# Supplementary material for: Calcium Prevents Tumorigenesis in a Mouse Model of Colorectal Cancer
Source: PLoS One. 2011 Aug 17;6(8):e22566. doi: 10.1371/journal.pone.0022566 (PMC3157344; doi:10.1371/journal.pone.0022566)
Supplement: Table S3 — Complete list of genes whose changes due to DMH treatment could be reversed by dietary calcium. (XLS) [file pone.0022566.s003.xls]

## Sheet: Sheet1
Table S3.The complete list of genes whose changes due to DMH treatment could be reversed by dietary calcium.
# Fold-Change cut-off : 1.5
# P-value cut-off: 0.05
#CA-1,2,3 stand for the mice from the DMH+Calcium group without tumors;CA2-1,2,3 stand for the mice from the DMH+Calcium group with tumors.
	DMH vs Control			DMH+Calcium vs DMH
	P-value Fold change and Regulation			P-value Fold change and Regulation			Group--Raw Intensity		Group--Normalized Intensity		Raw Intensity						Normalized Intensity							Group--Raw Intensity		Group--Normalized Intensity		Raw Intensity									Normalized Intensity									Annotations
ProbeName	p-value	FCAbsolute	regulation	p-value	FCAbsolute	regulation	[Control](raw)	[DMH](raw)	[Control](normalized)	[DMH](normalized)	[Control-1](raw)	[Control-2](raw)	[Control-3](raw)	[DMH-1](raw)	[DMH-2](raw)	[DMH-3](raw)	[Control-1](normalized)	[Control-2](normalized)	[Control-3](normalized)	[DMH-1](normalized)	[DMH-2](normalized)	[DMH-3](normalized)	ProbeName	[Group(DMH+Calcium)](raw)	[Group(DMH)](raw)	[Group(DMH+Calcium)](normalized)	[Group(DMH)](normalized)	[CA-1, Group(DMH+Calcium)](raw)	[CA-2, Group(DMH+Calcium)](raw)	[CA-3, Group(DMH+Calcium)](raw)	[CA2-1, Group(DMH+Calcium)](raw)	[CA2-2, Group(DMH+Calcium)](raw)	[CA2-3, Group(DMH+Calcium)](raw)	[DMH-1, Group(DMH)](raw)	[DMH-2, Group(DMH)](raw)	[DMH-3, Group(DMH)](raw)	[CA-1, Group(DMH+Calcium)](normalized)	[CA-2, Group(DMH+Calcium)](normalized)	[CA-3, Group(DMH+Calcium)](normalized)	[CA2-1, Group(DMH+Calcium)](normalized)	[CA2-2, Group(DMH+Calcium)](normalized)	[CA2-3, Group(DMH+Calcium)](normalized)	[DMH-1, Group(DMH)](normalized)	[DMH-2, Group(DMH)](normalized)	[DMH-3, Group(DMH)](normalized)	GenbankAccession	GenomicCoordinates	GeneSymbol	Description
A_51_P402943	0.000250746	31.8732	up	4.25301e-05	9.58245	down	33.0094	1970.57	-0.312554	4.68172	36.2262	47.483	15.3188	1813.61	1989.4	2108.7	-0.12172	0.270898	-1.08684	4.60283	4.68209	4.76022	A_51_P402943	204.677	1970.57	1.42132	4.68172	158.452	143.497	122.921	284.311	244.466	274.412	1813.61	1989.4	2108.7	1.03486	0.94435	0.802507	2.13707	2.16332	1.44582	4.60283	4.68209	4.76022	NM_009114	chr3:90496644-90496585	S100a9	Mus musculus S100 calcium binding protein A9 (calgranulin B) (S100a9), mRNA [NM_009114]
A_51_P120830	1.87663e-07	50.334	up	7.66868e-07	9.46916	down	44.6228	4604.1	0.25456	5.90802	49.0334	49.6016	35.2334	4498.73	4495.73	4817.85	0.31501	0.333873	0.114799	5.91349	5.85832	5.95226	A_51_P120830	467.551	4604.1	2.66478	5.90802	465.215	350.182	390.357	551.582	441.275	606.694	4498.73	4495.73	4817.85	2.58871	2.23143	2.46957	3.09317	3.01537	2.59045	5.91349	5.85832	5.95226	NM_019471	chr9:7510011-7510070	Mmp10	Mus musculus matrix metallopeptidase 10 (Mmp10), mRNA [NM_019471]
A_51_P102081	0.00131603	817.904	up	0.000148478	9.37135	down	45.4879	41293.9	-0.604041	9.07175	10.7005	11.7848	113.978	38811.3	40977.4	44092.9	-1.88108	-1.73959	1.80854	9.02237	9.04652	9.14634	A_51_P102081	4535.36	41293.9	5.84349	9.07175	3227.38	2471.68	2662.55	6930.44	5362.45	6557.68	38811.3	40977.4	44092.9	5.38311	5.05075	5.23951	6.74447	6.61851	6.0246	9.02237	9.04652	9.14634	NM_007847		Defa-rs2	Mus musculus defensin, alpha, related sequence 2 (Defa-rs2), mRNA [NM_007847]
A_51_P184484	4.61129e-06	18.4573	up	2.60416e-06	9.10271	down	18.3514	706.811	-1.01136	3.19476	18.1134	19.4604	17.4802	607.739	696.373	816.322	-1.12169	-1.01597	-0.89642	3.02549	3.1677	3.39108	A_51_P184484	73.7117	706.811	0.00846108	3.19476	96.9494	69.7841	75.5132	59.3509	74.0473	66.6255	607.739	696.373	816.322	0.326117	-0.0957036	0.099576	-0.123059	0.440207	-0.596371	3.02549	3.1677	3.39108	NM_008607	chr9:7282762-7282821	Mmp13	Mus musculus matrix metallopeptidase 13 (Mmp13), mRNA [NM_008607]
A_52_P249336	0.000161692	382.382	up	2.60802e-05	8.1634	down	21.0233	14557.4	-1.01165	7.56722	9.9022	17.3743	35.7934	14509.7	13568.5	15594	-1.99293	-1.17956	0.137547	7.60292	7.45195	7.64679	A_52_P249336	1746.88	14557.4	4.53805	7.56722	1513.56	1157.22	1269.54	2411.84	1895.74	2233.41	14509.7	13568.5	15594	4.29068	3.95592	4.17101	5.22166	5.11838	4.47066	7.60292	7.45195	7.64679	NM_183268	chr8:22619859-22619918	Defa20	Mus musculus defensin, alpha, 20 (Defa20), mRNA [NM_183268]
A_51_P426096	2.55601e-06	15.4845	up	0.00411071	7.06527	down	210.067	6665.75	2.48724	6.44	248.802	215.318	166.082	6192.78	6625.12	7179.35	2.65817	2.45188	2.35167	6.37456	6.41771	6.52772	A_51_P426096	1107.3	6665.75	3.61925	6.44	486.537	429.171	443.927	1895.88	1493.62	1894.67	6192.78	6625.12	7179.35	2.65336	2.52488	2.6551	4.87439	4.77443	4.23336	6.37456	6.41771	6.52772	NM_010810	chr9:7697641-7697700	Mmp7	Mus musculus matrix metallopeptidase 7 (Mmp7), mRNA [NM_010810]
A_52_P136741	0.0611404	7.11308	up	1.99222e-05	6.97822	down	264.945	2394.5	2.1311	4.96158	511.151	250.556	33.1265	2322.93	2217.98	2642.58	3.69692	2.67055	0.0258422	4.95992	4.83901	5.08581	A_52_P136741	332.322	2394.5	2.15872	4.96158	272.786	264.279	238.768	421.568	368.594	427.937	2322.93	2217.98	2642.58	1.81858	1.82539	1.76039	2.70536	2.75572	2.08688	4.95992	4.83901	5.08581	EU817850	chr6:67987200-67987259	Gm5222	Mus musculus monoclonal antibody 1D6 immunoglobulin light chain variable region mRNA, partial sequence. [EU817850]
A_52_P106620	0.000123615	6.90157	up	0.0129279	5.98092	down	452.024	6298.86	3.56856	6.35548	582.712	456.459	316.901	5681.32	6194.64	7020.61	3.88596	3.5359	3.28381	6.2502	6.32078	6.49547	A_52_P106620	1320.27	6298.86	3.77511	6.35548	468.085	438.551	447.166	2346.43	1910.6	2310.81	5681.32	6194.64	7020.61	2.59758	2.55607	2.66559	5.182	5.12964	4.51981	6.2502	6.32078	6.49547	NM_008764	chr15:54082819-54082760	Tnfrsf11b	Mus musculus tumor necrosis factor receptor superfamily, member 11b (osteoprotegerin) (Tnfrsf11b), mRNA [NM_008764]
A_51_P484526	0.000197366	12.5633	up	0.00447852	5.79085	down	148.362	3691.89	1.92831	5.57945	191.72	165.842	87.523	3174.84	3622.98	4277.86	2.28217	2.07523	1.42752	5.41065	5.54694	5.78076	A_51_P484526	712.82	3691.89	3.04568	5.57945	377.575	314.658	301.287	1276.29	932.277	1074.84	3174.84	3622.98	4277.86	2.28758	2.07711	2.09591	4.30348	4.09445	3.41553	5.41065	5.54694	5.78076	NM_011915	chr10:120537079-120537138	Wif1	Mus musculus Wnt inhibitory factor 1 (Wif1), mRNA [NM_011915]
A_51_P214275	2.35495e-06	33.9266	up	0.000274988	5.78624	down	39.0094	2730.85	0.0659142	5.15026	35.8424	46.3158	34.87	2417.65	2875.24	2899.67	-0.137088	0.23499	0.0998406	5.01758	5.21345	5.21976	A_51_P214275	473.359	2730.85	2.61763	5.15026	363.186	281.624	305.497	658.972	552.919	677.956	2417.65	2875.24	2899.67	2.23152	1.9171	2.11593	3.34982	3.34076	2.75067	5.01758	5.21345	5.21976	NM_001174099	chr11:99963357-99963326	Krt36	Mus musculus keratin 36 (Krt36), mRNA [NM_001174099]
A_52_P545650	1.37288e-05	86.7151	up	0.000305915	5.63483	down	27.7931	4861.73	-0.452914	5.9853	20.7104	36.9551	25.7138	4527.8	4904.07	5153.32	-0.928398	-0.0907421	-0.339602	5.92278	5.98374	6.04937	A_52_P545650	862.817	4861.73	3.49092	5.9853	646.5	531.043	579.744	1259.37	1023.96	1136.29	4527.8	4904.07	5153.32	3.06346	2.83215	3.04019	4.28422	4.22978	3.49574	5.92278	5.98374	6.04937	NM_001174099	chr11:99963636-99963577	Krt36	Mus musculus keratin 36 (Krt36), mRNA [NM_001174099]
A_51_P358765	0.000108202	14.0798	up	0.000130849	5.39517	down	147.511	4250.92	1.97208	5.78763	111.635	173.832	157.066	3845.76	4125.36	4781.63	1.50196	2.14311	2.27115	5.68724	5.73428	5.94137	A_51_P358765	773.241	4250.92	3.35596	5.78763	644.443	550.975	506.69	1070.64	847.388	1019.31	3845.76	4125.36	4781.63	3.05887	2.88531	2.84588	4.05001	3.95671	3.339	5.68724	5.73428	5.94137	NM_009263	chr5:104869788-104869847	Spp1	Mus musculus secreted phosphoprotein 1 (Spp1), mRNA [NM_009263]
A_51_P239177	0.0678049	1.66313	up	5.02966e-07	4.93418	down	75.7846	249.159	0.962326	1.69623	56.66	111.705	58.9889	221.566	258.012	267.9	0.523575	1.50511	0.858297	1.56978	1.73528	1.78364	A_51_P239177	49.0111	249.159	-0.60658	1.69623	47.6007	41.8204	58.7292	37.8507	36.69	71.3755	221.566	258.012	267.9	-0.700132	-0.834394	-0.263075	-0.77201	-0.572853	-0.497017	1.56978	1.73528	1.78364	NM_175391	chr15:77355402-77355343	Apol7c	Mus musculus apolipoprotein L 7c (Apol7c), mRNA [NM_175391]
A_51_P246166	1.94693e-06	27.0715	up	0.0306617	4.77595	down	873.242	49220.6	4.55844	9.31714	871.323	954.363	794.042	41981.3	55940.3	49740.3	4.46638	4.59995	4.609	9.13564	9.49558	9.32021	A_51_P246166	13334.5	49220.6	7.06136	9.31714	4753.59	3648.09	4217.43	24852.4	20132.3	22403	41981.3	55940.3	49740.3	5.94176	5.6124	5.90307	8.58684	8.52705	7.79703	9.13564	9.49558	9.32021	NM_007969	chr11:83524751-83524810	Expi	Mus musculus extracellular proteinase inhibitor (Expi), mRNA [NM_007969]
A_51_P116039	0.0802428	1.8614	up	9.8574e-06	4.61563	down	307.168	1082.44	2.92014	3.81652	348.782	425.098	147.623	1058.74	1001.73	1186.84	3.1455	3.43321	2.1817	3.82632	3.69226	3.93099	A_51_P116039	229.666	1082.44	1.61	3.81652	160.15	304.549	213.956	214.003	161.6	323.736	1058.74	1001.73	1186.84	1.05024	2.03	1.60209	1.72723	1.56611	1.6843	3.82632	3.69226	3.93099	NM_008256	chr3:98113963-98114021	Hmgcs2	Mus musculus 3-hydroxy-3-methylglutaryl-Coenzyme A synthase 2 (Hmgcs2), nuclear gene encoding mitochondrial protein, mRNA [NM_008256]
A_52_P329207	9.18012e-08	30.8176	up	0.0269701	4.60167	down	822.454	52572.7	4.47384	9.41952	853.03	855.497	758.833	48279.2	53894.9	55544	4.43577	4.44218	4.54357	9.3373	9.44184	9.47943	A_52_P329207	14392	52572.7	7.21737	9.41952	5569.53	4293.1	4879.79	26529.5	21379.9	23700.2	48279.2	53894.9	55544	6.1703	5.84728	6.11352	8.68106	8.6138	7.87824	9.3373	9.44184	9.47943	NM_007969	chr11:83524741-83524800	Expi	Mus musculus extracellular proteinase inhibitor (Expi), mRNA [NM_007969]
A_51_P339793	0.00265779	14.8949	up	1.27729e-05	4.37983	down	49.956	1379.98	0.264156	4.1609	26.4863	39.2139	84.1676	1203.04	1345.47	1591.42	-0.573506	-0.00514746	1.37112	4.01066	4.11787	4.35419	A_51_P339793	297.133	1379.98	2.03003	4.1609	357.138	302.53	293.907	284.06	272.755	272.411	1203.04	1345.47	1591.42	2.2073	2.0204	2.06013	2.13579	2.32129	1.43527	4.01066	4.11787	4.35419	NM_010743	chr1:40504769-40504828	Il1rl1	Mus musculus interleukin 1 receptor-like 1 (Il1rl1), transcript variant 2, mRNA [NM_010743]
A_51_P499698	0.000176066	12.7592	up	2.81731e-05	4.3787	down	34.9975	876.034	-0.160082	3.51339	32.7595	50.2568	21.9761	836.311	859.672	932.12	-0.266842	0.352806	-0.566209	3.48608	3.47162	3.58246	A_51_P499698	192.778	876.034	1.38288	3.51339	173.156	159.864	144.115	237.998	190.972	250.56	836.311	859.672	932.12	1.16289	1.10017	1.03199	1.88055	1.80705	1.31464	3.48608	3.47162	3.58246	NM_026414	chr6:86579351-86579410	Asprv1	Mus musculus aspartic peptidase, retroviral-like 1 (Asprv1), mRNA [NM_026414]
A_51_P349888	0.0267822	3.51166	up	0.0445242	4.34016	down	246.61	1974.47	2.72169	4.53385	196.203	278.469	265.158	884.56	2367.05	2671.8	2.31552	2.82293	3.02663	3.567	4.93285	5.10168	A_51_P349888	548.81	1974.47	2.4161	4.53385	1080.52	846.746	866.076	160.144	119.825	219.548	884.56	2367.05	2671.8	3.80447	3.50526	3.61927	1.30897	1.13461	1.12402	3.567	4.93285	5.10168	NM_007449	chr14:51815374-51815315	Ang2	Mus musculus angiogenin, ribonuclease A family, member 2 (Ang2), mRNA [NM_007449]
A_52_P157837	0.0463454	5.93801	up	0.000150939	4.16441	down	65.6223	573.154	0.329318	2.8993	101.528	83.536	11.8031	522.746	575.805	620.911	1.36505	1.08588	-1.46298	2.80815	2.89342	2.99633	A_52_P157837	136.385	573.154	0.841185	2.8993	195.738	169.911	160.825	97.0905	80.436	114.307	522.746	575.805	620.911	1.33974	1.18811	1.19026	0.587	0.559601	0.182399	2.80815	2.89342	2.99633	FM180447	chr6:70538685-70538744		Mus musculus partial mRNA for immunoglobulin light chain variable region (IGKV gene). [FM180447]
A_52_P87843	0.000737569	15.2232	up	0.0193901	4.11196	down	171.14	4881	2.05668	5.98489	288.967	116.457	107.997	4171.02	5306.76	5165.23	2.87408	1.56521	1.73077	5.80437	6.0976	6.0527	A_52_P87843	1375.62	4881	3.94506	5.98489	624.818	511.54	588.803	2336.25	2003.22	2189.07	4171.02	5306.76	5165.23	3.01425	2.77817	3.06256	5.17572	5.19794	4.44173	5.80437	6.0976	6.0527	NM_053080	chr7:73535844-73535785	Aldh1a3	Mus musculus aldehyde dehydrogenase family 1, subfamily A3 (Aldh1a3), mRNA [NM_053080]
A_52_P467449	0.00019793	21.3167	up	0.0231929	4.02587	down	39.285	1635.86	-0.0101989	4.40371	60.667	30.3597	26.8281	1354.19	1706.03	1847.35	0.622158	-0.374357	-0.278398	4.1814	4.4604	4.56933	A_52_P467449	482.29	1635.86	2.39441	4.40371	197.342	183.999	187.332	844.705	609.882	870.48	1354.19	1706.03	1847.35	1.35151	1.30302	1.41038	3.70805	3.48222	3.11129	4.1814	4.4604	4.56933	NM_007440	chr11:70055774-70055715	Alox12	Mus musculus arachidonate 12-lipoxygenase (Alox12), mRNA [NM_007440]
A_52_P532769	0.0219034	7.11098	up	0.000105504	3.97848	down	113.651	1273.43	1.22137	4.05142	140.424	174.404	26.1255	1229.78	1197.63	1392.89	1.83296	2.14784	-0.316687	4.04237	3.94995	4.16195	A_52_P532769	311.199	1273.43	2.05921	4.05142	416.755	368.378	366.556	253.621	213.152	248.729	1229.78	1197.63	1392.89	2.43001	2.30451	2.37881	1.97227	1.96557	1.30406	4.04237	3.94995	4.16195	XM_001481209	chr12:115921040-115920981		PREDICTED: Mus musculus similar to Ig H-chain V-JH1-region (LOC100048770), mRNA [XM_001481209]
A_51_P309307	0.0117642	4.6371	up	0.000526758	3.94904	down	87.9985	779.143	1.12835	3.34157	57.6084	64.5177	141.87	700.679	793.08	843.671	0.547524	0.713181	2.12435	3.2308	3.3553	3.43862	A_51_P309307	194.055	779.143	1.36007	3.34157	126.805	182.579	124.293	244.931	223.965	261.753	700.679	793.08	843.671	0.713421	1.29185	0.818526	1.92198	2.03696	1.37769	3.2308	3.3553	3.43862	NM_001142959	chr3:103642494-103642553	Bcl2l15	Mus musculus BCLl2-like 15 (Bcl2l15), transcript variant 1, mRNA [NM_001142959]
A_52_P374653	0.0990725	6.76329	up	2.82169e-05	3.88963	down	273.68	2155.48	2.05304	4.81077	416.166	382.197	22.6766	2016.2	2098.19	2352.05	3.40033	3.27973	-0.520942	4.75561	4.75891	4.91778	A_52_P374653	532.332	2155.48	2.85113	4.81077	655.838	624.385	602.977	456.314	386.955	467.524	2016.2	2098.19	2352.05	3.08415	3.06576	3.09688	2.81963	2.82586	2.21452	4.75561	4.75891	4.91778	X67625	chr6:70523153-70523212		Ig kappa chain V-III region MOPC 63 Precursor [Source:UniProtKB/Swiss-Prot;Acc:P01661] [ENSMUST00000103397]
A_51_P506417	9.63377e-08	11.6877	up	0.00713059	3.81403	down	125.248	3012.91	1.75009	5.29702	137.404	134.018	104.323	3003.86	3025.58	3009.28	1.8016	1.76785	1.68084	5.33079	5.28697	5.27329	A_51_P506417	853.995	3012.91	3.3657	5.29702	476.483	395.109	478.241	1258.73	1027.36	1488.05	3003.86	3025.58	3009.28	2.62324	2.40558	2.76251	4.28349	4.23456	3.88483	5.33079	5.28697	5.27329	NM_016958	chr11:100065288-100064683	Krt14	Mus musculus keratin 14 (Krt14), mRNA [NM_016958]
A_52_P484194	0.00159088	3.68646	up	1.86682e-07	3.77352	down	46.617	351.999	0.315382	2.19762	36.3989	49.745	53.7071	344.687	334.313	376.996	-0.114859	0.338037	0.722969	2.20733	2.10903	2.27649	A_52_P484194	89.5488	351.999	0.281708	2.19762	109.306	92.3892	91.1036	76.4732	63.1857	104.835	344.687	334.313	376.996	0.499185	0.309122	0.370356	0.242625	0.211358	0.0576024	2.20733	2.10903	2.27649	NM_001025602	chr1:40521952-40522011	Il1rl1	Mus musculus interleukin 1 receptor-like 1 (Il1rl1), transcript variant 1, mRNA [NM_001025602]
A_52_P90157	0.00366769	5.24216	up	0.0289022	3.77319	down	25.4623	250.834	-0.681098	1.70906	26.6059	37.5121	12.269	240.524	244.392	267.585	-0.56701	-0.0691567	-1.40713	1.68823	1.65703	1.78194	A_52_P90157	82.205	250.834	-0.20672	1.70906	148.029	124.197	130.405	31.014	21.7007	37.8846	240.524	244.392	267.585	0.936694	0.735952	0.887776	-1.05941	-1.3305	-1.41083	1.68823	1.65703	1.78194	XM_001475919	chr12:116886293-116886234	LOC100046275	PREDICTED: Mus musculus similar to Igha protein (LOC100046275), mRNA [XM_001475919]
A_52_P311042	0.0291127	3.48463	up	0.0130389	3.7651	down	25.6707	156.294	-0.779604	1.0214	46.3116	19.8445	10.856	138.747	154.273	175.862	0.232618	-0.987775	-1.58365	0.8945	0.99332	1.17639	A_52_P311042	45.0257	156.294	-0.891286	1.0214	33.419	26.5264	35.4203	30.2224	110.853	33.7129	138.747	154.273	175.862	-1.21045	-1.49117	-0.992578	-1.09671	1.02234	-1.57915	0.8945	0.99332	1.17639	X67195	chr12:115526523-115526464		Ig heavy chain V region M315 Precursor [Source:UniProtKB/Swiss-Prot;Acc:P18531] [ENSMUST00000103481]
A_51_P214127	0.00457245	6.34204	up	3.03479e-05	3.73392	down	26.0175	302.782	-0.686286	1.97866	33.4991	33.8804	10.6731	280.655	295.863	331.827	-0.234632	-0.216062	-1.60816	1.91084	1.93277	2.09237	A_51_P214127	76.9217	302.782	0.0779714	1.97866	94.0607	76.9469	80.6348	71.8287	69.6805	68.3784	280.655	295.863	331.827	0.282478	0.0452609	0.19425	0.15223	0.352515	-0.558905	1.91084	1.93277	2.09237	NM_007753	chr3:20115733-20115674	Cpa3	Mus musculus carboxypeptidase A3, mast cell (Cpa3), mRNA [NM_007753]
A_51_P477682	5.26177e-05	9.8569	up	0.0435444	3.65422	down	41.5823	848.461	0.148014	3.44915	49.0823	43.52	32.1445	661.374	913.642	970.367	0.316448	0.145165	-0.0175714	3.14751	3.55946	3.64047	A_51_P477682	282.044	848.461	1.57958	3.44915	106.127	102.906	96.4262	511.812	417.668	457.324	661.374	913.642	970.367	0.456609	0.464656	0.452273	2.98521	2.93605	2.1827	3.14751	3.55946	3.64047	NM_008939	chr3:123209409-123209468	Prss12	Mus musculus protease, serine, 12 neurotrypsin (motopsin) (Prss12), mRNA [NM_008939]
A_51_P417891	0.000953353	2.85426	up	3.4645e-06	3.57995	down	37.3293	220.869	0.0091478	1.52226	32.8993	39.1606	39.928	196.365	227.911	238.33	-0.260699	-0.00711203	0.295255	1.39558	1.55631	1.6149	A_51_P417891	58.3171	220.869	-0.317675	1.52226	58.4683	54.047	62.1934	60.556	50.4138	64.2243	196.365	227.911	238.33	-0.403461	-0.464386	-0.180391	-0.0940604	-0.114422	-0.649327	1.39558	1.55631	1.6149	NM_011280	chr17:37014159-37014218	Trim10	Mus musculus tripartite motif-containing 10 (Trim10), mRNA [NM_011280]
A_51_P256632	0.00269638	85.1621	up	0.000860944	3.50952	down	773.254	97953.5	3.90509	10.3172	181.221	614.438	1524.1	90936.6	97424.1	105500	2.20092	3.96468	5.54967	10.2508	10.296	10.405	A_51_P256632	27489	97953.5	8.50596	10.3172	23177.7	18608.1	18406.7	38233.6	30508.3	35999.8	90936.6	97424.1	105500	8.2274	7.96312	8.02886	9.2083	9.12675	8.48133	10.2508	10.296	10.405	NM_001082531	chr4:138390766-138390825	Pla2g2a	Mus musculus phospholipase A2, group IIA (platelets, synovial fluid) (Pla2g2a), mRNA [NM_001082531]
A_52_P607060	0.00142918	6.22423	up	0.0477303	3.5094	down	53.5981	677.753	0.497644	3.13554	48.9599	40.9107	70.9236	573.61	741.457	718.192	0.312847	0.0559654	1.12412	2.94211	3.2582	3.20631	A_52_P607060	236.504	677.753	1.32431	3.13554	86.7543	81.3592	87.4906	425.998	344.555	392.865	573.61	741.457	718.192	0.16582	0.125704	0.311975	2.72045	2.65842	1.96352	2.94211	3.2582	3.20631	AK042301	chr2:17266270-17266211		nebulette Gene [Source:MGI Symbol;Acc:MGI:1921353] [ENSMUST00000124270]
A_51_P416858	0.000680748	5.70304	up	0.000971884	3.31012	down	92.8899	1043.81	1.25295	3.76468	131.031	89.1453	58.4933	975.745	1018.17	1137.52	1.73308	1.17965	0.846126	3.70855	3.71574	3.86976	A_51_P416858	318.885	1043.81	2.0378	3.76468	205.119	420.911	184.278	262.308	316.328	524.367	975.745	1018.17	1137.52	1.40727	2.49684	1.38666	2.02086	2.53511	2.38006	3.70855	3.71574	3.86976	NM_021285	chr1:66971007-66970948	Myl1	Mus musculus myosin, light polypeptide 1 (Myl1), transcript variant 1f, mRNA [NM_021285]
A_52_P52946	0.00110426	4.07086	up	0.0133922	3.19147	down	23.2366	196.978	-0.679096	1.34624	23.9038	19.7172	26.0888	178.14	173.57	239.224	-0.721513	-0.997058	-0.318717	1.25505	1.16335	1.62031	A_52_P52946	68.3734	196.978	-0.327984	1.34624	33.8243	37.8353	33.3867	89.1669	63.5491	152.478	178.14	173.57	239.224	-1.19306	-0.978869	-1.07788	0.464179	0.219633	0.598086	1.25505	1.16335	1.62031	NM_175176	chr3:154411782-154411841	4922501L14Rik	Mus musculus RIKEN cDNA 4922501L14 gene (4922501L14Rik), mRNA [NM_175176]
A_51_P258493	0.000406602	2.19772	down	2.08498e-05	3.15691	up	53.4137	49.6846	0.510667	-0.62534	64.8808	52.5544	42.806	48.6849	50.2653	50.1034	0.719036	0.417297	0.395667	-0.616412	-0.624528	-0.635079	A_51_P258493	151.423	49.6846	1.03317	-0.62534	181.242	175.193	174.862	124.649	101.395	151.197	48.6849	50.2653	50.1034	1.22873	1.23227	1.31099	0.94747	0.89367	0.585907	-0.616412	-0.624528	-0.635079	NM_011067	chr4:150379315-150379256	Per3	Mus musculus period homolog 3 (Drosophila) (Per3), mRNA [NM_011067]
A_51_P145132	0.00190639	14.0059	up	0.000603299	3.12635	down	68.638	1878.36	0.734754	4.54272	102.151	72.2463	31.5168	1122.26	2139.18	2373.63	1.37388	0.87641	-0.0460234	3.91038	4.78682	4.93096	A_51_P145132	545.819	1878.36	2.89824	4.54272	555.114	442.509	458.541	626.312	532.942	659.493	1122.26	2139.18	2373.63	2.8436	2.56903	2.70183	3.27648	3.28767	2.71084	3.91038	4.78682	4.93096	NM_010779	chr14:56678648-56678589	Mcpt4	Mus musculus mast cell protease 4 (Mcpt4), mRNA [NM_010779]
A_52_P563908	8.05337e-05	6.87563	up	0.00998098	3.00905	down	27.0797	387.026	-0.465395	2.3161	30.4109	29.3271	21.5011	301.074	412.711	447.295	-0.374167	-0.42428	-0.597737	2.01216	2.41297	2.52317	A_52_P563908	131.634	387.026	0.72679	2.3161	84.1394	81.876	69.606	196.01	156.649	201.522	301.074	412.711	447.295	0.121667	0.134839	-0.0179405	1.60053	1.52123	1.00042	2.01216	2.41297	2.52317	AK038396	chr1:191942705-191942646	Prox1	Mus musculus adult male hypothalamus cDNA, RIKEN full-length enriched library, clone:A230003G05 product:unclassifiable, full insert sequence. [AK038396]
A_51_P450561	0.000569086	3.13728	down	1.25595e-05	2.98021	up	74.121	47.8948	0.968797	-0.680717	92.1455	76.6193	53.5981	51.1237	48.3821	44.1787	1.22516	0.961195	0.720037	-0.545895	-0.679619	-0.816638	A_51_P450561	140.799	47.8948	0.894695	-0.680717	165.457	145.033	149.462	100.902	81.3638	202.575	51.1237	48.3821	44.1787	1.09727	0.959709	1.08455	0.642554	0.576147	1.00794	-0.545895	-0.679619	-0.816638	NM_153484	chr15:81654218-81654277	Tef	Mus musculus thyrotroph embryonic factor (Tef), transcript variant 2, mRNA [NM_153484]
A_52_P458177	0.0154077	2.64518	up	0.000118751	2.96084	down	241.479	1233.8	2.59555	3.99892	368	216.653	139.782	1034.58	1346.52	1320.3	3.22288	2.4608	2.10297	3.79302	4.119	4.08473	A_52_P458177	394.32	1233.8	2.43291	3.99892	359.651	331.211	376.607	476.087	373.132	449.232	1034.58	1346.52	1320.3	2.21741	2.15108	2.41784	2.88082	2.77338	2.15694	3.79302	4.119	4.08473	AB099518	chr15:100184138-100191038	Mettl7a2	Mus musculus UbiE2 mRNA for UbiE2, complete cds. [AB099518]
A_51_P286488	0.00183646	4.69079	up	0.00241873	2.93153	down	109.954	1037.48	1.50235	3.73218	119.091	143.722	67.0508	771.074	1196.49	1144.86	1.59523	1.86869	1.04311	3.36891	3.94858	3.87904	A_51_P286488	342.775	1037.48	2.18052	3.73218	253.358	271.401	221.689	449.104	382.47	478.628	771.074	1196.49	1144.86	1.71199	1.86375	1.65331	2.79665	2.80904	2.24839	3.36891	3.94858	3.87904	NM_133662	chr17:35959528-35959587	Ier3	Mus musculus immediate early response 3 (Ier3), mRNA [NM_133662]
A_51_P287198	0.000481784	2.5449	up	0.0147593	2.9301	down	953.774	5042.51	4.68882	6.03643	905.286	975.63	980.406	4646.45	4968.96	5512.11	4.52155	4.63175	4.91316	5.9601	6.00271	6.14647	A_51_P287198	1802.1	5042.51	4.48548	6.03643	1042.07	981.204	1059.41	2866.26	2240.07	2623.6	4646.45	4968.96	5512.11	3.7522	3.71788	3.90997	5.4707	5.35916	4.70296	5.9601	6.00271	6.14647	NM_033373	chr11:99339452-99339393	Krt23	Mus musculus keratin 23 (Krt23), mRNA [NM_033373]
A_51_P254855	0.0859573	1.59232	up	0.000152559	2.87469	down	80.1727	266.003	1.10087	1.772	72.3894	70.3797	97.749	202.563	286.272	309.175	0.877024	0.838646	1.58694	1.44041	1.88522	1.99036	A_51_P254855	86.4068	266.003	0.248591	1.772	96.4406	73.7407	79.954	86.9911	87.6849	93.6298	202.563	286.272	309.175	0.318525	-0.0161419	0.182017	0.428537	0.684089	-0.105478	1.44041	1.88522	1.99036	NM_011198	chr1:151954744-151954803	Ptgs2	Mus musculus prostaglandin-endoperoxide synthase 2 (Ptgs2), mRNA [NM_011198]
A_52_P258606	2.62653e-05	5.82878	down	0.0167495	2.8736	up	1130.55	402.045	4.93438	2.39118	1143.44	1082.74	1165.47	395.767	408.006	402.361	4.85848	4.78203	5.16262	2.40669	2.39643	2.37043	A_52_P258606	1250.02	402.045	3.91404	2.39118	2119.64	1680.92	1741.63	677.255	558.006	722.643	395.767	408.006	402.361	4.77656	4.4945	4.62714	3.3893	3.35397	2.84276	2.40669	2.39643	2.37043	AK081980	chr1:163179151-163179092	Prdx6	Mus musculus 16 days embryo head cDNA, RIKEN full-length enriched library, clone:C130091B17 product:peroxiredoxin 5, related sequence 3, full insert sequence. [AK081980]
A_52_P936271	0.000688321	13.3092	up	8.82203e-05	2.82535	down	944.187	24964.9	4.61078	8.34514	668.005	819.187	1345.37	24666.2	23302.4	26926.2	4.08303	4.37961	5.36971	8.36843	8.23217	8.43481	A_52_P936271	8506.24	24964.9	6.84671	8.34514	10643.2	8527.16	8743.63	5488.49	8004.63	9630.38	24666.2	23302.4	26926.2	7.1046	6.83732	6.95494	6.40793	7.19645	6.579	8.36843	8.23217	8.43481	J00623	chr17:39986338-39986397		MUSRGEB3 Mus musculus 18S ribosomal RNA gene, partial sequence; internal transcribed spacer 1, 5.8S ribosomal RNA gene and internal transcribed spacer 1, complete sequence; and 28S ribosomal RNA gene, partial sequence [J00623]
A_51_P285725	0.000793895	3.21977	up	0.00557271	2.8032	down	14.2373	94.937	-1.38293	0.304027	12.3449	14.9628	15.4043	84.2523	98.28	102.279	-1.67484	-1.39514	-1.07881	0.17483	0.342805	0.394447	A_51_P285725	34.4314	94.937	-1.18305	0.304027	23.0881	23.0547	20.2714	45.7874	37.501	56.886	84.2523	98.28	102.279	-1.74396	-1.69354	-1.79771	-0.497381	-0.541311	-0.824372	0.17483	0.342805	0.394447	NM_009309	chr17:8634870-8634929	T	Mus musculus brachyury (T), mRNA [NM_009309]
A_51_P301566	0.00272486	4.30702	up	0.0159451	2.80318	down	692.653	5752.02	4.12301	6.2297	989.452	706.644	381.863	5828.52	5605.85	5821.69	4.6498	4.1664	3.55284	6.2871	6.1767	6.2253	A_51_P301566	2170.83	5752.02	4.74264	6.2297	1228.2	1369.63	1078.82	3153.12	2547.01	3648.21	5828.52	5605.85	5821.69	3.98929	4.19904	3.93616	5.6083	5.54442	5.1786	6.2871	6.1767	6.2253	NM_008872	chr8:23893092-23893152	Plat	Mus musculus plasminogen activator, tissue (Plat), mRNA [NM_008872]
A_51_P209327	0.01417	2.83593	up	0.00660307	2.78502	down	63.0781	363.889	0.730314	2.23414	45.4913	61.8942	81.8488	430.92	310.902	349.846	0.206838	0.653289	1.33082	2.52946	2.00429	2.16866	A_51_P209327	134.32	363.889	0.75645	2.23414	78.1969	114.432	71.953	160.185	129.146	252.009	430.92	310.902	349.846	0.0159965	0.617813	0.0299015	1.30934	1.24269	1.32296	2.52946	2.00429	2.16866	NM_013912	chrX:45378652-45378593	Apln	Mus musculus apelin (Apln), mRNA [NM_013912]
A_51_P128248	0.0457494	6.07328	up	0.00198499	2.77847	down	290.066	2594.05	2.47216	5.07463	426.733	391.906	51.5576	2405.31	2429.59	2947.24	3.43651	3.31592	0.664039	5.0102	4.97047	5.24323	A_51_P128248	920.426	2594.05	3.60034	5.07463	1186.72	1184.11	1197.98	698.535	573.292	681.923	2405.31	2429.59	2947.24	3.93972	3.98905	4.08731	3.43393	3.39296	2.75909	5.0102	4.97047	5.24323	XM_917762	chr12:115946922-115946863	LOC100048770	immunoglobulin heavy chain (J558 family) Complex/Cluster/Region [Source:MGI Symbol;Acc:MGI:96486] [ENSMUST00000103512]
A_51_P150876	1.20096e-05	5.77711	up	2.11574e-05	2.77182	down	11.7991	139.183	-1.66986	0.860484	12.9634	13.4435	8.9905	135.07	143.438	139.04	-1.60431	-1.54961	-1.85567	0.855749	0.888261	0.837442	A_51_P150876	48.6556	139.183	-0.61035	0.860484	40.318	45.0842	40.2942	48.7906	42.7219	74.7247	135.07	143.438	139.04	-0.939692	-0.72598	-0.806579	-0.405726	-0.353262	-0.43086	0.855749	0.888261	0.837442	NM_133743	chr7:25425989-25426048	Lypd3	Mus musculus Ly6/Plaur domain containing 3 (Lypd3), mRNA [NM_133743]
A_51_P419175	0.00587351	5.11642	down	0.00564546	2.70851	up	101.765	43.2919	1.42299	-0.932143	103.701	128.668	72.9273	66.3529	37.4583	26.0646	1.3956	1.70906	1.16431	-0.169727	-1.04881	-1.57789	A_51_P419175	109.797	43.2919	0.505358	-0.932143	144.556	143.633	85.4921	99.3101	48.9884	136.799	66.3529	37.4583	26.0646	0.902445	0.945715	0.278637	0.619611	-0.155798	0.44154	-0.169727	-1.04881	-1.57789	NM_033615	chr2:130879133-130878985	Adam33	Mus musculus a disintegrin and metallopeptidase domain 33 (Adam33), transcript variant 1, mRNA [NM_033615]
A_51_P265016	0.0149264	2.36546	up	0.0210154	2.70453	down	24.2847	111.957	-0.699796	0.542326	30.9828	28.5617	13.3097	100.016	115.009	120.847	-0.347288	-0.462433	-1.28967	0.422274	0.569579	0.635124	A_51_P265016	43.7047	111.957	-0.893053	0.542326	24.4774	24.3212	24.0431	66.3377	52.7179	70.3308	100.016	115.009	120.847	-1.65966	-1.61639	-1.55153	0.0375004	-0.0499463	-0.518289	0.422274	0.569579	0.635124	NM_023249	chr16:17086205-17086264	Ypel1	Mus musculus yippee-like 1 (Drosophila) (Ypel1), mRNA [NM_023249]
A_51_P488739	0.0169828	3.03462	up	0.000347033	2.68576	down	22.3929	126.912	-0.873919	0.727598	24.7674	32.0956	10.3157	124.909	126.248	129.58	-0.670314	-0.294137	-1.65731	0.742923	0.704093	0.735779	A_51_P488739	45.5284	126.912	-0.697732	0.727598	65.4458	48.8793	40.1271	41.6897	37.4564	39.5723	124.909	126.248	129.58	-0.240815	-0.609378	-0.812577	-0.63264	-0.543027	-1.34795	0.742923	0.704093	0.735779	NM_030701	chr5:124313790-124313731	Niacr1	Mus musculus niacin receptor 1 (Niacr1), mRNA [NM_030701]
A_51_P166339	1.16294e-05	13.8168	up	0.0160177	2.6839	down	11.6003	328.385	-1.69435	2.094	14.4191	10.9586	9.42338	293.761	328.753	362.64	-1.45078	-1.84446	-1.78783	1.97668	2.08484	2.22048	A_51_P166339	126.399	328.385	0.669673	2.094	71.9999	85.0153	69.0211	181.383	159.247	191.73	293.761	328.753	362.64	-0.103119	0.18912	-0.0301156	1.48864	1.54495	0.928558	1.97668	2.08484	2.22048	NM_009635	chr10:126453541-126454065	Avil	Mus musculus advillin (Avil), mRNA [NM_009635]
A_52_P232580	0.000271068	4.20976	up	0.0375529	2.68206	down	82.8933	731.487	1.15937	3.23311	92.9978	81.2308	74.4513	561.035	806.056	827.369	1.23844	1.04551	1.19415	2.91013	3.37872	3.41047	A_52_P232580	290.997	731.487	1.80977	3.23311	164.448	134.106	153.456	479.089	382.536	432.343	561.035	806.056	827.369	1.08845	0.846704	1.1226	2.88989	2.80929	2.10166	2.91013	3.37872	3.41047	NM_145508	chr1:133025194-133025135	Dyrk3	Mus musculus dual-specificity tyrosine-(Y)-phosphorylation regulated kinase 3 (Dyrk3), mRNA [NM_145508]
A_51_P322640	0.00213511	3.9241	up	0.000111435	2.67786	down	44.7739	343.511	0.191223	2.16359	58.7935	49.949	25.5792	343.473	330.33	356.731	0.576902	0.343942	-0.347177	2.20224	2.09174	2.19678	A_51_P322640	123.155	343.511	0.742503	2.16359	108.551	105.3	102.048	146.051	114.27	162.708	343.473	330.33	356.731	0.489192	0.497838	0.534018	1.17607	1.06613	0.691768	2.20224	2.09174	2.19678	NM_019577	chr5:136046726-136046667	Ccl24	Mus musculus chemokine (C-C motif) ligand 24 (Ccl24), mRNA [NM_019577]
A_52_P485573	0.000611013	4.36607	down	3.89571e-05	2.66923	up	2886.59	1338.92	6.242	4.11567	3649.21	3033.76	1976.8	1297.48	1563.37	1155.91	6.53269	6.26845	5.92488	4.11968	4.33443	3.8929	A_52_P485573	3362.65	1338.92	5.53209	4.11567	3295.03	3195.73	3201.38	3579.46	3041.44	3862.87	1297.48	1563.37	1155.91	5.41303	5.4214	5.5054	5.79127	5.80037	5.26108	4.11968	4.33443	3.8929	NM_153484	chr15:81656928-81656987	Tef	Mus musculus thyrotroph embryonic factor (Tef), transcript variant 2, mRNA [NM_153484]
A_52_P18116	0.00471904	3.16768	up	0.000651104	2.64926	down	85.3677	527.773	1.11741	2.78084	112.868	95.3325	47.9027	486.67	526.4	570.248	1.51781	1.27645	0.557963	2.70498	2.764	2.87353	A_52_P18116	191.35	527.773	1.37525	2.78084	167.055	155.7	149.12	240.219	200.995	235.01	486.67	526.4	570.248	1.11114	1.06209	1.08125	1.89395	1.88085	1.2222	2.70498	2.764	2.87353	NM_019577	chr5:136046544-136046485	Ccl24	Mus musculus chemokine (C-C motif) ligand 24 (Ccl24), mRNA [NM_019577]
A_51_P517672	0.00105775	6.90099	down	0.00288779	2.63169	up	349.887	105.328	3.219	0.432195	344.3	274.989	430.371	93.0437	134.785	88.1558	3.12684	2.80479	3.72536	0.318022	0.798493	0.180068	A_51_P517672	268.322	105.328	1.82818	0.432195	193.559	196.561	201.902	344.519	273.664	399.725	93.0437	134.785	88.1558	1.32359	1.3983	1.51843	2.41418	2.3261	1.98849	0.318022	0.798493	0.180068	NM_178779	chr1:107176822-107176763	Rnf152	Mus musculus ring finger protein 152 (Rnf152), transcript variant 1, mRNA [NM_178779]
A_52_P638100	0.0305098	12.5048	up	0.00522562	2.5808	down	126.397	2094.43	1.1077	4.75211	182.731	181.205	15.2553	1627.15	2243.93	2412.21	2.2129	2.20304	-1.09284	4.44632	4.85579	4.95422	A_52_P638100	799.884	2094.43	3.38429	4.75211	1188.25	985.444	984.873	583.228	492.832	564.673	1627.15	2243.93	2412.21	3.94158	3.7241	3.80471	3.17366	3.17478	2.4869	4.44632	4.85579	4.95422	AB070552	chr12:117040896-117040837		Mus musculus V102-D-J-IgG1 mRNA, partial cds, sequence:lec-8. [AB070552]
A_52_P559566	0.00343783	3.89525	up	8.38622e-06	2.5619	down	48.5904	373.1	0.305814	2.26753	59.5213	59.192	27.0579	299.808	391.964	427.527	0.594651	0.58889	-0.266097	2.00608	2.33856	2.45796	A_52_P559566	138.461	373.1	0.910317	2.26753	168.499	139.676	137.89	118.506	98.9765	167.221	299.808	391.964	427.527	1.12356	0.905414	0.968289	0.874556	0.858846	0.731238	2.00608	2.33856	2.45796		chr12:116481256-116481197
A_51_P273626	0.00850576	1.78025	up	0.00210565	2.55731	down	181.056	653.882	2.2573	3.08938	236.257	167.687	139.223	601.593	645.855	714.197	2.58353	2.09119	2.09718	3.01083	3.05905	3.19826	A_51_P273626	249.643	653.882	1.73475	3.08938	182.164	236.994	161.053	297.325	274.801	345.521	601.593	645.855	714.197	1.23605	1.66818	1.19231	2.20164	2.33208	1.77826	3.01083	3.05905	3.19826	NM_012061	chr14:13205486-13205427	Cadps	Mus musculus Ca2+-dependent secretion activator (Cadps), transcript variant 1, mRNA [NM_012061]
A_51_P413088	0.00914458	4.106	down	0.000795728	2.556	up	76.1215	36.6156	0.96562	-1.07212	53.5639	62.4864	112.314	40.471	37.2882	32.0875	0.442507	0.667029	1.78732	-0.882997	-1.05537	-1.27798	A_51_P413088	91.4536	36.6156	0.281774	-1.07212	65.2267	107.115	62.6784	95.8019	81.414	136.486	40.471	37.2882	32.0875	-0.245652	0.522485	-0.169186	0.567725	0.577038	0.438231	-0.882997	-1.05537	-1.27798	NM_009693	chr12:8014710-8014769	Apob	Mus musculus apolipoprotein B (Apob), mRNA [NM_009693]
A_51_P279437	0.00166595	6.5336	up	8.57176e-05	2.55593	down	182.414	2355.37	2.2306	4.93848	113.431	249.292	184.519	2156.93	2360.55	2548.63	1.52499	2.66325	2.50355	4.85295	4.92889	5.03359	A_51_P279437	875.744	2355.37	3.58463	4.93848	850.018	753.584	760.261	939.113	873.309	1078.18	2156.93	2360.55	2548.63	3.45831	3.33709	3.43127	3.8609	4.00018	3.42	4.85295	4.92889	5.03359	NM_029662	chr4:122624241-122624182	Mfsd2a	Mus musculus major facilitator superfamily domain containing 2A (Mfsd2a), mRNA [NM_029662]
A_51_P212782	0.000123669	3.83218	up	0.000214001	2.54899	down	90.1654	721.722	1.28637	3.22453	93.0459	89.5248	87.9256	602.689	759.081	803.397	1.23919	1.18577	1.43414	3.01346	3.29209	3.36805	A_51_P212782	267.814	721.722	1.87461	3.22453	345.83	252.08	260.257	263.036	231.443	254.237	602.689	759.081	803.397	2.16088	1.75721	1.88471	2.02486	2.08434	1.33566	3.01346	3.29209	3.36805	NM_008361	chr2:129190406-129190347	Il1b	Mus musculus interleukin 1 beta (Il1b), mRNA [NM_008361]
A_51_P211436	0.0698199	1.59815	down	1.16563e-07	2.54109	up	84.7071	104.583	1.12385	0.447446	124.426	67.4749	62.2208	104.632	109.657	99.4608	1.65846	0.777836	0.93525	0.48737	0.500827	0.35414	A_51_P211436	254.661	104.583	1.79289	0.447446	271.249	244.397	227.605	247.02	196.678	341.016	104.632	109.657	99.4608	1.81043	1.71255	1.69131	1.93422	1.84953	1.75932	0.48737	0.500827	0.35414	NM_010287	chr9:14673600-14673659	Gpr83	Mus musculus G protein-coupled receptor 83 (Gpr83), mRNA [NM_010287]
A_52_P74106	0.0280479	4.75606	up	0.00351045	2.52619	down	293.068	2525.62	2.71954	4.96931	465.729	315.24	98.2354	1502.36	2912.62	3161.86	3.56266	3.00186	1.5941	4.33121	5.23208	5.34464	A_52_P74106	915.993	2525.62	3.63235	4.96931	1180.63	1087.29	969.031	837.111	677.451	744.457	1502.36	2912.62	3161.86	3.93229	3.86598	3.78132	3.69502	3.6338	2.88567	4.33121	5.23208	5.34464	BC092269	chr12:114544724-114544665		Immunoglobulin heavy chain (gamma polypeptide) Gene [Source:MGI Symbol;Acc:MGI:2144967] [ENSMUST00000103418]
A_52_P480019	0.0427071	2.38542	up	0.00277014	2.5177	down	90.0456	400.143	1.1269	2.38115	122.711	107.617	39.8091	404.607	365.178	430.645	1.63843	1.45132	0.290952	2.43856	2.23643	2.46844	A_52_P480019	154.879	400.143	1.04904	2.38115	198.852	181.715	182.17	156.565	100.003	109.968	404.607	365.178	430.645	1.36251	1.285	1.37006	1.27636	0.873734	0.126564	2.43856	2.23643	2.46844	L48666	chr12:116610456-116610395		Mus musculus (cell line C3H/F2-15) chromosome 12 anti-DNA antibody heavy chain mRNA. [L48666]
A_51_P183197	0.00016623	3.80307	up	4.9756e-05	2.5065	down	16.9761	132.982	-1.13205	0.795115	14.8475	19.6425	16.4384	134.45	132.866	131.63	-1.40854	-1.00253	-0.985075	0.849115	0.777805	0.758426	A_51_P183197	51.3242	132.982	-0.530561	0.795115	47.6514	39.2377	47.742	53.7021	43.6686	75.9435	134.45	132.866	131.63	-0.698597	-0.92636	-0.561893	-0.267353	-0.321644	-0.407519	0.849115	0.777805	0.758426	NM_026415	chr2:25094469-25094410	2310002J15Rik	Mus musculus RIKEN cDNA 2310002J15 gene (2310002J15Rik), mRNA [NM_026415]
A_52_P552036	0.0426603	2.33679	down	0.000380725	2.49257	up	50.9915	41.8745	0.334634	-0.889892	83.2167	35.3565	34.4014	47.1946	45.4628	32.966	1.07812	-0.15454	0.0803227	-0.661263	-0.769404	-1.23901	A_52_P552036	101.412	41.8745	0.427741	-0.889892	133.212	108.848	114.504	71.4851	59.7074	120.718	47.1946	45.4628	32.966	0.784534	0.54564	0.700173	0.145312	0.12967	0.261118	-0.661263	-0.769404	-1.23901	NM_001039545	chr11:67010952-67011011	Myh2	Mus musculus myosin, heavy polypeptide 2, skeletal muscle, adult (Myh2), mRNA [NM_001039545]
A_51_P220055	6.84389e-05	5.06754	down	0.00120489	2.49148	up	4344.68	1753.1	6.8533	4.51201	5074	4661.59	3298.45	1931.84	1691.39	1636.08	7.00822	6.88816	6.6635	4.69395	4.44798	4.39411	A_51_P220055	4239.67	1753.1	5.82901	4.51201	5715.64	4678.8	5182.72	3465.94	2918.25	3476.67	1931.84	1691.39	1636.08	6.20766	5.97139	6.20041	5.74477	5.74072	5.10912	4.69395	4.44798	4.39411	NM_172404	chr2:30040860-30040801	Ccbl1	Mus musculus cysteine conjugate-beta lyase 1 (Ccbl1), mRNA [NM_172404]
A_51_P437050	0.000305075	1.76242	up	0.000393825	2.48286	down	24.0002	87.6425	-0.625938	0.191621	26.1595	23.5297	22.3114	81.3136	92.0494	89.5643	-0.591419	-0.742032	-0.544362	0.123611	0.248317	0.202935	A_51_P437050	33.987	87.6425	-1.12038	0.191621	35.9224	22.8406	30.9718	36.1312	33.2368	44.8195	81.3136	92.0494	89.5643	-1.10623	-1.707	-1.1862	-0.839087	-0.715457	-1.16832	0.123611	0.248317	0.202935	AK043598	chr16:33768387-33768446		HEG homolog 1 (zebrafish) Gene [Source:MGI Symbol;Acc:MGI:1924696] [ENSMUST00000126532]
A_51_P390354	0.0350331	1.80627	up	0.000182889	2.48036	down	35.9601	132.834	-0.0730707	0.779944	27.8581	46.6845	33.3379	158.718	115.518	124.266	-0.500659	0.246429	0.0350184	1.08851	0.575956	0.675368	A_51_P390354	50.777	132.834	-0.530608	0.779944	43.0206	45.4125	46.4871	53.4616	47.8094	68.471	158.718	115.518	124.266	-0.846087	-0.715511	-0.600324	-0.273826	-0.190946	-0.556953	1.08851	0.575956	0.675368	NM_027116	chr7:20110217-20110276	Nkpd1	Mus musculus NTPase, KAP family P-loop domain containing 1 (Nkpd1), mRNA [NM_027116]
A_51_P365378	0.000303795	3.71599	down	0.00426105	2.44145	up	6789.41	3781.77	7.51486	5.62112	7498.37	5956.68	6913.17	3681.66	4160.74	3502.89	7.57168	7.24185	7.73106	5.62433	5.74661	5.49241	A_51_P365378	9009.76	3781.77	6.90885	5.62112	7530.26	6189.37	6666.41	12269.8	10011.1	11391.6	3681.66	4160.74	3502.89	6.60544	6.37505	6.56361	7.56856	7.51915	6.82131	5.62433	5.74661	5.49241	NM_145388	chr8:87531219-87531160	Best2	Mus musculus bestrophin 2 (Best2), transcript variant 1, mRNA [NM_145388]
A_51_P267783	0.000151318	4.43806	up	3.34252e-05	2.42153	down	33.9137	313.534	-0.127358	2.02257	31.7225	37.1959	32.8226	309.935	270.229	360.439	-0.313247	-0.0813694	0.0125427	2.05401	1.80202	2.21169	A_51_P267783	124.089	313.534	0.746652	2.02257	104.105	113.193	128.206	117.201	100.215	181.613	309.935	270.229	360.439	0.428848	0.602112	0.863236	0.858583	0.876785	0.850348	2.05401	1.80202	2.21169	NM_008350	chr7:4724906-4724847	Il11	Mus musculus interleukin 11 (Il11), mRNA [NM_008350]
A_51_P432288	2.37746e-05	5.22965	up	0.0361985	2.42073	down	33.908	368.711	-0.126873	2.25984	36.8423	32.8086	32.073	320.175	390.311	395.649	-0.0973916	-0.262442	-0.0207853	2.1009	2.33246	2.34616	A_51_P432288	160.28	368.711	0.984398	2.25984	101.081	72.513	98.6595	237.748	200.924	250.754	320.175	390.311	395.649	0.386324	-0.0403624	0.485305	1.87903	1.88034	1.31575	2.1009	2.33246	2.34616	NM_153504	chr4:62088706-62088647	Rnf183	Mus musculus ring finger protein 183 (Rnf183), mRNA [NM_153504]
A_51_P174314	0.000150535	3.48539	up	0.00233911	2.41657	down	50.3317	363.812	0.4434	2.24472	53.1009	46.5154	51.3787	340.51	359.23	391.698	0.429983	0.241193	0.659025	2.18974	2.21274	2.33168	A_51_P174314	146.093	363.812	0.971762	2.24472	119.117	115.236	107.079	194.141	154.164	186.823	340.51	359.23	391.698	0.62319	0.627912	0.603457	1.5867	1.49815	0.891154	2.18974	2.21274	2.33168	NM_019413	chr16:73045731-73045790	Robo1	Mus musculus roundabout homolog 1 (Drosophila) (Robo1), mRNA [NM_019413]
A_51_P230716	0.0870994	4.90227	up	0.025784	2.40833	down	192.91	1296.55	1.78564	4.07909	308.452	242.642	27.6369	1310.65	1219.72	1359.26	2.96822	2.62425	-0.235549	4.13426	3.97631	4.12669	A_51_P230716	564.887	1296.55	2.81106	4.07909	908.007	749.522	767.961	343.533	300.45	319.847	1310.65	1219.72	1359.26	3.55352	3.3293	3.44581	2.41005	2.46081	1.66686	4.13426	3.97631	4.12669	XM_917510	chr12:116358226-116358167		Ig heavy chain V region B1-8/186-2 Precursor [Source:UniProtKB/Swiss-Prot;Acc:P01751] [ENSMUST00000103541]
A_52_P257625	0.00840399	1.8905	up	0.00239084	2.37216	down	166.05	643.159	2.14888	3.06765	201.138	135.581	161.432	651.45	604.448	673.579	2.35136	1.78457	2.31071	3.1257	2.96345	3.11379	A_52_P257625	261.72	643.159	1.82145	3.06765	208.429	219.32	196.802	313.544	304.67	327.558	651.45	604.448	673.579	1.43037	1.55636	1.48152	2.27827	2.48093	1.70123	3.1257	2.96345	3.11379	NM_023612	chr13:114008204-114008263	Esm1	Mus musculus endothelial cell-specific molecule 1 (Esm1), mRNA [NM_023612]
A_52_P565636	0.0555	7.04042	up	0.00838565	2.36913	down	121.225	1173.61	1.09962	3.91528	176.897	170.29	16.4892	916.36	1207.14	1397.33	2.16608	2.1134	-0.980624	3.61796	3.96135	4.16654	A_52_P565636	485.632	1173.61	2.67093	3.91528	692.552	619.661	590.904	365.511	311.521	333.643	916.36	1207.14	1397.33	3.16273	3.05481	3.0677	2.49951	2.51302	1.72779	3.61796	3.96135	4.16654	AY172876	chr12:116134485-116134426		Mus musculus clone BApecB1a-P3 immunoglobulin heavy chain variable region mRNA, partial cds. [AY172876]
A_52_P544435	0.0259763	2.93382	up	0.0240797	2.36078	down	329.263	1788.19	2.98557	4.53835	441.893	406.177	139.721	1606.8	1753.02	2004.76	3.48687	3.36752	2.10233	4.42816	4.4996	4.68729	A_52_P544435	790.352	1788.19	3.29909	4.53835	1109.73	1132.72	1135.94	484.265	381.148	498.306	1606.8	1753.02	2004.76	3.84295	3.92505	4.01059	2.90539	2.80404	2.30651	4.42816	4.4996	4.68729	X63808	chr6:68630763-68630822		M.musculus mRNA for IgM V(k)MRB6. [X63808]
A_52_P534749	7.43465e-05	7.03411	up	0.000132665	2.35197	down	28.4654	404.314	-0.417299	2.39707	30.2659	35.286	19.8444	382.984	393.208	436.751	-0.381063	-0.15742	-0.713413	2.35932	2.34313	2.48875	A_52_P534749	165.544	404.314	1.1632	2.39707	211.482	180.57	174.873	153.719	107.495	165.125	382.984	393.208	436.751	1.45135	1.27589	1.31108	1.24989	0.977955	0.713038	2.35932	2.34313	2.48875	NM_008719	chr1:39418941-39419000	Npas2	Mus musculus neuronal PAS domain protein 2 (Npas2), mRNA [NM_008719]
A_51_P180492	0.0002743	10.5288	down	0.00066249	2.34677	up	24274.2	4604.87	9.29179	5.89553	31672.8	26139.1	15010.6	5289.39	4731.94	3793.29	9.65027	9.37548	8.84962	6.14707	5.9322	5.60732	A_51_P180492	10216.5	4604.87	7.1262	5.89553	8435.3	8925.95	10052	11771.5	9730.7	12383.6	5289.39	4731.94	3793.29	6.76918	6.90326	7.15611	7.50875	7.47816	6.94176	6.14707	5.9322	5.60732	NM_016974	chr7:52965265-52965324	Dbp	Mus musculus D site albumin promoter binding protein (Dbp), mRNA [NM_016974]
A_52_P75027	0.00017057	3.61393	down	0.00197952	2.3424	up	270.86	154.543	2.8567	1.00313	321.076	271.241	220.263	144.19	179.146	140.294	3.02609	2.78499	2.75901	0.950012	1.20897	0.850396	A_52_P75027	345.953	154.543	2.23111	1.00313	287.894	279.344	288.53	440.707	366.089	413.155	144.19	179.146	140.294	1.89635	1.90537	2.0335	2.76942	2.74588	2.03617	0.950012	1.20897	0.850396	BC025186	chr8:129958980-129958921	Gm9909	Mus musculus predicted gene, ENSMUSG00000053531, mRNA (cDNA clone MGC:32466 IMAGE:5044645), complete cds. [BC025186]
A_51_P103364	0.0721926	5.90452	up	0.0204744	2.34128	down	398.241	3163.42	2.80297	5.36479	597.768	544.222	52.7324	3085.41	2979.2	3425.66	3.92276	3.78961	0.696545	5.36943	5.26469	5.46025	A_51_P103364	1397.05	3163.42	4.13749	5.36479	2241.15	1834.7	1796.18	892.093	752.626	865.572	3085.41	2979.2	3425.66	4.85698	4.6208	4.67163	3.78679	3.78562	3.10314	5.36943	5.26469	5.46025	XM_917510	chr12:117238298-117238239	LOC435333	PREDICTED: Mus musculus similar to monoclonal antibody heavy chain (LOC435333), mRNA [XM_917510]
A_52_P161454	0.00366134	2.58637	up	1.63205e-07	2.3283	down	61.7926	318.756	0.681252	2.05218	72.5721	74.1149	38.6909	292.529	312.169	351.57	0.88066	0.91325	0.249847	1.97062	2.01016	2.17575	A_52_P161454	131.011	318.756	0.832903	2.05218	139.075	124.967	136.276	116.272	97.2833	172.192	292.529	312.169	351.57	0.846677	0.744875	0.951308	0.847105	0.833953	0.773498	1.97062	2.01016	2.17575	NM_027570	chr8:114150556-114150497	Ldhd	Mus musculus lactate dehydrogenase D (Ldhd), nuclear gene encoding mitochondrial protein, mRNA [NM_027570]
A_52_P139027	0.0484303	10.4737	up	0.0208544	2.32642	down	411.97	5293.94	2.71683	6.10552	639.161	556.424	40.3249	4872.24	5122.05	5887.52	4.01935	3.8216	0.309526	6.02855	6.04649	6.24153	A_52_P139027	2345.56	5293.94	4.88741	6.10552	3732.04	3054.8	3037.64	1559.86	1242.13	1446.91	4872.24	5122.05	5887.52	5.59271	5.35633	5.42966	4.59295	4.50843	3.84438	6.02855	6.04649	6.24153	U39781	chr12:116446347-116446288	Igh-VJ558	Mus musculus J558+ IgM heavy chain mRNA, hybridoma clone ME2B7, partial cds. [U39781]
A_52_P490470	0.0579815	9.7542	up	0.0184767	2.32432	down	295.435	3454.89	2.20172	5.48775	451.22	408.421	26.663	3035.62	3481.28	3847.78	3.517	3.37547	-0.287307	5.34596	5.48938	5.62789	A_52_P490470	1518.81	3454.89	4.27094	5.48775	2368.53	1958.91	1948.88	1085.42	805.869	945.275	3035.62	3481.28	3847.78	4.93673	4.7153	4.78935	4.06979	3.88423	3.23022	5.34596	5.48938	5.62789		chr12:116597390-116597331		GB
A_52_P326502	0.00290332	2.25459	up	0.0058505	2.32114	down	252.153	1169.18	2.74668	3.91954	228.665	317.818	209.977	970.285	1221.41	1315.85	2.53641	3.01361	2.69001	3.70045	3.97831	4.07986	A_52_P326502	488.047	1169.18	2.70471	3.91954	376.792	350.05	386.289	684.092	523.897	607.163	970.285	1221.41	1315.85	2.28458	2.23089	2.45446	3.40379	3.26297	2.59157	3.70045	3.97831	4.07986	NM_177753	chr14:118633286-118633227	Sox21	Mus musculus SRY-box containing gene 21 (Sox21), mRNA [NM_177753]
A_51_P263568	0.00425665	2.6962	up	7.46106e-07	2.31563	down	21.5591	115.405	-0.840759	0.590168	18.625	30.6741	15.3781	119.167	111.891	115.157	-1.08151	-0.359491	-1.08127	0.675028	0.529931	0.565545	A_51_P263568	47.7989	115.405	-0.621235	0.590168	46.5568	45.3641	51.7846	40.8824	37.9508	64.2545	119.167	111.891	115.157	-0.732124	-0.717052	-0.444629	-0.660849	-0.52411	-0.648648	0.675028	0.529931	0.565545	NM_175440	chr17:24182617-24182676	Prss27	Mus musculus protease, serine 27 (Prss27), mRNA [NM_175440]
A_51_P427052	0.0655947	1.98175	down	0.00314001	2.28274	up	258.327	248.633	2.67344	1.68666	318.78	332.615	123.587	220.015	292.971	232.913	3.01574	3.07927	1.92531	1.55965	1.91859	1.58173	A_51_P427052	549.919	248.633	2.87742	1.68666	486.399	369.087	438.864	710.476	534.071	760.616	220.015	292.971	232.913	2.65295	2.30729	2.63855	3.45838	3.29072	2.91665	1.55965	1.91859	1.58173	NM_008868	chr4:138300427-138300486	Pla2g2c	Mus musculus phospholipase A2, group IIC (Pla2g2c), mRNA [NM_008868]
A_51_P289796	0.00695704	2.66945	up	0.00150333	2.2823	down	312.524	1700.59	3.05535	4.47189	262.542	278.511	396.518	1690.96	1700.94	1709.88	2.73572	2.82315	3.60717	4.50181	4.4561	4.45777	A_51_P289796	721.678	1700.59	3.28141	4.47189	680.666	540.821	535.907	885.672	728.896	958.102	1690.96	1700.94	1709.88	3.13776	2.85848	2.92676	3.77637	3.7394	3.24966	4.50181	4.4561	4.45777	NM_177305	chr1:90596861-90596802	Arl4c	Mus musculus ADP-ribosylation factor-like 4C (Arl4c), mRNA [NM_177305]
A_51_P365516	3.02311e-05	3.28286	down	0.00118424	2.28082	up	69576.6	43692.4	10.8684	9.15343	80685.8	67492.5	60551.4	40926.7	46149.8	44000.7	10.9993	10.744	10.8618	9.09894	9.21802	9.14332	A_51_P365516	95233	43692.4	10.343	9.15343	91774.6	74235.3	80321.1	114078	100618	110371	40926.7	46149.8	44000.7	10.2128	9.95929	10.1544	10.7854	10.8484	10.0976	9.09894	9.21802	9.14332	NM_009258	chr18:43887858-43887802	Spink3	Mus musculus serine peptidase inhibitor, Kazal type 3 (Spink3), mRNA [NM_009258]
A_52_P127358	0.000751274	3.16122	up	1.08562e-05	2.2806	down	125.26	796.271	1.71535	3.37583	132.971	157.441	85.3676	753.855	796.159	838.798	1.75428	2.00022	1.39154	3.33633	3.36089	3.43026	A_52_P127358	331.64	796.271	2.18641	3.37583	337.801	311.913	318.25	351.023	277.136	393.717	753.855	796.159	838.798	2.12699	2.06447	2.17493	2.44117	2.34428	1.96664	3.33633	3.36089	3.43026	NM_007961	chr6:134219333-134219392	Etv6	Mus musculus ets variant gene 6 (TEL oncogene) (Etv6), mRNA [NM_007961]
A_52_P771481	0.000471622	2.48647	up	1.083e-05	2.27198	down	21.5323	108.909	-0.808807	0.505289	24.3937	24.4803	15.7229	103.072	107.524	116.13	-0.692248	-0.684895	-1.04928	0.465693	0.472493	0.577681	A_52_P771481	45.5576	108.909	-0.678661	0.505289	47.2349	40.0444	45.1606	44.3989	40.2358	56.2711	103.072	107.524	116.13	-0.711261	-0.897001	-0.642087	-0.541807	-0.43976	-0.840052	0.465693	0.472493	0.577681	AK078079	chr14:13496743-13496684		Mus musculus adult male medulla oblongata cDNA, RIKEN full-length enriched library, clone:6330437K14 product:unclassifiable, full insert sequence. [AK078079]
A_51_P134228	0.0484287	2.22089	down	0.0015871	2.2685	up	80.5004	69.8024	0.995091	-0.156046	129.483	63.1024	48.9158	82.6346	72.3681	54.4047	1.71594	0.681181	0.588156	0.14686	-0.0987387	-0.516258	A_51_P134228	150.276	69.8024	1.02569	-0.156046	124.216	182.783	109.08	147.427	148.629	189.522	82.6346	72.3681	54.4047	0.683665	1.29346	0.630167	1.1896	1.44541	0.911849	0.14686	-0.0987387	-0.516258	NM_172563	chr11:90200037-90199978	Hlf	Mus musculus hepatic leukemia factor (Hlf), mRNA [NM_172563]
A_51_P399305	9.78534e-05	1.91928	up	0.0273428	2.26715	down	159.782	630.918	2.09904	3.03961	178.118	170.665	130.565	590.564	635.67	666.52	2.176	2.11658	2.00455	2.98414	3.03611	3.09859	A_51_P399305	285.562	630.918	1.85873	3.03961	192.894	169.198	165.034	415.643	344.986	425.614	590.564	635.67	666.52	1.31862	1.18204	1.22754	2.68494	2.66023	2.07903	2.98414	3.03611	3.09859	NM_013869	chr14:61583007-61582948	Tnfrsf19	Mus musculus tumor necrosis factor receptor superfamily, member 19 (Tnfrsf19), transcript variant 1, mRNA [NM_013869]
A_52_P523368	1.50605e-06	4.21425	up	0.000971991	2.26217	down	49.692	431.544	0.418113	2.49339	51.3482	55.407	42.3209	435.754	432.477	426.401	0.38156	0.493555	0.379224	2.54555	2.48046	2.45415	A_52_P523368	191.57	431.544	1.31568	2.49339	162.086	147.295	137.546	190.825	152.742	358.926	435.754	432.477	426.401	1.06757	0.982032	0.964685	1.56185	1.48478	1.83317	2.54555	2.48046	2.45415	NM_175249	chr5:36548795-36548854	Psapl1	Mus musculus prosaposin-like 1 (Psapl1), mRNA [NM_175249]
A_52_P267651	0.00185455	1.72008	up	0.0027306	2.25617	down	267.082	952.726	2.85236	3.63484	254.778	279.62	266.848	937.393	915.25	1005.53	2.69242	2.82888	3.0358	3.6507	3.562	3.69183	A_52_P267651	416.845	952.726	2.46097	3.63484	592.931	497.633	492.791	311.534	247.87	358.311	937.393	915.25	1005.53	2.93868	2.73841	2.80575	2.26899	2.18327	1.8307	3.6507	3.562	3.69183	NM_007489	chr7:120456978-120457037	Arntl	Mus musculus aryl hydrocarbon receptor nuclear translocator-like (Arntl), mRNA [NM_007489]
A_52_P550734	0.0367067	2.07455	up	0.0228726	2.25353	down	179.748	751.752	2.23833	3.29113	143.304	151.156	244.784	697.193	741.458	816.605	1.86225	1.94145	2.91129	3.2236	3.2582	3.39158	A_52_P550734	337.969	751.752	2.11894	3.29113	221.208	198.531	232.729	497.674	395.654	482.017	697.193	741.458	816.605	1.51622	1.41269	1.72343	2.9448	2.85793	2.25857	3.2236	3.2582	3.39158	NM_053173	chr17:27062844-27063223	Kifc1	Mus musculus kinesin family member C1 (Kifc1), mRNA [NM_053173]
A_51_P463087	0.00054206	4.16391	up	0.000212039	2.25331	down	30.2849	253.003	-0.339436	1.7185	37.4083	33.653	19.7933	226.451	258.023	274.535	-0.0753961	-0.22578	-0.717132	1.60124	1.73534	1.81893	A_51_P463087	106.275	253.003	0.546453	1.7185	124.095	102.171	105.825	111.427	90.1855	103.947	226.451	258.023	274.535	0.682263	0.454318	0.586455	0.785699	0.724656	0.0453291	1.60124	1.73534	1.81893	NM_178269	chr15:82071790-82070363	Cenpm	Mus musculus centromere protein M (Cenpm), transcript variant 2, mRNA [NM_178269]
A_51_P472829	0.000130885	6.24934	up	0.0143126	2.24556	down	33.0224	418.092	-0.196706	2.447	43.5813	28.3346	27.1513	399.073	426.196	429.008	0.144956	-0.473948	-0.261126	2.41869	2.45935	2.46294	A_51_P472829	185.591	418.092	1.27993	2.447	145.372	126.476	113.122	257.211	221.445	249.922	399.073	426.196	429.008	0.910561	0.762193	0.682651	1.99255	2.02064	1.31096	2.41869	2.45935	2.46294	NM_145144	chr2:31828806-31828865	Aif1l	Mus musculus allograft inflammatory factor 1-like (Aif1l), mRNA [NM_145144]
A_51_P455897	0.000169892	3.92933	up	0.0155372	2.23955	down	60.3856	480.567	0.67285	2.64713	67.1825	71.2553	42.7191	451.558	484.921	505.222	0.769331	0.856484	0.392736	2.59695	2.64559	2.69886	A_51_P455897	213.67	480.567	1.48392	2.64713	154.456	136.35	149.074	295.033	260.681	286.426	451.558	484.921	505.222	0.998013	0.870641	1.0808	2.19047	2.25597	1.50764	2.59695	2.64559	2.69886	NM_144526	chr11:71860513-71860572	Fam64a	Mus musculus family with sequence similarity 64, member A (Fam64a), mRNA [NM_144526]
A_51_P255365	0.00164774	3.69958	up	0.0218959	2.23423	down	42.8977	324.314	0.193869	2.08123	33.1423	45.9154	49.6354	327.295	318.96	326.686	-0.25008	0.222466	0.609222	2.13263	2.04121	2.06984	A_51_P255365	147.362	324.314	0.92145	2.08123	96.4128	84.2567	105.297	207.419	170.867	219.918	327.295	318.96	326.686	0.318109	0.176189	0.579237	1.68215	1.64657	1.12645	2.13263	2.04121	2.06984	NM_007709	chrX:99442948-99442889	Cited1	Mus musculus Cbp/p300-interacting transactivator with Glu/Asp-rich carboxy-terminal domain 1 (Cited1), mRNA [NM_007709]
A_52_P233342	0.0324989	2.1194	up	0.0129523	2.22859	down	288.523	1246.56	2.92102	4.00468	196.884	354.599	314.086	974.216	1417.96	1347.51	2.32052	3.1716	3.27094	3.70628	4.19358	4.11417	A_52_P233342	551.727	1246.56	2.84855	4.00468	358.071	388.638	394.138	675.862	629.5	864.155	974.216	1417.96	1347.51	2.21106	2.38175	2.48348	3.38633	3.52789	3.10077	3.70628	4.19358	4.11417	NM_001024134	chr17:36997849-36997790	Trim15	Mus musculus tripartite motif-containing 15 (Trim15), transcript variant 2, mRNA [NM_001024134]
A_51_P429308	0.023297	2.35524	up	0.00192382	2.22606	down	44.6981	211.585	0.227812	1.46368	38.4508	34.4472	61.1964	198.132	218.027	218.596	-0.0357404	-0.192127	0.911302	1.4085	1.49234	1.49021	A_51_P429308	94.4192	211.585	0.309189	1.46368	70.5662	78.8086	66.0635	105.084	83.0599	162.933	198.132	218.027	218.596	-0.132138	0.079751	-0.0932984	0.701141	0.605913	0.693763	1.4085	1.49234	1.49021	NM_001081324	chr8:88161567-88161508	Neto2	Mus musculus neuropilin (NRP) and tolloid (TLL)-like 2 (Neto2), mRNA [NM_001081324]
A_51_P331841	0.00769954	1.698	down	0.0139777	2.21923	up	27.2063	32.5756	-0.474971	-1.23881	32.5207	29.5115	19.5866	31.2104	30.2432	36.2732	-0.277395	-0.415238	-0.732281	-1.25786	-1.35748	-1.10109	A_51_P331841	73.1117	32.5756	-0.0887505	-1.23881	101.783	102.153	93.4086	47.6251	40.8223	52.8776	31.2104	30.2432	36.2732	0.396317	0.454056	0.406402	-0.440608	-0.418881	-0.929789	-1.25786	-1.35748	-1.10109	NM_175369	chr14:77492685-77511264	Ccdc122	Mus musculus coiled-coil domain containing 122 (Ccdc122), mRNA [NM_175369]
A_52_P670978	0.0294913	2.83656	up	0.000772409	2.21722	down	38.8211	202.369	-0.106171	1.39797	42.6891	57.1989	16.5754	191.003	195.354	220.751	0.115112	0.539474	-0.973099	1.35563	1.33392	1.50436	A_52_P670978	89.5026	202.369	0.249219	1.39797	101.893	103.596	117.509	64.5805	52.3538	97.0831	191.003	195.354	220.751	0.397873	0.4743	0.737543	-0.00123119	-0.0599461	-0.0532265	1.35563	1.33392	1.50436	NM_025998	chr4:130169072-130169131	Nkain1	Mus musculus Na+/K+ transporting ATPase interacting 1 (Nkain1), mRNA [NM_025998]
A_51_P137433	0.0617045	1.92327	up	0.0256282	2.21404	down	301.069	1159.8	2.97277	3.91634	241.727	239.259	422.22	1068.51	1147.69	1263.19	2.61655	2.60399	3.69778	3.83957	3.8885	4.02094	A_51_P137433	529.963	1159.8	2.76966	3.91634	345.037	304.487	375.93	744.576	650.853	758.896	1068.51	1147.69	1263.19	2.15756	2.02971	2.41524	3.52602	3.57602	2.91338	3.83957	3.8885	4.02094	XM_001472966	chr17:34012796-34012737		Kinesin-like protein KIFC1 [Source:UniProtKB/Swiss-Prot;Acc:Q9QWT9] [ENSMUST00000114364]
A_51_P273667	0.000267114	4.19459	up	0.0122618	2.21026	down	112.511	952.676	1.56485	3.63338	131.477	128.995	77.0603	936.32	892.522	1029.19	1.73798	1.71273	1.24384	3.64904	3.52572	3.72537	A_51_P273667	429.74	952.676	2.48916	3.63338	305.35	317.2	268.589	585.076	470.415	631.806	936.32	892.522	1029.19	1.98128	2.08872	1.93018	3.17822	3.10762	2.64896	3.64904	3.52572	3.72537	NM_011441	chr1:4481949-4481890	Sox17	Mus musculus SRY-box containing gene 17 (Sox17), mRNA [NM_011441]
A_52_P499499	0.00204128	3.72367	up	9.60301e-06	2.20246	down	21.1377	154.524	-0.885439	1.01128	24.7287	26.439	12.2454	155.173	149.331	159.068	-0.67257	-0.573843	-1.4099	1.05592	0.946346	1.03158	A_52_P499499	66.9248	154.524	-0.127834	1.01128	69.6769	58.7237	66.3691	69.388	54.0228	83.368	155.173	149.331	159.068	-0.150434	-0.344658	-0.0866413	0.102355	-0.0146713	-0.272952	1.05592	0.946346	1.03158	NM_029021	chr2:165221118-165221059	4833422F24Rik	Mus musculus RIKEN cDNA 4833422F24 gene (4833422F24Rik), mRNA [NM_029021]
A_52_P302433	4.1955e-05	17.2014	up	0.0111035	2.19956	down	24.8813	883.262	-0.580181	3.52427	22.3127	23.3888	28.9425	833.617	860.053	956.115	-0.820892	-0.750696	-0.168954	3.48143	3.47226	3.61912	A_52_P302433	402.157	883.262	2.38705	3.52427	592.988	489.54	514.507	294.767	234.17	286.968	833.617	860.053	956.115	2.93882	2.71475	2.86797	2.18917	2.10125	1.51037	3.48143	3.47226	3.61912	NM_008873	chr14:21662242-21662301	Plau	Mus musculus plasminogen activator, urokinase (Plau), mRNA [NM_008873]
A_51_P421418	0.0510387	2.07203	down	0.0146139	2.19079	up	73.6809	71.0797	0.938682	-0.112362	58.9396	57.8399	104.263	75.7112	73.5236	64.0042	0.580483	0.555551	1.68001	0.0206208	-0.0758858	-0.281821	A_51_P421418	156.487	71.0797	1.01909	-0.112362	94.3552	143.772	92.9321	204.974	158.348	244.543	75.7112	73.5236	64.0042	0.286987	0.94711	0.399024	1.66504	1.53679	1.27957	0.0206208	-0.0758858	-0.281821	NM_008293	chr3:98656389-98656330	Hsd3b1	Mus musculus hydroxy-delta-5-steroid dehydrogenase, 3 beta- and steroid delta-isomerase 1 (Hsd3b1), mRNA [NM_008293]
A_51_P282930	0.000631661	4.07476	down	0.000280913	2.17596	up	2312.84	1142.87	5.92104	3.89432	3107.03	2153.55	1677.95	1150.69	1245.01	1032.9	6.30064	5.77406	5.68841	3.94647	4.00592	3.73057	A_51_P282930	2391.91	1142.87	5.01597	3.89432	3003.75	2650.62	2682.45	1969.99	1633.73	2410.9	1150.69	1245.01	1032.9	5.2795	5.15158	5.25025	4.92972	4.90378	4.58098	3.94647	4.00592	3.73057	NM_011281	chr3:94201609-94201668	Rorc	Mus musculus RAR-related orphan receptor gamma (Rorc), mRNA [NM_011281]
A_52_P631015	0.00518771	1.90584	up	0.0243626	2.16925	down	83.7247	322.765	1.14088	2.0713	106.267	84.9684	59.9392	300.931	315.52	351.843	1.43086	1.11041	0.881354	2.01148	2.02557	2.17687	A_52_P631015	151.304	322.765	0.954108	2.0713	238.733	191.845	189.049	104.093	91.8556	92.2453	300.931	315.52	351.843	1.62621	1.36327	1.42354	0.687475	0.751128	-0.126971	2.01148	2.02557	2.17687	NM_023794	chr16:22382436-22382377	Etv5	Mus musculus ets variant gene 5 (Etv5), mRNA [NM_023794]
A_52_P508991	0.00104468	3.12518	down	7.65963e-06	2.15084	up	168.854	108.186	2.14053	0.496593	213.847	180.831	111.883	103.105	111.833	109.619	2.43975	2.20006	1.78178	0.466155	0.529179	0.494444	A_52_P508991	221.523	108.186	1.60149	0.496593	241.271	218.564	216.333	228.304	170.08	254.583	103.105	111.833	109.619	1.64147	1.55138	1.61803	1.82056	1.6399	1.33762	0.466155	0.529179	0.494444	NM_010231	chr1:164760096-164760037	Fmo1	Mus musculus flavin containing monooxygenase 1 (Fmo1), mRNA [NM_010231]
A_52_P707683	0.0454587	2.59156	down	0.000720743	2.14604	up	58.7286	45.5692	0.591152	-0.782671	42.7728	46.319	87.094	53.8653	50.0588	32.7836	0.117938	0.235089	1.42043	-0.470529	-0.630469	-1.24701	A_52_P707683	93.896	45.5692	0.319008	-0.782671	112.312	101.778	91.4654	69.1168	57.3286	131.376	53.8653	50.0588	32.7836	0.538323	0.448746	0.376072	0.0967069	0.0710163	0.383184	-0.470529	-0.630469	-1.24701	AK087612	chr3:24440310-24440251		Mus musculus 2 days pregnant adult female oviduct cDNA, RIKEN full-length enriched library, clone:E230024J12 product:unclassifiable, full insert sequence. [AK087612]
A_51_P402225	0.0196773	3.05536	up	1.02826e-05	2.14449	down	174.437	988.723	2.07794	3.68928	237.885	209.036	76.389	1002.75	964.229	999.187	2.59344	2.40917	1.23122	3.74794	3.63721	3.68269	A_51_P402225	440.075	988.723	2.58865	3.68928	445.469	517.455	415.231	420.607	336.24	505.449	1002.75	964.229	999.187	2.52614	2.79476	2.55869	2.70207	2.62318	2.32705	3.74794	3.63721	3.68269	NM_001081169	chr12:113364874-113364933	Aspg	Mus musculus asparaginase homolog (S. cerevisiae) (Aspg), mRNA [NM_001081169]
A_51_P111492	0.000148313	4.51228	up	0.000294116	2.13452	down	59.3829	553.292	0.674431	2.84829	51.9164	68.74	57.4923	537.887	513.856	608.132	0.397437	0.804635	0.821222	2.84934	2.7292	2.96633	A_51_P111492	247.565	553.292	1.75438	2.84829	245.03	322.35	204.48	245.255	201.702	266.571	537.887	513.856	608.132	1.66377	2.11196	1.53673	1.92388	1.88591	1.404	2.84934	2.7292	2.96633	NM_017373	chr13:53062928-53062869	Nfil3	Mus musculus nuclear factor, interleukin 3, regulated (Nfil3), mRNA [NM_017373]
A_51_P494655	0.0228372	2.33798	up	5.18363e-06	2.13392	down	62.5494	280.752	0.646526	1.87179	75.1016	80.5373	32.0092	286.576	263.441	292.239	0.93009	1.03314	-0.0236568	1.94096	1.76532	1.90909	A_51_P494655	125.043	280.752	0.778286	1.87179	133.412	122.561	129.649	110.886	105.419	148.332	286.576	263.441	292.239	0.786698	0.716828	0.879386	0.778674	0.94982	0.558308	1.94096	1.76532	1.90909	NM_001080940	chr9:21641539-21641598	Gm6484	Mus musculus predicted gene 6484 (Gm6484), mRNA [NM_001080940]
A_52_P131548	0.00233622	3.92514	up	0.0175035	2.13118	down	47.9529	367.582	0.287242	2.25999	68.5192	46.6382	28.7014	351.258	356.237	395.252	0.797753	0.244997	-0.181025	2.23457	2.20067	2.34471	A_52_P131548	172.247	367.582	1.16834	2.25999	133.622	106.963	114.74	238.576	192.749	246.829	351.258	356.237	395.252	0.788974	0.520442	0.703141	1.88405	1.82041	1.293	2.23457	2.20067	2.34471	NM_010590	chr14:55186871-55186812	Jub	Mus musculus ajuba (Jub), mRNA [NM_010590]
A_52_P392229	0.0281789	2.53825	down	0.0239065	2.13108	up	81.0953	65.2603	1.08355	-0.260288	95.1062	53.1555	95.0242	72.1106	75.6586	48.0117	1.27078	0.433705	1.54615	-0.0496745	-0.0345874	-0.696601	A_52_P392229	135.776	65.2603	0.831298	-0.260288	96.9215	78.3054	114.235	185.092	151.049	189.05	72.1106	75.6586	48.0117	0.325701	0.0705099	0.696782	1.51784	1.4687	0.908251	-0.0496745	-0.0345874	-0.696601	AK039635	chr1:107253433-107253492	Rnf152	Mus musculus adult male spinal cord cDNA, RIKEN full-length enriched library, clone:A330076C18 product:unclassifiable, full insert sequence. [AK039635]
A_51_P461902	0.0557622	7.93426	up	0.0471994	2.12373	down	532.16	5445.15	3.16214	6.15024	834.568	699.935	61.977	5297.84	5373.17	5664.44	4.4042	4.15264	0.929587	6.14937	6.11554	6.1858	A_51_P461902	2711.36	5445.15	5.06364	6.15024	4403.99	3684.21	3633.95	1651.4	1307.39	1587.21	5297.84	5373.17	5664.44	5.83155	5.62661	5.68824	4.67522	4.58231	3.9779	6.14937	6.11554	6.1858	L22886			Mus musculus rearranged IgH mRNA, V-region, cell line Cyd-1. [L22886]
A_52_P538084	0.0534381	3.10712	up	0.00691287	2.11496	down	37.4322	221.039	-0.188979	1.4466	46.7927	51.3145	14.1896	140.037	319.202	203.879	0.247529	0.382853	-1.19732	0.907847	2.0423	1.38965	A_52_P538084	94.7439	221.039	0.365974	1.4466	115.288	101.782	112.559	79.2604	73.0361	86.5376	140.037	319.202	203.879	0.576055	0.448815	0.675452	0.29427	0.420371	-0.219119	0.907847	2.0423	1.38965	Z25442	chr6:67560270-67560329		M.musculus immunoglobulin kappa light chain (DBA/1) gene, v region. [Z25442]
A_52_P565106	0.0629209	8.78254	up	0.0377609	2.11296	down	429.136	4565.16	2.75686	5.8915	676.956	570.063	40.3887	4115.15	4531.67	5048.67	4.10224	3.85654	0.311807	5.78491	5.86981	6.01977	A_52_P565106	2251.37	4565.16	4.81223	5.8915	3659.93	2936.79	2971.01	1393.51	1112.78	1434.19	4115.15	4531.67	5048.67	5.56456	5.29949	5.39766	4.43025	4.34978	3.83165	5.78491	5.86981	6.01977		chr12:117158532-117158473
A_51_P442889	0.0739289	3.31918	up	0.00547744	2.11075	down	228.679	1232.81	2.27464	4.00547	336.9	290.761	58.3743	1154.25	1218.75	1325.42	3.0955	2.88525	0.843187	3.95092	3.97517	4.09032	A_51_P442889	577.014	1232.81	2.92772	4.00547	816.204	695.897	700.809	418.463	350.16	480.549	1154.25	1218.75	1325.42	3.39974	3.2222	3.3138	2.6947	2.6817	2.25416	3.95092	3.97517	4.09032	XM_916675	chr12:116481122-116481063	LOC639988	PREDICTED: Mus musculus similar to immunoglobulin gamma-chain (LOC639988), mRNA [XM_916675]
A_51_P415395	0.00438181	2.8617	up	0.000132526	2.10897	down	428.342	2437.08	3.47044	4.98731	361.357	613.756	309.913	2590.65	2196.98	2523.62	3.1966	3.96308	3.25165	5.11729	4.82528	5.01936	A_51_P415395	1097.89	2437.08	3.91077	4.98731	1309.97	1074.09	1121.24	1089.27	855.08	1137.7	2590.65	2196.98	2523.62	4.08228	3.84837	3.9918	4.07489	3.96975	3.49753	5.11729	4.82528	5.01936	NM_001081314	chr9:67608565-67608624	C2cd4b	Mus musculus C2 calcium-dependent domain containing 4B (C2cd4b), mRNA [NM_001081314]
A_52_P376574	0.00948367	3.3015	up	0.0461219	2.10303	down	406.631	2564.91	3.33287	5.05599	620.842	380.452	218.599	2177.33	2728.2	2789.2	3.9774	3.27313	2.74807	4.86653	5.13772	5.16372	A_52_P376574	1252.21	2564.91	3.98352	5.05599	791.353	754.377	715.185	1859.5	1528.66	1864.18	2177.33	2728.2	2789.2	3.35513	3.33861	3.34309	4.84644	4.80789	4.20995	4.86653	5.13772	5.16372	NM_011048	chr7:73195129-73195188	Pcsk6	Mus musculus proprotein convertase subtilisin/kexin type 6 (Pcsk6), mRNA [NM_011048]
A_51_P331059	0.00383625	2.00124	up	0.002563	2.09971	down	87.6936	364.763	1.24434	2.24524	84.3783	83.8886	94.8139	324.76	365.996	403.534	1.09812	1.09196	1.54295	2.12141	2.23966	2.37463	A_51_P331059	169.673	364.763	1.17505	2.24524	156.209	124.391	124.28	213.93	146.745	252.482	324.76	365.996	403.534	1.01429	0.738213	0.818368	1.72674	1.427	1.32566	2.12141	2.23966	2.37463	NM_031374	chr8:34692726-34692785	Tex15	Mus musculus testis expressed gene 15 (Tex15), mRNA [NM_031374]
A_51_P108923	0.0781881	1.82069	down	0.000653508	2.09599	up	42.064	46.9855	0.143508	-0.720974	36.5683	32.6481	56.9757	45.777	55.9186	39.2608	-0.108162	-0.269516	0.808201	-0.705262	-0.470764	-0.986897	A_51_P108923	93.0509	46.9855	0.346656	-0.720974	113.188	94.6266	102.391	86.5388	71.1966	90.3643	45.777	55.9186	39.2608	0.54954	0.343644	0.538862	0.421018	0.383569	-0.156693	-0.705262	-0.470764	-0.986897	AK035046	chr16:52424882-52424823		Mus musculus 12 days embryo embryonic body between diaphragm region and neck cDNA, RIKEN full-length enriched library, clone:9430078N17 product:unclassifiable, full insert sequence. [AK035046]
A_52_P471282	0.00243048	10.1321	down	0.0379602	2.09541	up	416.926	91.079	3.46197	0.121105	538.359	394.158	318.26	130.268	97.2864	45.6821	3.77174	3.32419	3.28999	0.80353	0.328145	-0.768359	A_52_P471282	183.369	91.079	1.18834	0.121105	251.144	168.469	181.288	107.268	78.3824	313.665	130.268	97.2864	45.6821	1.69933	1.17581	1.36306	0.730822	0.522289	1.63871	0.80353	0.328145	-0.768359	NM_144878	chr1:164724168-164724109	Fmo4	Mus musculus flavin containing monooxygenase 4 (Fmo4), mRNA [NM_144878]
A_51_P203148	0.040173	10.0266	up	0.0457993	2.09484	down	244.95	3193.12	2.0524	5.37816	374.464	331.357	29.0299	3012.27	3100.89	3466.2	3.248	3.0738	-0.164606	5.33482	5.32244	5.47722	A_51_P203148	1605.02	3193.12	4.31132	5.37816	2588.72	2177.15	2143.07	959.422	767.869	993.887	3012.27	3100.89	3466.2	5.06498	4.8677	4.92638	3.89176	3.81455	3.30256	5.33482	5.32244	5.47722	AB017433	chr12:117107033-117106984		Mus musculus mRNA for anti-IL-18 IgG heavy chain, clone 125-2H, partial cds. [AB017433]
A_51_P205209	0.00159129	2.06166	up	0.0047455	2.09477	down	76.2984	324.296	1.02851	2.07232	91.945	73.8668	63.0834	274.816	346.615	351.457	1.22202	0.908412	0.955114	1.88051	2.16117	2.17529	A_51_P205209	148.574	324.296	1.00553	2.07232	135.838	113.898	112.442	190.726	157.11	181.428	274.816	346.615	351.457	0.812698	0.611074	0.67395	1.5611	1.52546	0.848877	1.88051	2.16117	2.17529	NM_018729	chr1:173513231-173513290	Cd244	Mus musculus CD244 natural killer cell receptor 2B4 (Cd244), mRNA [NM_018729]
A_52_P496956	1.14902e-05	3.85016	up	0.00825784	2.09259	down	68.6347	544.054	0.879759	2.82468	73.8253	76.1297	55.9491	507.85	532.088	592.224	0.905362	0.951945	0.78197	2.76644	2.7795	2.92808	A_52_P496956	256.11	544.054	1.75939	2.82468	201.887	193.317	169.49	335.96	260.812	375.194	507.85	532.088	592.224	1.38436	1.37429	1.26597	2.37789	2.2567	1.89712	2.76644	2.7795	2.92808	NM_053178	chr9:54453069-54453010	Acsbg1	Mus musculus acyl-CoA synthetase bubblegum family member 1 (Acsbg1), mRNA [NM_053178]
A_51_P319917	6.44068e-05	5.22487	up	0.00209668	2.07967	down	163.877	1746.95	2.12141	4.50681	203.046	162.804	125.782	1568.93	1843.08	1828.83	2.36498	2.04855	1.95071	4.39375	4.57188	4.55479	A_51_P319917	801.862	1746.95	3.45045	4.50681	803.282	639.603	642.925	951.952	837.18	936.227	1568.93	1843.08	1828.83	3.37672	3.1005	3.18943	3.88049	3.93923	3.21634	4.39375	4.57188	4.55479	NM_007403	chr7:147164987-147164928	Adam8	Mus musculus a disintegrin and metallopeptidase domain 8 (Adam8), mRNA [NM_007403]
A_51_P429212	0.0515687	2.3236	up	0.00155617	2.07341	down	28.602	121.454	-0.553304	0.663056	48.8127	22.3577	14.6355	116.68	119.027	128.655	0.308501	-0.815745	-1.15267	0.644596	0.619124	0.725447	A_51_P429212	55.9307	121.454	-0.388949	0.663056	54.524	46.7095	45.6404	68.0056	56.0926	64.6122	116.68	119.027	128.655	-0.504222	-0.674885	-0.626843	0.0733233	0.0395713	-0.64064	0.644596	0.619124	0.725447	NM_028749	chr1:155356265-155350652	Npl	Mus musculus N-acetylneuraminate pyruvate lyase (Npl), mRNA [NM_028749]
A_51_P252157	0.000278504	4.57638	up	0.000347446	2.07078	down	68.5731	642.785	0.859666	3.05387	74.2433	81.8437	49.6323	527.199	656.799	744.358	0.913506	1.05636	0.609133	2.82039	3.08329	3.25794	A_51_P252157	292.076	642.785	2.00369	3.05387	309.725	285.348	322.592	301.49	231.728	301.575	527.199	656.799	744.358	2.0018	1.93605	2.19449	2.22171	2.08612	1.582	2.82039	3.08329	3.25794	NM_011623	chr11:98858058-98857244	Top2a	Mus musculus topoisomerase (DNA) II alpha (Top2a), mRNA [NM_011623]
A_52_P500027	0.00448613	1.99105	up	0.0101326	2.06661	down	93.332	389.293	1.33568	2.32921	88.8284	96.3419	94.8256	315.065	403.159	449.656	1.17227	1.29165	1.54313	2.07769	2.37919	2.53076	A_52_P500027	182.951	389.293	1.28194	2.32921	131.202	187.733	113.911	229.593	185.76	249.507	315.065	403.159	449.656	0.762607	1.33201	0.692679	1.82867	1.76713	1.30856	2.07769	2.37919	2.53076	NM_017373	chr13:53062644-53062585	Nfil3	Mus musculus nuclear factor, interleukin 3, regulated (Nfil3), mRNA [NM_017373]
A_52_P1020291	0.00211463	4.59853	down	0.00539918	2.06118	up	182.305	83.2754	2.28625	0.0850725	188.97	146.839	211.106	62.6987	107.238	79.8897	2.26133	1.89965	2.69775	-0.251451	0.468648	0.0380211	A_52_P1020291	160.098	83.2754	1.12854	0.0850725	165.389	116.657	155.066	189.796	159.485	174.194	62.6987	107.238	79.8897	1.09668	0.645598	1.13766	1.55405	1.54711	0.79018	-0.251451	0.468648	0.0380211	AK037633	chrX:83012449-83012390	Gyk	Mus musculus 16 days neonate thymus cDNA, RIKEN full-length enriched library, clone:A130030N17 product:unclassifiable, full insert sequence. [AK037633]
A_51_P474459	0.0194043	2.1604	up	0.000139806	2.05968	down	929.45	3949.08	4.57341	5.6847	711.117	1386.26	690.975	3614.54	4095.83	4136.87	4.17326	5.13854	4.40842	5.59778	5.72392	5.73241	A_51_P474459	1821.04	3949.08	4.64229	5.6847	1755.1	1833.76	1517.82	1922.93	1689.55	2207.1	3614.54	4095.83	4136.87	4.50429	4.62006	4.4287	4.89484	4.95226	4.45356	5.59778	5.72392	5.73241	NM_007707	chr11:117827539-117827480	Socs3	Mus musculus suppressor of cytokine signaling 3 (Socs3), mRNA [NM_007707]
A_51_P110455	0.00854627	2.1519	up	5.84923e-05	2.05353	down	2503.69	11085.5	6.06921	7.17482	2213.28	2312.26	2985.53	10688.5	10725.4	11842.6	5.81129	5.87664	6.5197	7.16196	7.11272	7.24978	A_51_P110455	5123.76	11085.5	6.13672	7.17482	5434.76	4551.78	4824.53	5010.96	4744.24	6176.31	10688.5	10725.4	11842.6	6.13496	5.93168	6.09709	6.27661	6.44179	5.93815	7.16196	7.11272	7.24978	NM_013559	chr5:150419485-150419426	Hsph1	Mus musculus heat shock 105kDa/110kDa protein 1 (Hsph1), mRNA [NM_013559]
A_51_P470475	0.0382234	2.66023	up	0.00200289	2.05247	down	128.755	664.225	1.70075	3.1123	102.644	85.0701	198.55	602.177	688.163	702.334	1.38083	1.11214	2.60928	3.01223	3.15059	3.1741	A_51_P470475	309.775	664.225	2.07494	3.1123	248.342	240.392	320.886	351.011	308.207	389.812	602.177	688.163	702.334	1.68314	1.68871	2.18684	2.44111	2.49759	1.95226	3.01223	3.15059	3.1741	NR_029414	chr15:63756833-63756892	Gsdmcl-ps	Mus musculus gasdermin C-like, pseudogene (Gsdmcl-ps), non-coding RNA [NR_029414]
A_52_P250865	0.0209773	1.53039	up	0.0259958	2.05177	down	201.342	630.036	2.41688	3.03078	254.52	193.188	156.319	539.758	648.129	702.221	2.69095	2.29542	2.26427	2.85435	3.06412	3.17387	A_52_P250865	306.565	630.036	1.99391	3.03078	228.64	178.36	214.792	406.962	355.409	455.225	539.758	648.129	702.221	1.56389	1.25812	1.60771	2.65449	2.70317	2.17606	2.85435	3.06412	3.17387	CJ243128	chr14:29340427-29340486	Wnt5a	wingless-related MMTV integration site 5A Gene [Source:MGI Symbol;Acc:MGI:98958] [ENSMUST00000063465]
A_51_P249777	0.00355514	3.26488	up	0.014184	2.05013	down	19.6998	126.034	-0.992026	0.715004	27.4745	19.8826	11.7425	115.407	129.404	133.291	-0.520663	-0.985011	-1.4704	0.628777	0.739717	0.776517	A_51_P249777	60.3771	126.034	-0.320713	0.715004	43.8935	41.6573	46.9397	82.6881	66.6866	80.3973	115.407	129.404	133.291	-0.817109	-0.840032	-0.586343	0.35535	0.289156	-0.3253	0.628777	0.739717	0.776517	NM_033509	chr1:173934809-173934750	Vangl2	Mus musculus vang-like 2 (van gogh, Drosophila) (Vangl2), mRNA [NM_033509]
A_51_P231820	0.0232912	1.89108	up	0.00238862	2.04033	down	37.7273	143.453	-0.0309285	0.888285	48.811	40.3271	24.0439	114.304	159.853	156.202	0.308453	0.0352359	-0.436474	0.614924	1.04458	1.00535	A_51_P231820	67.9865	143.453	-0.14052	0.888285	94.6289	78.2447	74.4137	47.1168	45.7869	67.7278	114.304	159.853	156.202	0.291166	0.0693903	0.0784149	-0.456088	-0.253304	-0.572698	0.614924	1.04458	1.00535	NM_175219	chr1:85243367-85243308	C130026I21Rik	Mus musculus RIKEN cDNA C130026I21 gene (C130026I21Rik), transcript variant 1, mRNA [NM_175219]
A_52_P520466	0.00175867	2.38289	up	0.0061178	2.03271	down	35.8392	178.83	-0.0456944	1.20702	37.7506	33.8523	35.9148	144.732	185.48	206.276	-0.0622535	-0.217261	0.142431	0.955426	1.2591	1.40652	A_52_P520466	84.3246	178.83	0.183612	1.20702	75.6096	58.1169	74.8681	112.491	79.4344	105.428	144.732	185.48	206.276	-0.0325456	-0.359644	0.0871992	0.799402	0.541524	0.0657387	0.955426	1.2591	1.40652	NM_197959	chr11:102767305-102767246	Kif18b	Mus musculus kinesin family member 18B (Kif18b), mRNA [NM_197959]
A_52_P493925	2.0463e-05	10.6978	up	0.0183337	2.02724	down	55.3991	1214.7	0.567157	3.9864	67.6157	47.925	50.6565	1198.14	1220.03	1225.95	0.778603	0.284266	0.638602	4.00476	3.97668	3.97776	A_52_P493925	601.954	1214.7	2.96689	3.9864	424.237	441.26	371.895	799.698	621.943	952.693	1198.14	1220.03	1225.95	2.45568	2.56496	2.39967	3.62905	3.51047	3.24149	4.00476	3.97668	3.97776	NM_027280	chr8:91116416-91116475	Nkd1	Mus musculus naked cuticle 1 homolog (Drosophila) (Nkd1), transcript variant 1, mRNA [NM_027280]
A_51_P407053	8.56033e-05	6.09884	up	8.49115e-06	2.02013	down	24.8283	306.113	-0.61204	1.9965	26.5568	30.4434	17.4846	307.654	288.326	322.357	-0.569673	-0.370386	-0.896061	2.04335	1.89554	2.0506	A_51_P407053	146.766	306.113	0.982047	1.9965	151.53	127.349	130.78	139.861	109.855	221.22	307.654	288.326	322.357	0.970418	0.772114	0.891911	1.11359	1.00929	1.13497	2.04335	1.89554	2.0506	NM_009851	chr2:102674479-102674420	Cd44	Mus musculus CD44 antigen (Cd44), transcript variant 1, mRNA [NM_009851]
A_51_P131315	0.0470981	2.11035	down	3.34186e-06	2.01264	up	127.78	114.812	1.65714	0.579659	185.891	133.773	63.6756	121.012	119.799	103.627	2.23763	1.7652	0.968595	0.697187	0.62845	0.413339	A_51_P131315	221.047	114.812	1.58875	0.579659	246.929	213.639	220.26	206.325	159.59	279.536	121.012	119.799	103.627	1.67491	1.5185	1.64398	1.67452	1.54806	1.47252	0.697187	0.62845	0.413339	NM_027997	chr12:105235210-105235151	Serpina9	Mus musculus serine (or cysteine) peptidase inhibitor, clade A (alpha-1 antiproteinase, antitrypsin), member 9 (Serpina9), mRNA [NM_027997]
A_51_P123630	0.0115352	2.66687	up	0.000588376	2.0083	down	39.4984	212.766	0.0480471	1.4632	50.3458	26.7781	41.3714	187.512	247.62	203.166	0.353116	-0.555462	0.346488	1.32903	1.67596	1.3846	A_51_P123630	99.9939	212.766	0.457219	1.4632	108.48	83.4121	93.4852	100.631	97.8122	116.143	187.512	247.62	203.166	0.488245	0.161655	0.407586	0.638666	0.841774	0.205389	1.32903	1.67596	1.3846	L38281	chr14:103455191-103455251	Irg1	Mus musculus immune-responsive gene 1 (Irg1) mRNA, 3' end of cds. [L38281]
A_51_P493234	0.00737896	4.83618	up	0.00700978	2.00387	down	103.24	918.375	1.30618	3.58004	148.101	117.916	43.7036	838.797	976.906	939.422	1.90975	1.58317	0.425605	3.49036	3.65605	3.59371	A_51_P493234	444.885	918.375	2.57725	3.58004	385.326	347.619	309.272	559.658	475.418	592.015	838.797	976.906	939.422	2.31689	2.22083	2.13365	3.11414	3.12289	2.55511	3.49036	3.65605	3.59371	NM_007752	chr3:19889075-19889134	Cp	Mus musculus ceruloplasmin (Cp), transcript variant 2, mRNA [NM_007752]
A_51_P328333	4.06157e-05	5.97049	up	0.000103468	2.00348	down	34.2681	416.115	-0.138006	2.43984	42.6557	34.1245	26.0241	394.194	422.396	431.754	0.113984	-0.205704	-0.322297	2.40095	2.44643	2.47215	A_51_P328333	198.205	416.115	1.43733	2.43984	201.251	190.425	210.544	220.193	143.794	223.024	394.194	422.396	431.754	1.37981	1.35255	1.5789	1.76836	1.39769	1.14668	2.40095	2.44643	2.47215	NM_007634	chr17:24360856-24360797	Ccnf	Mus musculus cyclin F (Ccnf), mRNA [NM_007634]
A_51_P203182	0.000120934	5.47204	up	0.0224569	2.0019	down	46.4447	511.993	0.287427	2.73951	51.2617	56.2538	31.8184	497.159	507.583	531.236	0.379127	0.515438	-0.0322824	2.73575	2.71148	2.77129	A_51_P203182	254.847	511.993	1.73814	2.73951	185.449	172.621	171.202	356.292	282.001	361.517	497.159	507.583	531.236	1.26183	1.21094	1.28047	2.46266	2.36939	1.84354	2.73575	2.71148	2.77129	NM_138310	chr7:133732372-133732431	Apob48r	Mus musculus apolipoprotein B48 receptor (Apob48r), mRNA [NM_138310]
A_52_P171197	0.0547258	1.60278	down	0.000609006	1.99718	up	512.837	664.077	3.76582	3.08524	604.869	555.697	377.945	861.949	579.334	550.946	3.9398	3.81971	3.53796	3.52964	2.90223	2.82385	A_52_P171197	1276.1	664.077	4.08321	3.08524	1356.44	1176.19	1159.2	1055.28	853.489	2056.02	861.949	579.334	550.946	4.13257	3.97938	4.03983	4.02915	3.96706	4.35126	3.52964	2.90223	2.82385	AB041809	chr2:130865607-130865548		glial cell line derived neurotrophic factor family receptor alpha 4 Gene [Source:MGI Symbol;Acc:MGI:1341873] [ENSMUST00000074855]
A_52_P380195	0.000271021	3.39334	up	0.00224125	1.98958	down	29.0738	201.653	-0.373624	1.38908	29.8329	35.4349	21.9538	178.846	199.598	226.517	-0.401851	-0.151344	-0.567678	1.26076	1.36493	1.54156	A_52_P380195	97.5145	201.653	0.396617	1.38908	84.5547	76.0794	79.2415	106.397	99.4014	139.413	178.846	199.598	226.517	0.128769	0.0289044	0.169103	0.719058	0.865026	0.468843	1.26076	1.36493	1.54156	NM_177305	chr1:90595398-90595339	Arl4c	Mus musculus ADP-ribosylation factor-like 4C (Arl4c), mRNA [NM_177305]
A_51_P518051	0.00268239	1.70937	up	4.80825e-05	1.98846	down	48.1233	170.913	0.380202	1.15367	46.0979	49.7745	48.4976	156.444	170.597	185.696	0.225946	0.338893	0.575767	1.06769	1.13843	1.25489	A_51_P518051	82.0757	170.913	0.162018	1.15367	82.4751	72.6864	72.675	86.9262	68.5256	109.166	156.444	170.597	185.696	0.0928435	-0.0369172	0.0443063	0.427461	0.328403	0.116008	1.06769	1.13843	1.25489	NM_176933	chr8:35882045-35882104	Dusp4	Mus musculus dual specificity phosphatase 4 (Dusp4), mRNA [NM_176933]
A_51_P457244	0.0642083	2.17851	up	0.00652095	1.98631	down	254.641	1071.78	2.6504	3.77374	417.9	166.492	179.53	773.709	1265.5	1176.13	3.40633	2.08086	2.46401	3.37383	4.02948	3.91792	A_51_P457244	501.237	1071.78	2.78365	3.77374	499.318	439.762	439.423	526.736	579.096	523.084	773.709	1265.5	1176.13	2.69077	2.56005	2.64038	3.02668	3.40749	2.37653	3.37383	4.02948	3.91792	NM_021365	chrX:70467736-70467792	Xlr4b	Mus musculus X-linked lymphocyte-regulated 4B (Xlr4b), mRNA [NM_021365]
A_52_P238159	0.00321628	2.63948	up	0.0206601	1.98568	down	190.339	1034.25	2.35147	3.75173	196.034	156.978	218.006	959.582	1027.87	1115.31	2.31428	1.99598	2.74415	3.68445	3.72941	3.84131	A_52_P238159	515.125	1034.25	2.7621	3.75173	357.62	376.236	360.041	706.76	574.5	715.592	959.582	1027.87	1115.31	2.20924	2.33496	2.35294	3.45082	3.396	2.82862	3.68445	3.72941	3.84131	BC042188	chr11:86392211-86392152		Mus musculus, clone IMAGE:4484963, mRNA. [BC042188]
A_52_P111031	0.00105454	3.80032	down	0.015373	1.97404	up	80.8928	43.8764	1.11923	-0.806891	77.8731	70.31	94.4954	47.1192	43.5067	41.0034	0.98237	0.837217	1.5381	-0.663572	-0.832854	-0.924246	A_52_P111031	87.8615	43.8764	0.17426	-0.806891	67.9398	52.8317	63.9702	96.9639	81.8198	163.644	47.1192	43.5067	41.0034	-0.186858	-0.497197	-0.139754	0.585117	0.584211	0.70004	-0.663572	-0.832854	-0.924246	NM_001013753	chr14:84933861-84933920	Pcdh17	Mus musculus protocadherin 17 (Pcdh17), mRNA [NM_001013753]
A_52_P540855	0.00294483	2.73151	down	0.00597041	1.97307	up	13025.4	9558.1	8.40539	6.95569	17126.1	13336.8	8613.24	8600.66	10847.2	9226.47	8.76323	8.40468	8.04827	6.84842	7.12901	6.88965	A_52_P540855	18419.7	9558.1	7.93614	6.95569	23921.8	22144.4	23046.2	14101.1	11342.1	15962.5	8600.66	10847.2	9226.47	8.27299	8.21412	8.35316	7.76927	7.69923	7.30803	6.84842	7.12901	6.88965	NM_007453	chr1:163177461-163177402	Prdx6	Mus musculus peroxiredoxin 6 (Prdx6), mRNA [NM_007453]
A_51_P124345	0.000835572	4.0891	up	0.0216508	1.96858	down	170.782	1386.58	2.14477	4.17655	216.081	189.886	106.38	1325.16	1440.28	1394.29	2.45474	2.27055	1.70901	4.15014	4.21611	4.1634	A_51_P124345	707.893	1386.58	3.19939	4.17655	522.625	475.34	449.973	886.376	758.176	1154.87	1325.16	1440.28	1394.29	2.75659	2.67229	2.67461	3.77752	3.79622	3.51914	4.15014	4.21611	4.1634	NM_153166	chr17:29294933-29294874	Cpne5	Mus musculus copine V (Cpne5), mRNA [NM_153166]
A_52_P527775	0.074853	1.83145	down	0.00139143	1.96654	up	467.866	486.666	3.538	2.66501	606.541	567.088	229.969	495.9	510.955	453.143	3.94378	3.84899	2.82122	2.73209	2.72103	2.54191	A_52_P527775	921.275	486.666	3.64067	2.66501	1191.02	950.755	1077.91	805.095	644.575	858.301	495.9	510.955	453.143	3.94494	3.6724	3.93493	3.63876	3.56204	3.09097	2.73209	2.72103	2.54191	NM_010005	chr15:82235666-82234977	Cyp2d10	Mus musculus cytochrome P450, family 2, subfamily d, polypeptide 10 (Cyp2d10), mRNA [NM_010005]
A_52_P595663	0.000551691	3.98985	up	0.00162337	1.96166	down	27.9702	225.627	-0.4425	1.55384	37.5566	24.4776	21.8766	206.662	222.368	247.85	-0.0696897	-0.685053	-0.572759	1.46932	1.52078	1.6714	A_52_P595663	108.879	225.627	0.581763	1.55384	117.493	101.246	114.279	123.261	94.6838	102.313	206.662	222.368	247.85	0.603385	0.441196	0.697335	0.931317	0.794878	0.0224686	1.46932	1.52078	1.6714	NM_026412	chr2:118640213-118643643	D2Ertd750e	Mus musculus DNA segment, Chr 2, ERATO Doi 750, expressed (D2Ertd750e), mRNA [NM_026412]
A_51_P402378	0.0215925	1.57191	down	0.0145468	1.96113	up	513.651	676.782	3.78022	3.1277	588.753	541.992	410.207	818.327	610.764	601.257	3.90084	3.78369	3.65613	3.45472	2.97845	2.94992	A_51_P402378	1280.81	676.782	4.09938	3.1277	948.838	1653.49	814.483	1379.34	1355.63	1533.05	818.327	610.764	601.257	3.61697	4.47077	3.53066	4.41551	4.63459	3.92782	3.45472	2.97845	2.94992	NM_025404	chr11:101528917-101528976	Arl4d	Mus musculus ADP-ribosylation factor-like 4D (Arl4d), mRNA [NM_025404]
A_52_P121942	0.0982781	2.36305	up	0.00984071	1.95011	down	152.699	627.073	1.79014	3.03079	176.462	230.248	51.388	602.179	607.502	671.538	2.16253	2.5486	0.659287	3.01223	2.97072	3.10941	A_52_P121942	315.133	627.073	2.06724	3.03079	424.287	394.806	373.45	245.533	208.961	243.764	602.179	607.502	671.538	2.45585	2.40447	2.40569	1.92552	1.93692	1.27497	3.01223	2.97072	3.10941		chr6:70592738-70592797
A_52_P538390	0.0110133	2.35525	down	0.00437029	1.94841	up	71.2198	62.2894	0.928186	-0.307692	59.029	68.0306	86.5998	64.7815	53.1447	68.9419	0.582669	0.789671	1.41222	-0.204304	-0.544167	-0.174606	A_52_P538390	116.754	62.2894	0.654607	-0.307692	86.1973	124.813	89.7642	142.909	104.588	152.25	64.7815	53.1447	68.9419	0.156528	0.743094	0.348987	1.14469	0.938411	0.595927	-0.204304	-0.544167	-0.174606	NM_146466	chr16:19407466-19407407	Olfr165	Mus musculus olfactory receptor 165 (Olfr165), mRNA [NM_146466]
A_51_P257496	2.62879e-06	5.35959	down	0.000185981	1.94501	up	804.489	311.056	4.44274	2.02062	852.04	797.389	764.037	299.794	318.694	314.68	4.4341	4.3407	4.55343	2.00601	2.04001	2.01583	A_51_P257496	574.403	311.056	2.9804	2.02062	563.733	583.861	533.496	640.74	484.612	639.974	299.794	318.694	314.68	2.86582	2.96895	2.92025	3.30934	3.15052	2.6675	2.00601	2.04001	2.01583	NM_027286	chrX:160625488-160625547	Ace2	Mus musculus angiotensin I converting enzyme (peptidyl-dipeptidase A) 2 (Ace2), transcript variant 2, mRNA [NM_027286]
A_51_P364250	0.0116077	2.06601	down	0.0249087	1.93572	up	1536	1476.42	5.31412	4.26728	1403	2152.72	1052.3	1504.85	1512.37	1412.05	5.15361	5.7735	5.01525	4.33359	4.28657	4.18166	A_51_P364250	2877.4	1476.42	5.22015	4.26728	4291.25	3552.38	3674.38	2002.52	1647.31	2096.54	1504.85	1512.37	1412.05	5.79414	5.57404	5.70421	4.95334	4.91573	4.37942	4.33359	4.28657	4.18166	NM_172471	chr2:10173240-10173299	Itih5	Mus musculus inter-alpha (globulin) inhibitor H5 (Itih5), mRNA [NM_172471]
A_52_P272348	0.0490486	2.47343	up	0.0164398	1.92586	down	43.6958	198.201	0.0600772	1.36659	54.6684	58.5534	17.8656	177.738	203.042	213.823	0.471954	0.573238	-0.86496	1.25179	1.38962	1.45836	A_52_P272348	101.583	198.201	0.421089	1.36659	75.774	74.077	72.9327	101.167	125.669	159.879	177.738	203.042	213.823	-0.0294127	-0.00957537	0.0494127	0.646333	1.20332	0.66646	1.25179	1.38962	1.45836		chr17:8520950-8521009		BC031479 Als2 protein {Mus musculus} (exp=-1; wgp=0; cg=0), partial (5%) [TC1639906]
A_52_P255489	0.00092639	4.35183	down	0.0276112	1.92486	up	265.129	122.961	2.78868	0.667059	350.309	267.115	177.964	98.9174	137.497	132.47	3.1518	2.76287	2.45137	0.406339	0.827237	0.767601	A_52_P255489	235.865	122.961	1.61181	0.667059	310.399	308.462	326.367	155.309	135.064	179.59	98.9174	137.497	132.47	2.00494	2.04842	2.21127	1.26474	1.30733	0.834191	0.406339	0.827237	0.767601	NM_198092	chr9:43903036-43903095	Usp2	Mus musculus ubiquitin specific peptidase 2 (Usp2), transcript variant 3, mRNA [NM_198092]
A_51_P248819	0.00478905	2.1032	up	0.00929762	1.92328	down	619.761	2621.35	4.01983	5.09242	738.935	709.314	411.032	2360.08	2726.14	2777.83	4.22862	4.17184	3.65903	4.98281	5.13662	5.15783	A_51_P248819	1316.29	2621.35	4.14885	5.09242	1134.21	979.358	1031.67	1720.02	1389.29	1643.16	2360.08	2726.14	2777.83	3.87443	3.71516	3.87169	4.73396	4.66996	4.02788	4.98281	5.13662	5.15783	NM_026505	chr18:3512455-3512514	Bambi	Mus musculus BMP and activin membrane-bound inhibitor, homolog (Xenopus laevis) (Bambi), mRNA [NM_026505]
A_52_P271528	0.00364595	4.47449	up	0.00131961	1.9193	down	115.84	990.036	1.52683	3.68855	163.895	124.397	59.2294	929.107	964.038	1076.96	2.05595	1.66036	0.864169	3.63789	3.63693	3.79083	A_52_P271528	494.045	990.036	2.74797	3.68855	476.011	403.129	414.122	597.359	444.16	629.487	929.107	964.038	1076.96	2.62181	2.43457	2.55483	3.2082	3.02477	2.64366	3.63789	3.63693	3.79083	NM_019976	chr3:108190530-108190589	Psrc1	Mus musculus proline/serine-rich coiled-coil 1 (Psrc1), mRNA [NM_019976]
A_51_P503757	0.0821015	3.14845	up	0.0241356	1.91303	down	821.306	4195.55	4.11825	5.7729	972.486	1278.86	212.567	4192.51	3938.31	4455.83	4.62485	5.0222	2.7077	5.81179	5.66734	5.83956	A_51_P503757	2193.39	4195.55	4.83704	5.7729	3214.43	2642.56	2805.87	1646.31	1265.49	1585.68	4192.51	3938.31	4455.83	5.3773	5.14719	5.31515	4.67076	4.53532	3.97651	5.81179	5.66734	5.83956	AK008094	chr16:19085165-19063348	Igl-V1	Mus musculus adult male small intestine cDNA, RIKEN full-length enriched library, clone:2010004G10 product:immunoglobulin lambda chain, variable 1, full insert sequence. [AK008094]
A_52_P88007	0.000824576	1.89219	down	0.0014931	1.90229	up	68.4618	75.0784	0.889366	-0.0306902	69.4285	67.2413	68.7155	72.7928	79.2546	73.1879	0.816774	0.772835	1.07849	-0.0360909	0.032403	-0.0883827	A_52_P88007	137.895	75.0784	0.89705	-0.0306902	186.615	111.003	108.896	146.493	112.879	161.483	72.7928	79.2546	73.1879	1.27088	0.573931	0.62773	1.18043	1.04847	0.680863	-0.0360909	0.032403	-0.0883827	NM_201353	chr18:61155434-61155375	Slc6a7	Mus musculus solute carrier family 6 (neurotransmitter transporter, L-proline), member 7 (Slc6a7), mRNA [NM_201353]
A_51_P496023	0.000650947	3.32953	down	0.000473995	1.89813	up	48345.5	29985.3	10.3466	8.61126	49457.4	42214.9	53364.1	28843.1	31266.9	29846	10.2932	10.067	10.6795	8.59413	8.65633	8.58333	A_51_P496023	54202	29985.3	9.53584	8.61126	61348.6	55888.5	61542.5	51117.2	42042.2	53272.8	28843.1	31266.9	29846	9.6317	9.54973	9.77022	9.62726	9.58938	9.04674	8.59413	8.65633	8.58333	NM_007453	chr1:163171393-163171334	Prdx6	Mus musculus peroxiredoxin 6 (Prdx6), mRNA [NM_007453]
A_51_P330580	0.00033896	2.44674	up	0.000156416	1.8955	down	132.266	666.198	1.82839	3.11925	156.019	122.287	118.493	693.146	645.622	659.827	1.98489	1.63568	1.86459	3.2152	3.05852	3.08403	A_51_P330580	342.437	666.198	2.19667	3.11925	357.701	450.543	300.809	266.662	231.987	446.917	693.146	645.622	659.827	2.20957	2.59499	2.09362	2.04461	2.08773	2.14949	3.2152	3.05852	3.08403	D87834	chr8:72691181-72691240	Mef2b	Mus musculus mRNA for myocyte enhancer factor 2B type B-3, complete cds. [D87834]
A_52_P465129	0.00112305	4.30231	up	0.00226187	1.89339	down	19.685	168.289	-0.977313	1.1278	26.3613	20.3878	12.3059	146.516	172.157	186.192	-0.580331	-0.948808	-1.4028	0.973097	1.15156	1.25873	A_52_P465129	84.3504	168.289	0.206829	1.1278	80.6435	72.1538	70.3588	94.8802	86.639	101.427	146.516	172.157	186.192	0.0604429	-0.0475264	-0.00242281	0.553777	0.666778	0.00992394	0.973097	1.15156	1.25873	XM_001473647	chr3:015847047-015846988	LOC100045212	PREDICTED: Mus musculus similar to SIRP beta 1 like 1 protein (LOC100045212), mRNA [XM_001473647]
A_51_P335000	0.00243686	3.01361	down	0.00384015	1.89334	up	32620.2	22179.1	9.76698	8.17549	36180.5	25505.4	36174.8	22205.7	23407.8	20923.9	9.84224	9.34007	10.1186	8.21683	8.23868	8.07095	A_51_P335000	40328.6	22179.1	9.09642	8.17549	34062	35159.7	31625.4	48411.2	40867.9	51845.2	22205.7	23407.8	20923.9	8.78283	8.8811	8.80971	9.5488	9.54851	9.00755	8.21683	8.23868	8.07095	NM_001077361	chrX:54046422-54046481	Fhl1	Mus musculus four and a half LIM domains 1 (Fhl1), transcript variant 1, mRNA [NM_001077361]
A_52_P190647	1.2923e-05	2.60661	up	0.0047094	1.89045	down	77.2372	416.891	1.06138	2.44355	82.4364	77.0761	72.1991	411.924	417.498	421.252	1.06453	0.96977	1.14984	2.46442	2.4296	2.43662	A_52_P190647	212.142	416.891	1.52482	2.44355	183.628	170.71	174.128	267.233	211.853	265.299	411.924	417.498	421.252	1.2476	1.19487	1.30493	2.0477	1.95675	1.3971	2.46442	2.4296	2.43662	NM_016662	chr13:55427059-55427000	Mxd3	Mus musculus Max dimerization protein 3 (Mxd3), mRNA [NM_016662]
A_52_P21486	0.00372867	2.79006	down	0.0171342	1.88875	up	283.374	208.35	2.92099	1.4407	303.648	223.759	322.715	224.038	205.124	195.889	2.94557	2.50736	3.31004	1.58578	1.40433	1.33198	A_52_P21486	396.695	208.35	2.35813	1.4407	600.349	460.499	486.332	261.685	201.735	369.571	224.038	205.124	195.889	2.95661	2.62652	2.78672	2.01743	1.88615	1.87533	1.58578	1.40433	1.33198	NM_183257	chr7:31707579-31707520	Hamp2	Mus musculus hepcidin antimicrobial peptide 2 (Hamp2), mRNA [NM_183257]
A_52_P401504	0.00134644	1.75118	down	0.00159415	1.88783	up	12415.7	14514.8	8.37241	7.56408	14941.8	12354.3	9951.08	13756.1	15226.7	14561.6	8.56639	8.29428	8.25656	7.52597	7.6183	7.54797	A_52_P401504	26044.6	14514.8	8.48081	7.56408	28374.3	21564.7	24436.2	30058	24010.6	27823.8	13756.1	15226.7	14561.6	8.51925	8.17585	8.43765	8.8612	8.78121	8.10966	7.52597	7.6183	7.54797	NM_011582	chr13:93521624-93521565	Thbs4	Mus musculus thrombospondin 4 (Thbs4), mRNA [NM_011582]
A_52_P14453	2.77381e-07	3.01497	down	0.01708	1.88306	up	170.459	116.602	2.19766	0.605516	183.421	182.005	145.95	116.161	116.15	117.496	2.21833	2.20939	2.16525	0.638173	0.58382	0.594554	A_52_P14453	216.606	116.602	1.51859	0.605516	299.161	260.858	264.441	182.894	132.311	159.971	116.161	116.15	117.496	1.95174	1.80659	1.90772	1.5006	1.27762	0.667297	0.638173	0.58382	0.594554	NM_009124	chr13:45651048-45650989	Atxn1	Mus musculus ataxin 1 (Atxn1), mRNA [NM_009124]
A_52_P184544	0.0590787	1.83776	up	0.000303811	1.87976	down	46.8289	173.539	0.298781	1.17673	34.115	44.5292	61.8425	159.49	182.132	178.995	-0.208347	0.178237	0.926453	1.09551	1.23282	1.20186	A_52_P184544	88.24	173.539	0.266177	1.17673	109.378	84.7994	95.7877	82.9302	64.2437	92.3016	159.49	182.132	178.995	0.50013	0.185452	0.442688	0.359567	0.235315	-0.12609	1.09551	1.23282	1.20186	NM_029835	chr7:86842331-86842390	5730590G19Rik	Mus musculus RIKEN cDNA 5730590G19 gene (5730590G19Rik), mRNA [NM_029835]
A_51_P451151	0.0171804	1.50892	up	0.000905392	1.87853	down	1786.7	5583.68	5.59272	6.18623	1779.64	1658.08	1922.39	5431.52	5463.57	5855.94	5.49668	5.39686	5.88461	6.18533	6.13961	6.23377	A_51_P451151	2841.49	5583.68	5.27663	6.18623	2673.62	2382.47	2768.66	3448.44	2355.42	3420.36	5431.52	5463.57	5855.94	5.11153	4.99771	5.29589	5.73747	5.4316	5.08556	6.18533	6.13961	6.23377	NM_026785	chr2:164598016-164598075	Ube2c	Mus musculus ubiquitin-conjugating enzyme E2C (Ube2c), mRNA [NM_026785]
A_51_P249259	4.12103e-06	9.52006	up	0.000242009	1.87695	down	2998.47	58976	6.3334	9.58437	3444.63	2915.84	2634.95	56412.8	55614.4	64900.8	6.44945	6.21125	6.33949	9.56192	9.48715	9.70403	A_51_P249259	29893.7	58976	8.67598	9.58437	36452.1	30242.6	30982.8	26975	23547	31163	56412.8	55614.4	64900.8	8.88067	8.66376	8.7801	8.70508	8.75308	8.27317	9.56192	9.48715	9.70403	BC071254	chr17:39980565-39980624		Mus musculus cDNA clone IMAGE:5010343, partial cds. [BC071254]
A_51_P143528	0.00197874	3.49522	up	0.000597125	1.87662	down	11.1951	79.7185	-1.75096	0.0544203	13.4287	8.34506	11.8117	77.7363	75.1586	86.2606	-1.55344	-2.23752	-1.46193	0.058702	-0.0441551	0.148714	A_51_P143528	40.469	79.7185	-0.853717	0.0544203	44.2831	35.9617	34.7039	46.7111	34.2223	46.9319	77.7363	75.1586	86.2606	-0.80436	-1.05214	-1.02206	-0.468565	-0.673302	-1.10188	0.058702	-0.0441551	0.148714	NM_183014	chr13:22052211-22052270	Zfp184	Mus musculus zinc finger protein 184 (Kruppel-like) (Zfp184), mRNA [NM_183014]
A_52_P607128	0.00765883	1.79652	up	6.73862e-05	1.87597	down	44.1565	163.444	0.239715	1.08492	53.9935	38.3578	40.1181	140.088	176.631	173.613	0.454031	-0.036994	0.302108	0.90837	1.18857	1.15782	A_52_P607128	82.3005	163.444	0.177282	1.08492	86.8477	81.0409	77.1094	79.9931	71.3335	97.4782	140.088	176.631	173.613	0.167373	0.120049	0.129753	0.307547	0.38634	-0.0473661	0.90837	1.18857	1.15782	NM_031195	chr8:40689217-40689158	Msr1	Mus musculus macrophage scavenger receptor 1 (Msr1), transcript variant 1, mRNA [NM_031195]
A_52_P388359	0.00111509	4.78565	down	0.000723732	1.87572	up	202.483	82.8989	2.37187	0.113154	273.705	214.552	119.192	82.5462	81.3699	84.7805	2.7958	2.44674	1.87307	0.145315	0.0704026	0.123745	A_52_P388359	149.712	82.8989	1.0206	0.113154	194.72	162.127	160.989	124.828	106.305	149.305	82.5462	81.3699	84.7805	1.33222	1.12045	1.19174	0.949534	0.961895	0.567741	0.145315	0.0704026	0.123745	NM_007453	chr1:163170772-163170713	Prdx6	Mus musculus peroxiredoxin 6 (Prdx6), mRNA [NM_007453]
A_52_P652459	0.00952019	4.00239	down	0.0358841	1.87278	up	133.483	65.7379	1.77319	-0.227672	104.943	96.522	198.985	57.5935	72.2947	67.3256	1.41278	1.29434	2.61244	-0.373981	-0.100202	-0.208834	A_52_P652459	123.904	65.7379	0.677508	-0.227672	188.843	157.933	152.69	85.6392	70.9126	87.4055	57.5935	72.2947	67.3256	1.288	1.08264	1.11539	0.405941	0.377803	-0.204722	-0.373981	-0.100202	-0.208834	AK038775	chr4:58843759-58843700		Proteasome-associated protein ECM29 homolog (Ecm29) [Source:UniProtKB/Swiss-Prot;Acc:Q6PDI5] [ENSMUST00000107557]
A_51_P385099	0.000383878	7.67713	up	0.000134625	1.86975	down	25.3032	383.631	-0.61832	2.32225	20.7658	36.9694	18.1745	361.114	388.077	401.704	-0.924547	-0.0901828	-0.840229	2.2745	2.32418	2.36807	A_51_P385099	194.393	383.631	1.4194	2.32225	208.091	186.284	185.399	199.946	169.431	217.207	361.114	388.077	401.704	1.42803	1.32083	1.3954	1.62921	1.63438	1.10855	2.2745	2.32418	2.36807	NM_013693	chr17:35336854-35336795	Tnf	Mus musculus tumor necrosis factor (Tnf), mRNA [NM_013693]
A_51_P294161	0.00871488	2.83263	up	0.000308015	1.86949	down	28.9443	166.188	-0.387904	1.11424	27.3233	21.956	37.5537	152.568	174.18	171.817	-0.528622	-0.8419	0.20681	1.03149	1.16841	1.14281	A_51_P294161	84.2103	166.188	0.211596	1.11424	86.6942	77.9826	75.6271	86.9785	79.5088	98.4709	152.568	174.18	171.817	0.164821	0.0645499	0.10175	0.428329	0.542875	-0.0327492	1.03149	1.16841	1.14281	NM_197997	chr3:127319307-127319366	4930422G04Rik	Mus musculus RIKEN cDNA 4930422G04 gene (4930422G04Rik), mRNA [NM_197997]
A_52_P156314	4.55211e-05	3.30012	down	0.0208176	1.86696	up	44.2648	27.6584	0.24926	-1.47326	50.5858	44.8625	37.346	27.862	29.7171	25.396	0.359979	0.188995	0.198808	-1.42159	-1.3828	-1.61539	A_52_P156314	51.4097	27.6584	-0.572563	-1.47326	74.4239	57.6416	68.0056	38.4037	29.2561	40.7272	27.862	29.7171	25.396	-0.0553489	-0.371493	-0.0514994	-0.751084	-0.899503	-1.30645	-1.42159	-1.3828	-1.61539	NM_207707	chr12:77222370-77222311	Esr2	Mus musculus estrogen receptor 2 (beta) (Esr2), transcript variant 1, mRNA [NM_207707]
A_52_P372062	4.23131e-05	2.23139	down	0.000392444	1.86682	up	466.81	433.225	3.65392	2.49598	501.795	485.077	413.556	408.406	473.4	417.868	3.67027	3.62363	3.66787	2.45205	2.6109	2.42499	A_52_P372062	766.208	433.225	3.39656	2.49598	848.591	695.419	762.539	811.602	652.444	826.653	408.406	473.4	417.868	3.45588	3.22121	3.43559	3.65037	3.57954	3.03676	2.45205	2.6109	2.42499	NR_003552	chr15:82467277-82467218	Cyp2d13	Mus musculus cytochrome P450, family 2, subfamily d, polypeptide 13 (Cyp2d13), non-coding RNA [NR_003552]
A_51_P323583	0.00139842	3.94606	up	0.00151335	1.86444	down	104.226	812.211	1.42293	3.40335	138.351	110.934	63.3931	746.901	836.506	853.225	1.81151	1.49512	0.962181	3.32296	3.43221	3.45487	A_51_P323583	416.628	812.211	2.50461	3.40335	526.612	436.423	466.481	361.535	320.949	387.767	746.901	836.506	853.225	2.76755	2.54905	2.72659	2.48373	2.55603	1.94467	3.32296	3.43221	3.45487	NM_134111	chr16:36793998-36793939	Eaf2	Mus musculus ELL associated factor 2 (Eaf2), transcript variant 1, mRNA [NM_134111]
A_51_P277431	0.00294368	2.86214	up	0.00171002	1.86346	down	28.7516	166.099	-0.404691	1.1124	38.8768	22.4426	24.9353	149.932	172.6	175.765	-0.0198455	-0.810272	-0.383955	1.00635	1.15527	1.17558	A_51_P277431	84.3906	166.099	0.21442	1.1124	83.134	80.4689	74.2415	98.3132	80.0093	90.1769	149.932	172.6	175.765	0.104324	0.109829	0.0750723	0.605055	0.551928	-0.159689	1.00635	1.15527	1.17558	NM_028804	chr2:5150942-5151001	Ccdc3	Mus musculus coiled-coil domain containing 3 (Ccdc3), mRNA [NM_028804]
A_52_P363039	3.17901e-06	5.70109	up	0.000167433	1.86345	down	38.0379	447.873	0.0351297	2.54637	42.8399	37.2313	34.0424	444.749	432.977	465.894	0.1202	-0.079998	0.065187	2.57503	2.48213	2.58194	A_52_P363039	229.045	447.873	1.64839	2.54637	245.298	201.73	214.93	252.032	187.333	272.948	444.749	432.977	465.894	1.66535	1.43575	1.60864	1.96321	1.77929	1.43811	2.57503	2.48213	2.58194	NM_144818	chr2:126934341-126934282	Ncaph	Mus musculus non-SMC condensin I complex, subunit H (Ncaph), mRNA [NM_144818]
A_51_P496795	0.000203231	4.68612	up	0.00906499	1.86272	down	54.1874	512.163	0.511878	2.74027	71.0708	51.5587	39.9328	499.918	512.368	524.202	0.850503	0.389703	0.295428	2.74373	2.72502	2.75206	A_51_P496795	267.901	512.163	1.84286	2.74027	226.452	213.07	188.576	340.19	267.556	371.564	499.918	512.368	524.202	1.55002	1.51466	1.41992	2.39594	2.29353	1.88309	2.74373	2.72502	2.75206	NM_145555	chr4:134926026-134925967	A330049M08Rik	Mus musculus RIKEN cDNA A330049M08 gene (A330049M08Rik), transcript variant 1, mRNA [NM_145555]
A_51_P499551	0.000711631	5.2386	up	0.000425306	1.86053	down	36.3221	374.729	-0.0996601	2.28952	43.1388	44.4164	21.411	376.254	365.29	382.643	0.130233	0.174578	-0.603791	2.33375	2.23688	2.29794	A_51_P499551	192.412	374.729	1.3938	2.28952	236.532	196.188	203.459	181.634	143.595	193.067	376.254	365.29	382.643	1.61285	1.39556	1.52951	1.49063	1.39569	0.938581	2.33375	2.23688	2.29794	NM_133983	chr9:58372150-58372107	Cd276	Mus musculus CD276 antigen (Cd276), mRNA [NM_133983]
A_52_P343293	0.000813584	4.41371	up	0.00619821	1.8565	down	596.678	5218.49	3.94586	6.08785	719.928	707.382	362.723	4894.54	5263.82	5497.11	4.19103	4.1679	3.47865	6.03514	6.08587	6.14254	A_52_P343293	2728.94	5218.49	5.19527	6.08785	3700.99	3034.04	3199.68	2296.01	1833.6	2309.34	4894.54	5263.82	5497.11	5.58065	5.3465	5.50463	5.15066	5.07029	4.51889	6.03514	6.08587	6.14254	NR_033563	chr7:107413190-107413252	Gpx2-ps1	Mus musculus glutathione peroxidase 2, pseudogene 1 (Gpx2-ps1), non-coding RNA [NR_033563]
A_52_P97889	0.000201532	9.49983	up	0.000718719	1.85625	down	16.0969	302.048	-1.27138	1.97652	21.1481	17.38	9.76245	282.206	300.933	323.005	-0.898225	-1.17908	-1.73683	1.91879	1.95728	2.0535	A_52_P97889	154.77	302.048	1.08413	1.97652	138.103	145.532	138.906	175.416	141.775	188.888	282.206	300.933	323.005	0.836558	0.96466	0.978884	1.44038	1.3773	0.90701	1.91879	1.95728	2.0535	NM_177897	chr7:148257556-148257615	B4galnt4	Mus musculus beta-1,4-N-acetyl-galactosaminyl transferase 4 (B4galnt4), mRNA [NM_177897]
A_52_P980224	0.0022151	3.22223	down	0.00107396	1.85554	up	39.4473	25.154	0.078663	-1.6094	37.0773	33.7184	47.5462	23.7342	27.0574	24.6704	-0.0882177	-0.222979	0.547186	-1.65292	-1.51807	-1.65721	A_52_P980224	44.3431	25.154	-0.717557	-1.6094	43.5029	37.2149	42.8252	41.6049	46.7798	54.1308	23.7342	27.0574	24.6704	-0.830005	-1.00272	-0.718694	-0.635575	-0.222353	-0.895996	-1.65292	-1.51807	-1.65721	AK084027	chr9:59763904-59763963		Mus musculus 12 days embryo spinal ganglion cDNA, RIKEN full-length enriched library, clone:D130077D15 product:unclassifiable, full insert sequence. [AK084027]
A_51_P373142	4.71276e-05	3.84688	down	0.00225905	1.85499	up	5670.98	3014.2	7.23907	5.29538	6384.28	6307.19	4321.48	2828.95	3239.02	2974.63	7.33963	7.32434	7.05324	5.24423	5.38532	5.25658	A_51_P373142	5319.77	3014.2	6.18679	5.29538	6483.75	4815.37	5754.67	5515.74	4401.62	4947.45	2828.95	3239.02	2974.63	6.38957	6.0129	6.35144	6.41508	6.33365	5.6181	5.24423	5.38532	5.25658	NR_027236	chr6:48583621-48583680	AI854703	Mus musculus expressed sequence AI854703 (AI854703), non-coding RNA [NR_027236]
A_51_P328613	0.012065	2.94877	up	0.00149352	1.85367	down	145.213	816.02	1.849	3.40911	217.754	141.062	76.8224	738.739	843.47	865.851	2.46587	1.84174	1.23938	3.30711	3.44417	3.47606	A_51_P328613	417.606	816.02	2.51873	3.40911	404.383	393.031	346.492	467.403	412.386	481.939	738.739	843.47	865.851	2.38654	2.39797	2.2976	2.85427	2.91769	2.25833	3.30711	3.44417	3.47606	M14215	chr1:172981722-172981647	Fcgr3	Mouse Fc gamma receptor (IgG 2.4G2 receptor mRNA, complete cds. [M14215]
A_52_P644114	0.0219881	1.98101	up	0.036685	1.85088	down	28.1431	116.537	-0.401316	0.584916	27.1675	24.9868	32.2751	144.7	103.365	101.544	-0.536875	-0.655349	-0.0117249	0.955111	0.415588	0.384051	A_52_P644114	61.0102	116.537	-0.303292	0.584916	52.2192	38.411	46.7486	85.7769	67.059	75.8468	144.7	103.365	101.544	-0.566534	-0.957081	-0.59223	0.408259	0.297192	-0.409359	0.955111	0.415588	0.384051	NM_028481	chr5:108657977-108658036	Ccdc18	Mus musculus coiled-coil domain containing 18 (Ccdc18), mRNA [NM_028481]
A_52_P424650	0.00269915	4.289	down	0.0326466	1.85071	up	61.038	29.8973	0.708282	-1.39236	54.7252	54.2784	74.1103	23.7292	39.2499	26.7128	0.473451	0.463865	1.18753	-1.65322	-0.981403	-1.54246	A_52_P424650	53.9559	29.8973	-0.50428	-1.39236	84.0853	66.4677	59.8566	40.0532	32.3071	40.9657	23.7292	39.2499	26.7128	0.120739	-0.165947	-0.235642	-0.690411	-0.75639	-1.29803	-1.65322	-0.981403	-1.54246	AK052336	chr8:46873111-46873170	Sorbs2	Mus musculus 13 days embryo heart cDNA, RIKEN full-length enriched library, clone:D330030I03 product:unclassifiable, full insert sequence. [AK052336]
A_51_P120717	0.0148764	2.09212	up	0.00374037	1.8484	down	686.218	2946.88	4.1963	5.26127	586.6	628.105	843.95	2782.31	2805.05	3253.29	3.89555	3.99642	4.69694	5.22025	5.17779	5.38577	A_51_P120717	1512.62	2946.88	4.37499	5.26127	1427.72	1279.33	1438.28	1830.24	1474.13	1626.04	2782.31	2805.05	3253.29	4.20645	4.10065	4.35105	4.82356	4.75548	4.01277	5.22025	5.17779	5.38577	NM_010721	chr18:56912871-56912930	Lmnb1	Mus musculus lamin B1 (Lmnb1), mRNA [NM_010721]
A_51_P227739	5.36283e-05	8.3613	up	0.000920875	1.83598	down	40.4371	681.558	0.0876242	3.15135	46.1607	47.5737	27.5769	663.499	656.561	724.615	0.227911	0.273649	-0.238687	3.15214	3.08276	3.21915	A_51_P227739	354.905	681.558	2.2748	3.15135	442.185	372.05	371.813	341.28	258.879	343.225	663.499	656.561	724.615	2.51546	2.31882	2.39935	2.40055	2.24596	1.76864	3.15214	3.08276	3.21915	NM_011565	chr7:52487612-52487671	Tead2	Mus musculus TEA domain family member 2 (Tead2), mRNA [NM_011565]
A_52_P70856	0.00077022	3.37625	up	0.0072891	1.83166	down	16.5657	113.271	-1.19949	0.555936	19.8843	18.4628	11.3501	107.574	102.311	129.927	-0.987122	-1.09189	-1.51944	0.527366	0.400798	0.739644	A_52_P70856	59.5413	113.271	-0.317213	0.555936	45.8947	54.3072	45.0374	70.18	59.6007	82.2276	107.574	102.311	129.927	-0.752787	-0.457458	-0.646031	0.11873	0.127089	-0.292823	0.527366	0.400798	0.739644	NM_001081172	chr4:45298567-45298626	Frmpd1	Mus musculus FERM and PDZ domain containing 1 (Frmpd1), mRNA [NM_001081172]
A_51_P455090	0.0501508	2.43006	down	0.00206758	1.82892	up	228.607	182.4	2.53002	1.24903	194.314	144.033	347.474	169.627	192.595	184.977	2.30157	1.87181	3.41669	1.18441	1.3134	1.24929	A_51_P455090	316.495	182.4	2.12003	1.24903	365.696	284.092	294.621	354.213	285.136	315.215	169.627	192.595	184.977	2.24146	1.92969	2.06364	2.45421	2.38534	1.64582	1.18441	1.3134	1.24929	AK028683	chr1:67277466-67277525	Cps1	carbamoyl-phosphate synthetase 1 Gene [Source:MGI Symbol;Acc:MGI:891996] [ENSMUST00000027144]
A_52_P368690	0.00103663	2.27241	up	0.0290868	1.82684	down	214.595	1000.37	2.51614	3.70037	264.805	204.526	174.455	875.267	1045.93	1079.91	2.7481	2.3777	2.42263	3.55176	3.75456	3.79478	A_52_P368690	537.659	1000.37	2.83102	3.70037	426.155	385.537	363.915	743.018	581.045	726.282	875.267	1045.93	1079.91	2.46219	2.37019	2.36838	3.523	3.41234	2.85001	3.55176	3.75456	3.79478	NM_001005421	chr9:44916279-44916338	Amica1	Mus musculus adhesion molecule, interacts with CXADR antigen 1 (Amica1), mRNA [NM_001005421]
A_52_P900433	0.023368	2.4989	down	0.0495698	1.82517	up	50.0331	40.3863	0.386747	-0.934547	40.1893	40.3511	69.559	34.5346	40.2429	46.3815	0.0280552	0.0360951	1.09609	-1.11184	-0.945359	-0.746439	A_52_P900433	75.0937	40.3863	-0.0665195	-0.934547	104.009	106.582	97.6057	48.3631	36.2165	57.7862	34.5346	40.2429	46.3815	0.427521	0.515286	0.469812	-0.418423	-0.591591	-0.801722	-1.11184	-0.945359	-0.746439	AK085234	chr16:78349231-78349290		Mus musculus 13 days embryo stomach cDNA, RIKEN full-length enriched library, clone:D530031N05 product:unclassifiable, full insert sequence. [AK085234]
A_51_P330677	0.0249961	1.98405	up	0.000489127	1.82485	down	70.5437	274.077	0.847468	1.83592	93.7423	77.3255	40.5632	270.251	255.991	295.99	1.24995	0.974431	0.318026	1.85634	1.72393	1.92749	A_51_P330677	142.543	274.077	0.968141	1.83592	160.046	144.903	146.011	147.429	111.736	145.134	270.251	255.991	295.99	1.0493	0.958418	1.05085	1.18962	1.03379	0.526869	1.85634	1.72393	1.92749	NM_177766	chr8:75006341-75006282	Slc35e1	Mus musculus solute carrier family 35, member E1 (Slc35e1), mRNA [NM_177766]
A_52_P39546	5.99076e-05	5.14798	up	0.0141582	1.82369	down	110.802	1177.99	1.56648	3.93048	123.734	121.296	87.3747	972.879	1277.92	1283.17	1.65041	1.62395	1.42507	3.7043	4.04356	4.04358	A_52_P39546	623.283	1177.99	3.06362	3.93048	573.7	454.845	446.697	766.898	654.572	842.985	972.879	1277.92	1283.17	2.89111	2.6087	2.66407	3.56863	3.58424	3.06499	3.7043	4.04356	4.04358	NM_011565	chr7:52488814-52488873	Tead2	Mus musculus TEA domain family member 2 (Tead2), mRNA [NM_011565]
A_52_P308465	5.45044e-06	8.63701	up	0.0301334	1.81731	down	24.4414	431.097	-0.618634	2.4919	28.1974	26.3862	18.7405	434.813	426.052	432.425	-0.48319	-0.576729	-0.795984	2.54244	2.45886	2.47439	A_52_P308465	231.012	431.097	1.6301	2.4919	166.357	171.457	192.621	304.836	277.545	273.253	434.813	426.052	432.425	1.1051	1.20117	1.45054	2.23763	2.34641	1.43972	2.54244	2.45886	2.47439	NM_172775	chr9:109021856-109021915	Plxnb1	Mus musculus plexin B1 (Plxnb1), mRNA [NM_172775]
A_51_P168646	0.00421683	1.87775	down	0.0129735	1.81682	up	166.199	182.457	2.15855	1.24955	193.577	145.091	159.928	194.898	171.793	180.681	2.29608	1.88237	2.29721	1.38476	1.14851	1.21538	A_51_P168646	323.91	182.457	2.11097	1.24955	247.328	286.735	218.934	356.651	351.013	482.801	194.898	171.793	180.681	1.67724	1.94304	1.63527	2.46411	2.68521	2.26091	1.38476	1.14851	1.21538	AK149219	chr14:68706866-68706925	Nefl	neurofilament, light polypeptide Gene [Source:MGI Symbol;Acc:MGI:97313] [ENSMUST00000022639]
A_51_P290387	2.08381e-05	2.50546	down	0.000899536	1.81405	up	61739.1	50746.1	10.6961	9.37103	70473.5	61994.5	52749.3	50282.6	51414.7	50541	10.8041	10.6214	10.6628	9.39596	9.37387	9.34325	A_51_P290387	87345.1	50746.1	10.2302	9.37103	94622.5	79348.9	82856.9	96890.3	77537.1	92815.1	50282.6	51414.7	50541	10.2569	10.0554	10.1993	10.5498	10.4724	9.8477	9.39596	9.37387	9.34325	NM_027832	chr6:41905943-41906002	Sval1	Mus musculus seminal vesicle antigen-like 1 (Sval1), mRNA [NM_027832]
A_51_P164021	0.0037378	2.69858	up	0.0267409	1.81154	down	30.4338	171.774	-0.288363	1.14384	25.9636	32.6342	32.7037	132.625	192.47	190.226	-0.602264	-0.270131	0.00730658	0.829396	1.31247	1.28966	A_51_P164021	91.5846	171.774	0.286625	1.14384	74.5256	61.739	71.2495	121.771	95.6681	124.555	132.625	192.47	190.226	-0.0533795	-0.27242	0.0157266	0.913765	0.809798	0.306262	0.829396	1.31247	1.28966	NM_173762	chr3:134932050-134933662	Cenpe	Mus musculus centromere protein E (Cenpe), mRNA [NM_173762]
A_51_P127195	0.00439641	3.64176	up	0.00040316	1.8112	down	130.471	919.372	1.71784	3.58248	165.161	156.948	69.3026	964.042	850.888	943.187	2.06705	1.9957	1.09076	3.69114	3.4568	3.59948	A_51_P127195	481.65	919.372	2.72553	3.58248	537.59	471.465	512.173	480.263	385.913	502.498	964.042	850.888	943.187	2.79732	2.66048	2.86141	2.89342	2.82197	2.3186	3.69114	3.4568	3.59948	NM_013538	chr6:124781380-124781439	Cdca3	Mus musculus cell division cycle associated 3 (Cdca3), mRNA [NM_013538]
A_51_P176154	0.0920389	1.81636	up	0.0068799	1.81106	down	56.1679	195.598	0.474689	1.33574	79.6085	61.0095	27.8857	156.48	221.746	208.569	1.01417	0.632519	-0.222618	1.06802	1.51674	1.42246	A_51_P176154	103.604	195.598	0.47891	1.33574	90.5785	77.7284	85.2241	122.956	96.5261	148.613	156.48	221.746	208.569	0.228054	0.0598397	0.274109	0.927737	0.82268	0.561042	1.06802	1.51674	1.42246	NM_001173460	chr3:15495883-15495824	Sirpb1b	Mus musculus signal-regulatory protein beta 1B (Sirpb1b), mRNA [NM_001173460]
A_52_P596541	0.0070059	1.99803	up	0.000859019	1.80982	down	629.562	2563.28	4.05168	5.05026	739.396	712.108	437.183	2105.4	2650.37	2934.06	4.22952	4.17751	3.74802	4.81807	5.09596	5.23677	A_52_P596541	1331.35	2563.28	4.19441	5.05026	1387.16	1251.78	1302.41	1445.95	1133.31	1467.51	2105.4	2650.37	2934.06	4.16487	4.06924	4.20789	4.48354	4.37616	3.86478	4.81807	5.09596	5.23677	NM_133950	chr7:53138602-53138661	Kdelr1	Mus musculus KDEL (Lys-Asp-Glu-Leu) endoplasmic reticulum protein retention receptor 1 (Kdelr1), mRNA [NM_133950]
A_51_P124485	0.000387897	3.43198	down	0.00741347	1.80943	up	1347.19	816.893	5.18624	3.4072	1343.62	1267.29	1430.67	716.976	910.861	822.841	5.09122	5.00909	5.4584	3.26397	3.55507	3.40255	A_51_P124485	1409.63	816.893	4.26273	3.4072	1314.25	1080.68	1249.8	1768.59	1397.48	1646.97	716.976	910.861	822.841	4.08698	3.8572	4.1484	4.77412	4.67844	4.03123	3.26397	3.55507	3.40255	AK087204	chr6:4561076-4561135		Mus musculus 0 day neonate lung cDNA, RIKEN full-length enriched library, clone:E030034B13 product:unclassifiable, full insert sequence. [AK087204]
A_52_P419895	0.000159456	1.98354	down	0.000293866	1.80858	up	79.0661	82.0661	1.08519	0.0971154	87.1746	84.8743	65.1494	82.849	86.453	76.8963	1.14515	1.10881	1.00161	0.150598	0.157823	-0.0170746	A_52_P419895	140.6	82.0661	0.951976	0.0971154	145.919	138.157	127.502	145.988	126.214	159.822	82.849	86.453	76.8963	0.915981	0.889632	0.855295	1.17545	1.20956	0.665944	0.150598	0.157823	-0.0170746		chr5:110657173-110657232		Q8K0H2_MOUSE (Q8K0H2) Chpt1 protein, partial (18%) [TC1644763]
A_52_P332788	0.00345445	4.05165	up	0.0182764	1.80437	down	46.3788	363.132	0.221241	2.23975	70.3333	41.2315	27.5716	322.831	379.238	387.326	0.835453	0.0672317	-0.238961	2.11282	2.29094	2.31549	A_52_P332788	196.332	363.132	1.38825	2.23975	268.369	235.735	234.96	139.534	146.507	152.884	322.831	379.238	387.326	1.79503	1.66049	1.73719	1.11021	1.42466	0.601919	2.11282	2.29094	2.31549	XM_001473420	chr1:85109076-85109017	Gm2397	PREDICTED: Mus musculus similar to SP140 nuclear body protein family member (LOC100039742), mRNA [XM_001473420]
A_52_P421234	0.00596663	1.58404	up	0.0433528	1.8037	down	796.739	2611.01	4.42347	5.08708	904.958	722.19	763.07	2374.22	2657.88	2800.92	4.52102	4.19779	4.5516	4.99142	5.10004	5.16977	A_52_P421234	1437.92	2611.01	4.23612	5.08708	1073.8	906.113	1021.04	1943.47	1639.02	2044.1	2374.22	2657.88	2800.92	3.79547	3.60302	3.85674	4.91016	4.90845	4.34288	4.99142	5.10004	5.16977	NM_133832	chr1:16121478-16121537	Rdh10	Mus musculus retinol dehydrogenase 10 (all-trans) (Rdh10), mRNA [NM_133832]
A_51_P513530	0.000298219	4.16632	up	0.0245154	1.80168	down	92.6467	801.976	1.32243	3.38121	84.6774	92.8195	100.443	705.592	814.569	885.767	1.10322	1.23791	1.62616	3.24088	3.39387	3.50887	A_51_P513530	433.737	801.976	2.53186	3.38121	334.157	302.07	341.315	565.767	472.565	586.548	705.592	814.569	885.767	2.11134	2.01821	2.27588	3.12981	3.1142	2.54173	3.24088	3.39387	3.50887	NM_017407	chr11:78135655-78135714	Spag5	Mus musculus sperm associated antigen 5 (Spag5), mRNA [NM_017407]
A_52_P416756	0.00420566	2.4166	up	0.00160675	1.80121	down	238.613	1187.59	2.67985	3.95283	216.169	218.455	281.216	1123.81	1210.95	1228.02	2.45534	2.47275	3.11146	3.91236	3.96591	3.98021	A_52_P416756	631.69	1187.59	3.10386	3.95283	805.947	663.109	682.185	581.412	461.765	595.724	1123.81	1210.95	1228.02	3.3815	3.15257	3.27494	3.16916	3.08085	2.56413	3.91236	3.96591	3.98021	AK075966	chr17:35134712-35134653	D17H6S56E-5	Mus musculus 13 days embryo liver cDNA, RIKEN full-length enriched library, clone:2510003D08 product:G7e protein, full insert sequence. [AK075966]
A_51_P307964	5.22386e-06	11.9901	up	0.000179507	1.80072	down	14.1804	348.286	-1.40351	2.18026	15.1886	16.425	10.9277	316.423	379.32	349.113	-1.37576	-1.26062	-1.57416	2.0839	2.29125	2.16564	A_51_P307964	185.455	348.286	1.33169	2.18026	195.629	153.971	161.577	184.726	157.48	259.349	316.423	379.32	349.113	1.33893	1.04599	1.19699	1.51499	1.52886	1.36438	2.0839	2.29125	2.16564	NM_010662	chr11:99982530-99982471	Krt13	Mus musculus keratin 13 (Krt13), mRNA [NM_010662]
A_51_P111192	8.12291e-06	5.41511	down	0.000455618	1.79962	up	8830.22	3379.24	7.89333	5.45634	9525.18	9344.97	7620.51	3049.33	3807.87	3280.53	7.91685	7.89153	7.8716	5.35246	5.61875	5.3978	A_51_P111192	5743.62	3379.24	6.30403	5.45634	5812.86	5854.78	5775.52	6075.44	4757.29	6185.81	3049.33	3807.87	3280.53	6.23199	6.29487	6.35665	6.55452	6.44576	5.94037	5.35246	5.61875	5.3978	NM_010005	chr15:82233447-82233388	Cyp2d10	Mus musculus cytochrome P450, family 2, subfamily d, polypeptide 10 (Cyp2d10), mRNA [NM_010005]
A_51_P134468	0.000220626	4.28357	up	0.0018098	1.79684	down	255.71	2271.39	2.78747	4.88628	250.204	238.096	278.829	2088.49	2269.29	2456.37	2.66628	2.59696	3.09916	4.80643	4.87201	4.9804	A_51_P134468	1196.98	2271.39	4.04081	4.88628	1205.95	1063.98	1119.36	1368.62	1120.95	1303.04	2088.49	2269.29	2456.37	3.96292	3.83472	3.98937	4.40425	4.36033	3.69329	4.80643	4.87201	4.9804	L78788	chr17:35134187-35134128	D17H6S56E-5	Mus musculus solitary LTR, complete sequence; and proviral envelope protein (G7e) mRNA, complete cds. [L78788]
A_51_P328539	9.00084e-05	3.6561	down	0.00235076	1.79274	up	36678.2	20775.2	9.94979	8.07949	41113.8	34666.3	34254.3	21927.5	21525.6	18872.5	10.0267	9.7828	10.0399	8.19864	8.11775	7.92208	A_51_P328539	35258.4	20775.2	8.92166	8.07949	39933.5	32945.4	38272	35578.1	30995.6	33825.5	21927.5	21525.6	18872.5	9.01227	8.78726	9.08492	9.10444	9.14961	8.39145	8.19864	8.11775	7.92208	NM_007933	chr11:70475929-70475988	Eno3	Mus musculus enolase 3, beta muscle (Eno3), transcript variant 1, mRNA [NM_007933]
A_52_P190745	0.000238119	3.95056	up	0.0023649	1.78768	down	31.6587	255.384	-0.254423	1.72764	35.7589	36.3243	22.893	217.784	263.733	284.635	-0.140451	-0.115579	-0.50724	1.54494	1.76691	1.87105	A_52_P190745	135.789	255.384	0.889551	1.72764	134.053	110.738	116.53	154.969	127.146	171.297	217.784	263.733	284.635	0.793615	0.570473	0.725479	1.26158	1.22017	0.765985	1.54494	1.76691	1.87105	NM_026053	chr17:80623990-80624999	Gemin6	Mus musculus gem (nuclear organelle) associated protein 6 (Gemin6), mRNA [NM_026053]
A_51_P147265	0.0525268	1.99757	up	0.0426447	1.78735	down	15.4513	67.8882	-1.26065	-0.262403	16.1616	16.025	14.1674	102.871	52.5622	48.2311	-1.28619	-1.29619	-1.19957	0.462881	-0.560066	-0.690024	A_51_P147265	35.5698	67.8882	-1.10023	-0.262403	29.8318	24.5805	26.7699	40.4454	30.6298	61.1616	102.871	52.5622	48.2311	-1.37427	-1.60109	-1.39654	-0.676355	-0.833303	-0.719821	0.462881	-0.560066	-0.690024	AK040538	chr7:109245017-109245076		transient receptor potential cation channel, subfamily C, member 2 Gene [Source:MGI Symbol;Acc:MGI:109527] [ENSMUST00000094129]
A_51_P250590	0.0500607	3.21755	down	0.00437904	1.78436	up	263.565	150.762	2.65535	0.969389	230.344	126.198	434.155	170.737	135.264	146.286	2.54696	1.6811	3.73799	1.19382	0.803617	0.910732	A_51_P250590	256.784	150.762	1.8048	0.969389	277.392	349.398	231.856	227.977	210.455	243.627	170.737	135.264	146.286	1.84274	2.2282	1.71801	1.81849	1.9472	1.27416	1.19382	0.803617	0.910732	AK080963	chr7:117521026-117520967	Sbf2	Mus musculus 4 days neonate male adipose cDNA, RIKEN full-length enriched library, clone:B430219L04 product:hypothetical Gram-positive cocci surface protein 'anchoring' hexapeptide/dDENN domain/uDENN domain/Serine phosphorylation site in HPr protein/DENN (AEX-3) domain containing protein, full insert sequence. [AK080963]
A_51_P385718	0.00911139	5.01359	up	0.0134622	1.77498	down	260.951	2371.66	2.62419	4.95004	347.371	333.325	102.158	2533.7	2261.55	2319.72	3.13965	3.08235	1.65058	5.08522	4.86708	4.89782	A_51_P385718	1299.2	2371.66	4.12223	4.95004	1697.26	1445.31	1632.23	1094.31	873.056	1053.04	2533.7	2261.55	2319.72	4.45595	4.27663	4.53355	4.08155	3.99976	3.38597	5.08522	4.86708	4.89782	NM_026862	chr7:25535362-25531261	Cd177	Mus musculus CD177 antigen (Cd177), mRNA [NM_026862]
A_51_P257550	0.000729043	3.18458	up	0.0226781	1.77373	down	1440.38	9344.94	5.25044	6.92154	1848.79	1385.41	1086.94	7967.64	10247.7	9819.52	5.55168	5.13765	5.06199	6.73812	7.04699	6.97952	A_51_P257550	5101.69	9344.94	6.09475	6.92154	4401.89	3636.93	3861.06	6876.85	5297.16	6536.23	7967.64	10247.7	9819.52	5.83086	5.60797	5.7757	6.73327	6.60084	6.01987	6.73812	7.04699	6.97952	NM_010807	chr4:129192947-129193006	Marcksl1	Mus musculus MARCKS-like 1 (Marcksl1), mRNA [NM_010807]
A_52_P185162	0.00309801	6.34465	down	0.0111548	1.77301	up	27477.7	8636.05	9.47133	6.80578	23631.3	19374.2	39427.4	9497.55	9189.71	7220.89	9.22773	8.94341	10.2428	6.99152	6.88978	6.53604	A_52_P185162	14716.2	8636.05	7.63198	6.80578	17930.4	17701.8	17702.3	10573.3	11403.7	12985.5	9497.55	9189.71	7220.89	7.85708	7.89108	7.97257	7.35388	7.70704	7.01024	6.99152	6.88978	6.53604	BC037066	chr12:32137633-32137692		solute carrier family 26, member 3 Gene [Source:MGI Symbol;Acc:MGI:107181] [ENSMUST00000110854]
A_52_P202770	0.0119715	1.8794	up	0.00760652	1.77098	down	306.079	1184.49	3.03908	3.94935	257.953	311.915	348.368	1154.05	1159.57	1239.84	2.71028	2.98657	3.42039	3.95068	3.90335	3.99403	A_52_P202770	640.7	1184.49	3.12481	3.94935	583.937	502.414	555.228	801.249	641.276	760.098	1154.05	1159.57	1239.84	2.91662	2.7522	2.97785	3.63185	3.55463	2.91567	3.95068	3.90335	3.99403	NM_172301	chr13:101549693-101549634	Ccnb1	Mus musculus cyclin B1 (Ccnb1), mRNA [NM_172301]
A_52_P84015	0.00559428	1.52511	down	0.00102429	1.77089	up	36.8602	50.0121	-0.00682577	-0.615743	39.9002	33.9995	36.6809	49.5492	50.3349	50.1524	0.0176411	-0.211001	0.172883	-0.591024	-0.622535	-0.633669	A_52_P84015	84.5922	50.0121	0.208728	-0.615743	101.362	87.4482	89.0383	84.9153	62.0361	82.7537	49.5492	50.3349	50.1524	0.390324	0.229827	0.337274	0.393694	0.184868	-0.283621	-0.591024	-0.622535	-0.633669	AK037762	chr3:95289063-95289122	Arnt	Mus musculus 16 days neonate thymus cDNA, RIKEN full-length enriched library, clone:A130047M16 product:aryl hydrocarbon receptor nuclear translocator, full insert sequence. [AK037762]
A_51_P396325	0.000769142	2.37902	down	0.00011659	1.77044	up	74.1252	64.8196	1.00361	-0.246761	74.2377	71.5605	76.5773	57.3947	70.1366	66.9275	0.913398	0.86265	1.23477	-0.378968	-0.143926	-0.21739	A_51_P396325	108.64	64.8196	0.577349	-0.246761	117.483	115.382	106.165	103.678	88.6756	120.457	57.3947	70.1366	66.9275	0.603262	0.629739	0.591087	0.681714	0.700297	0.257995	-0.378968	-0.143926	-0.21739	NM_013681	chr6:115224988-115225047	Syn2	Mus musculus synapsin II (Syn2), transcript variant IIb, mRNA [NM_013681]
A_51_P404846	7.55595e-05	3.12003	up	0.000547187	1.76985	down	19.5798	125.898	-0.928481	0.71308	23.0508	18.7566	16.9321	114.799	128.656	134.238	-0.773941	-1.06911	-0.942388	0.621153	0.731359	0.786729	A_51_P404846	67.5287	125.898	-0.110549	0.71308	75.9633	75.7171	57.2847	63.5928	59.6377	72.9763	114.799	128.656	134.238	-0.0258117	0.0220165	-0.299003	-0.0234666	0.127986	-0.465018	0.621153	0.731359	0.786729	NM_031195	chr8:40693453-40691292	Msr1	Mus musculus macrophage scavenger receptor 1 (Msr1), transcript variant 1, mRNA [NM_031195]
A_51_P490509	0.000770115	2.2694	up	0.00688762	1.76943	down	120.074	560.019	1.68012	2.86244	119.972	144.329	95.9217	486.951	576.752	616.354	1.60587	1.87478	1.55971	2.70582	2.89579	2.9857	A_51_P490509	302.733	560.019	2.03915	2.86244	276.094	227.233	269.184	370.671	290.784	382.435	486.951	576.752	616.354	1.83597	1.6075	1.93337	2.51974	2.41364	1.9247	2.70582	2.89579	2.9857	NM_009773	chr2:118466830-118466889	Bub1b	Mus musculus budding uninhibited by benzimidazoles 1 homolog, beta (S. cerevisiae) (Bub1b), mRNA [NM_009773]
A_51_P409694	3.56358e-05	3.5747	up	0.0117448	1.76753	down	140.553	1037.62	1.92067	3.75849	159.897	131.49	130.272	993.999	1053.85	1065.03	2.02032	1.74037	2.00131	3.73529	3.76543	3.77476	A_51_P409694	566.608	1037.62	2.93676	3.75849	521.956	415.309	454.101	717.361	578.521	712.4	993.999	1053.85	1065.03	2.75474	2.47751	2.68779	3.4723	3.40606	2.82217	3.73529	3.76543	3.77476	NM_019976	chr3:108190946-108191005	Psrc1	Mus musculus proline/serine-rich coiled-coil 1 (Psrc1), mRNA [NM_019976]
A_52_P682341	0.0435425	1.87872	down	0.000953899	1.76525	up	22.4173	24.3934	-0.752547	-1.6623	22.8614	16.6313	27.7592	20.3345	26.8711	25.9745	-0.785842	-1.24262	-0.229181	-1.87595	-1.52804	-1.58289	A_52_P682341	40.8301	24.3934	-0.842421	-1.6623	48.6281	34.5428	40.3467	42.693	32.3667	46.4031	20.3345	26.8711	25.9745	-0.669323	-1.11022	-0.804701	-0.598331	-0.753729	-1.11822	-1.87595	-1.52804	-1.58289	AK082101	chr3:103865009-103864950	Magi3	Mus musculus 0 day neonate cerebellum cDNA, RIKEN full-length enriched library, clone:C230007H05 product:unclassifiable, full insert sequence. [AK082101]
A_51_P363303	0.00258877	1.95709	down	0.000400358	1.76291	up	155.731	161.525	2.04259	1.07388	181.785	173.514	111.893	163.803	170.033	150.74	2.20541	2.14047	1.78191	1.13401	1.13365	0.954003	A_51_P363303	272.19	161.525	1.89185	1.07388	296.517	232.559	240.595	298.692	222.258	342.517	163.803	170.033	150.74	1.93893	1.64092	1.77138	2.20826	2.02592	1.76566	1.13401	1.13365	0.954003	NM_027644	chr17:23974047-23973988	Prss41	Mus musculus protease, serine, 41 (Prss41), mRNA [NM_027644]
A_52_P260145	0.00118434	2.04582	up	0.0228066	1.76102	down	8808.99	37443.7	7.8962	8.92888	8390.76	9025.48	9010.71	33772.2	39660.2	38898.5	7.7339	7.84135	8.11335	8.82174	8.99939	8.96551	A_52_P260145	20597.8	37443.7	8.11247	8.92888	16458.2	15030.6	16617.9	26837.3	22495.5	26147.3	33772.2	39660.2	38898.5	7.73348	7.65509	7.88137	8.69769	8.68718	8.02	8.82174	8.99939	8.96551		chr18:016433207-016433149
A_52_P493112	0.00212021	9.64299	up	0.0126364	1.76033	down	31.0471	548.739	-0.430937	2.83854	43.0266	37.2674	12.8472	577.312	516.324	552.58	0.126475	-0.078598	-1.34069	2.95139	2.73611	2.82812	A_52_P493112	298.392	548.739	2.0227	2.83854	268.983	241.936	243.434	321.874	358.522	355.604	577.312	516.324	552.58	1.79833	1.69795	1.7883	2.31609	2.71575	1.81975	2.95139	2.73611	2.82812	NM_019976	chr3:108189594-108189653	Psrc1	Mus musculus proline/serine-rich coiled-coil 1 (Psrc1), mRNA [NM_019976]
A_52_P700056	0.0010189	2.64291	up	0.0453466	1.75815	down	434.894	2337.57	3.52384	4.92596	556.533	417.937	330.212	2106.33	2327.94	2578.45	3.81964	3.4087	3.34318	4.8187	4.90882	5.05037	A_52_P700056	1307.28	2337.57	4.11191	4.92596	1041.75	873.813	928.486	1855.01	1467.96	1676.68	2106.33	2327.94	2578.45	3.75175	3.55065	3.71966	4.84295	4.74943	4.05702	4.8187	4.90882	5.05037	NM_001081957	chr11:83518443-83519627	Gm11428	Mus musculus predicted gene 11428 (Gm11428), mRNA [NM_001081957]
A_52_P320971	0.00146769	1.53552	up	0.0481938	1.7543	down	288.942	912.776	2.95405	3.57278	318.163	312.245	236.419	969.003	895.903	873.421	3.01294	2.98809	2.86113	3.69854	3.53118	3.48862	A_52_P320971	515.489	912.776	2.76188	3.57278	384.549	341.817	360.894	676.075	605.913	723.69	969.003	895.903	873.421	2.31398	2.19655	2.35635	3.38678	3.4728	2.84485	3.69854	3.53118	3.48862	NM_013603	chr8:96677927-96677986	Mt3	Mus musculus metallothionein 3 (Mt3), mRNA [NM_013603]
A_51_P312952	0.0777631	1.59648	down	0.00185218	1.7537	up	72.9638	93.553	0.956936	0.282041	67.2864	59.7039	91.9012	85.0764	105.101	90.4816	0.77156	0.60131	1.49794	0.188873	0.439612	0.217637	A_51_P312952	156.971	93.553	1.09245	0.282041	169.927	122.882	133.909	177.273	135.086	202.75	85.0764	105.101	90.4816	1.13572	0.720594	0.926028	1.45557	1.30757	1.00918	0.188873	0.439612	0.217637	NM_028034	chr7:36278705-36278646	Tdrd12	Mus musculus tudor domain containing 12 (Tdrd12), transcript variant 2, mRNA [NM_028034]
A_51_P195958	0.00189048	2.8536	up	0.00640625	1.75274	down	3361.02	19418.8	6.46802	7.98081	2824.05	4509.41	2749.59	17319.4	20261.5	20675.4	6.16287	6.84028	6.40093	7.85828	8.03043	8.05372	A_51_P195958	10585.5	19418.8	7.1712	7.98081	10494.2	8199.95	8797.57	12631.2	10511.7	12878.4	17319.4	20261.5	20675.4	7.08426	6.78087	6.96381	7.61045	7.58954	6.99829	7.85828	8.03043	8.05372	NM_009344	chr10:110945310-110945369	Phlda1	Mus musculus pleckstrin homology-like domain, family A, member 1 (Phlda1), mRNA [NM_009344]
A_52_P615247	0.00257884	2.06716	up	0.00219067	1.74658	down	202.726	852.106	2.42614	3.47379	261.26	183.272	163.645	804.053	880.49	871.775	2.72866	2.2194	2.33036	3.42933	3.50614	3.4859	A_52_P615247	463.085	852.106	2.66926	3.47379	542.136	506.107	461.965	410.259	419.812	438.234	804.053	880.49	871.775	2.80947	2.76277	2.71256	2.66613	2.94343	2.12118	3.42933	3.50614	3.4859	AK087744	chr1_random:751383-751324		RIKEN cDNA A530040E14 gene Gene [Source:MGI Symbol;Acc:MGI:3612703] [ENSMUST00000113384]
A_51_P449777	0.00117221	17.1633	up	0.0303944	1.74614	down	59.5419	1855.54	0.489945	4.5912	81.9568	73.4426	23.2265	1614.24	1947.42	2004.95	1.05611	0.900103	-0.486376	4.43483	4.65133	4.68744	A_51_P449777	1032.29	1855.54	3.78703	4.5912	820.323	769.856	759.308	1374.88	1140.66	1328.72	1614.24	1947.42	2004.95	3.407	3.36792	3.42946	4.41084	4.38549	3.72145	4.43483	4.65133	4.68744	NM_022995	chr2:173050486-173050427	Pmepa1	Mus musculus prostate transmembrane protein, androgen induced 1 (Pmepa1), mRNA [NM_022995]
A_51_P315530	0.000479372	4.19275	up	0.000445066	1.74552	down	20.282	170.921	-0.911124	1.15677	27.4166	18.3132	15.1163	176.126	165.168	171.47	-0.523703	-1.10363	-1.10604	1.23865	1.09177	1.1399	A_51_P315530	93.9551	170.921	0.353115	1.15677	89.1447	82.1499	84.6202	106.374	75.6222	125.82	176.126	165.168	171.47	0.205033	0.139657	0.26385	0.718739	0.470571	0.32084	1.23865	1.09177	1.1399	NM_016662	chr13:55427426-55427253	Mxd3	Mus musculus Max dimerization protein 3 (Mxd3), mRNA [NM_016662]
A_51_P470630	0.0230861	2.98334	down	0.0302247	1.74469	up	69.9455	46.0368	0.836803	-0.740126	69.4865	42.1415	98.2087	45.1473	51.1086	41.8545	0.817978	0.0987263	1.59371	-0.725247	-0.600526	-0.894604	A_51_P470630	80.7322	46.0368	0.0628469	-0.740126	112.658	99.966	102.768	53.0033	40.4938	75.5038	45.1473	51.1086	41.8545	0.542764	0.422836	0.544165	-0.286248	-0.43054	-0.415896	-0.725247	-0.600526	-0.894604	NM_029809	chr7:13516229-13516288	2310014L17Rik	Mus musculus RIKEN cDNA 2310014L17 gene (2310014L17Rik), mRNA [NM_029809]
A_51_P202596	2.92622e-06	3.16177	up	0.00650605	1.74435	down	53.4614	348.704	0.524855	2.18559	54.0802	59.8891	46.4148	337.841	355.228	353.044	0.456346	0.60578	0.51244	2.17839	2.19658	2.18179	A_51_P202596	198.08	348.704	1.3829	2.18559	169.793	172.753	142.979	249.615	137.347	315.99	337.841	355.228	353.044	1.13459	1.21204	1.02058	1.9493	1.33152	1.64936	2.17839	2.19658	2.18179	NM_172628	chr18:62175070-62175129	Sh3tc2	Mus musculus SH3 domain and tetratricopeptide repeats 2 (Sh3tc2), mRNA [NM_172628]
A_51_P171215	0.0207382	1.51587	up	0.0214687	1.74388	down	51.1614	160.828	0.467138	1.06728	48.2556	50.3077	54.9208	171.125	149.602	161.758	0.291942	0.354265	0.755208	1.19709	0.94897	1.05578	A_51_P171215	91.5931	160.828	0.264982	1.06728	128.281	105.966	116.495	55.563	57.8602	85.3938	171.125	149.602	161.758	0.730125	0.506921	0.725038	-0.218206	0.0843306	-0.238315	1.19709	0.94897	1.05578	NM_007950	chr5:91521659-91521720	Ereg	Mus musculus epiregulin (Ereg), mRNA [NM_007950]
A_52_P761812	0.00497516	2.31945	down	0.000324179	1.74119	up	173.935	156.072	2.22498	1.0112	146.859	192.93	182.015	125.537	172.323	170.356	1.89761	2.29349	2.48384	0.750155	1.15295	1.13049	A_52_P761812	255.688	156.072	1.81127	1.0112	263.086	261.303	266.693	244.28	205.331	293.434	125.537	172.323	170.356	1.76635	1.80905	1.91995	1.91813	1.91164	1.54252	0.750155	1.15295	1.13049	AK013171	chr2:92147086-92147145	2810427C15Rik	Mus musculus 10, 11 days embryo whole body cDNA, RIKEN full-length enriched library, clone:2810427C15 product:unclassifiable, full insert sequence. [AK013171]
A_51_P222741	0.0255298	6.14734	up	0.00061514	1.74009	down	349.955	3431.87	2.86185	5.48181	523.201	443.013	83.6517	3152.61	3446.75	3696.23	3.73054	3.49276	1.36225	5.40052	5.475	5.56992	A_51_P222741	1870.49	3431.87	4.68265	5.48181	1923.49	1929.63	1559.43	1950.6	1695.94	2163.85	3152.61	3446.75	3696.23	4.63646	4.69358	4.46772	4.91544	4.9577	4.42501	5.40052	5.475	5.56992	NM_010381	chr17:34481528-34481469	H2-Ea	Mus musculus histocompatibility 2, class II antigen E alpha (H2-Ea), mRNA [NM_010381]
A_51_P164219	0.0209017	1.70473	up	0.00266329	1.73971	down	529.677	1831.74	3.80845	4.57799	691.518	423.307	474.205	1764.8	1931	1799.42	4.13294	3.42712	3.86529	4.56347	4.63911	4.5314	A_51_P164219	1007.42	1831.74	3.77914	4.57799	833.977	873.079	960.634	1172.31	913.386	1291.13	1764.8	1931	1799.42	3.43082	3.54944	3.76876	4.18088	4.06491	3.68005	4.56347	4.63911	4.5314	NM_011909	chr6:121220513-121220572	Usp18	Mus musculus ubiquitin specific peptidase 18 (Usp18), mRNA [NM_011909]
A_51_P487162	0.015298	2.26857	up	0.0156575	1.73908	down	79.3599	366.639	1.0753	2.25708	68.9038	67.2143	101.962	373.268	345.92	380.729	0.805829	0.772254	1.64781	2.32226	2.15828	2.2907	A_51_P487162	206.283	366.639	1.45875	2.25708	156.336	151.044	168.457	237.3	209.301	315.262	373.268	345.92	380.729	1.01546	1.0183	1.25715	1.87631	1.93927	1.64604	2.32226	2.15828	2.2907	NM_028002	chr12:32325073-32325014	Dus4l	Mus musculus dihydrouridine synthase 4-like (S. cerevisiae) (Dus4l), mRNA [NM_028002]
A_52_P28806	0.00979215	2.11037	up	0.00833152	1.73826	down	256.214	1110.47	2.77944	3.85694	224.042	237.178	307.421	1111.32	1094.32	1125.76	2.50694	2.59139	3.24	3.89625	3.81979	3.85477	A_52_P28806	619.027	1110.47	3.05929	3.85694	535.423	460.039	512.091	746.198	594.225	866.185	1111.32	1094.32	1125.76	2.79149	2.62508	2.86118	3.52916	3.4447	3.10416	3.89625	3.81979	3.85477	NM_008021	chr6:128324783-128324842	Foxm1	Mus musculus forkhead box M1 (Foxm1), mRNA [NM_008021]
A_52_P395242	0.0001342	3.1481	down	8.84916e-05	1.73616	up	70.606	46.5348	0.933625	-0.720857	71.5212	68.3952	71.9015	46.2566	44.3786	48.9692	0.859616	0.797381	1.14388	-0.690227	-0.804229	-0.668114	A_52_P395242	77.9265	46.5348	0.0750431	-0.720857	71.8242	68.7609	74.2581	78.3882	60.0735	114.254	46.2566	44.3786	48.9692	-0.106646	-0.117014	0.0753956	0.278306	0.138489	0.181728	-0.690227	-0.804229	-0.668114	AK086722	chr11:110386219-110386278		mitogen-activated protein kinase kinase 6 Gene [Source:MGI Symbol;Acc:MGI:1346870] [ENSMUST00000100260]
A_51_P472217	0.0214754	1.78005	up	0.0159444	1.73307	down	446.294	1633.01	3.58119	4.4131	400.106	405.771	533.005	1602.47	1617.49	1679.06	3.34355	3.36608	4.03393	4.42427	4.38352	4.43152	A_51_P472217	908.291	1633.01	3.61977	4.4131	806.992	635.61	811.576	1134.23	948.823	1112.52	1602.47	1617.49	1679.06	3.38337	3.09147	3.5255	4.13324	4.11983	3.46524	4.42427	4.38352	4.43152	NM_001081085	chr2:25232255-25232314	2010317E24Rik	Mus musculus RIKEN cDNA 2010317E24 gene (2010317E24Rik), mRNA [NM_001081085]
A_52_P383577	0.00490851	1.76617	up	0.00966134	1.73307	down	59.0069	215.664	0.671158	1.49178	53.0367	62.8343	61.1498	217.883	205.24	223.87	0.428236	0.675038	0.910202	1.54559	1.40515	1.5246	A_52_P383577	126.863	215.664	0.698453	1.49178	101.382	170.536	93.0753	95.8891	76.3019	223.993	217.883	205.24	223.87	0.390612	1.19341	0.401245	0.569037	0.48348	1.15294	1.54559	1.40515	1.5246	NM_031183	chr11:96885862-96885921	Sp6	Mus musculus trans-acting transcription factor 6 (Sp6), mRNA [NM_031183]
A_52_P525317	0.00514998	2.56985	up	0.000868456	1.73217	down	55.8846	294.435	0.57953	1.94121	45.7783	55.0936	66.7819	299.318	281.906	302.079	0.215909	0.48537	1.03731	2.00372	1.86305	1.95687	A_52_P525317	167.324	294.435	1.14864	1.94121	214.208	182.244	165.423	119.374	99.8163	222.877	299.318	281.906	302.079	1.46982	1.2892	1.23093	0.885089	0.871035	1.14573	2.00372	1.86305	1.95687	NM_008121	chr3:96857349-96857408	Gja5	Mus musculus gap junction protein, alpha 5 (Gja5), mRNA [NM_008121]
A_51_P123625	0.0062634	2.9553	up	0.0366576	1.73212	down	37.3059	221.139	-0.0374276	1.52588	49.5213	25.6804	36.7161	204.649	239.606	219.163	0.329296	-0.615844	0.174266	1.45519	1.6285	1.49395	A_51_P123625	128.195	221.139	0.733342	1.52588	246.736	102.135	101.556	105.53	97.9287	115.284	204.649	239.606	219.163	1.67378	0.453804	0.52705	0.707255	0.843492	0.194673	1.45519	1.6285	1.49395	NM_008392	chr14:103452185-103452245	Irg1	Mus musculus immunoresponsive gene 1 (Irg1), mRNA [NM_008392]
A_52_P588580	0.00482102	2.34395	down	0.00946733	1.73199	up	106.525	95.1663	1.52375	0.294811	100.047	102.352	117.175	75.6694	110.153	99.6766	1.34385	1.37895	1.84845	0.019824	0.507342	0.357266	A_52_P588580	156.307	95.1663	1.08724	0.294811	139.965	130.763	125.15	185.539	155.89	200.535	75.6694	110.153	99.6766	0.855876	0.810284	0.828435	1.52132	1.51421	0.993335	0.019824	0.507342	0.357266	AK079417	chr9:51885640-51885699	9830163H01Rik	Mus musculus adult male bone cDNA, RIKEN full-length enriched library, clone:9830163H01 product:unclassifiable, full insert sequence. [AK079417]
A_52_P193925	0.00323423	1.91396	up	0.016873	1.73138	down	905.497	3572.44	4.60582	5.54238	1029.77	782.741	903.98	3469.8	3571.26	3676.27	4.70742	4.31395	4.79607	5.53882	5.5262	5.56211	A_52_P193925	2006.36	3572.44	4.75046	5.54238	1595.99	1658.8	1448.19	2505.3	2078.29	2751.6	3469.8	3571.26	3676.27	4.36719	4.4754	4.36096	5.27651	5.25101	4.77168	5.53882	5.5262	5.56211	NM_028072	chr2:165899726-165899667	Sulf2	Mus musculus sulfatase 2 (Sulf2), mRNA [NM_028072]
A_51_P481398	0.0236984	1.51217	up	0.0011614	1.73022	down	132.605	416.34	1.84044	2.43706	125.918	127.441	144.456	373.378	421.644	453.998	1.67565	1.69524	2.15041	2.32268	2.44386	2.54463	A_51_P481398	227.92	416.34	1.6461	2.43706	241.667	211.616	230.291	254.674	186.247	243.027	373.378	421.644	453.998	1.64383	1.50477	1.70824	1.97825	1.77091	1.2706	2.32268	2.44386	2.54463	NM_010615	chr19:37495755-37495814	Kif11	Mus musculus kinesin family member 11 (Kif11), mRNA [NM_010615]
A_51_P181565	0.0423178	1.65776	up	0.000162054	1.7238	down	320.957	1080.6	3.08474	3.81398	239.942	408.405	314.525	979.567	1166.14	1096.11	2.60586	3.37542	3.27296	3.71419	3.9115	3.81626	A_51_P181565	595.52	1080.6	3.02839	3.81398	662.261	524.661	615.002	555.737	504.81	710.646	979.567	1166.14	1096.11	3.09821	2.81471	3.12537	3.104	3.20943	2.81861	3.71419	3.9115	3.81626	NM_010415	chr18:36664797-36664738	Hbegf	Mus musculus heparin-binding EGF-like growth factor (Hbegf), mRNA [NM_010415]
A_52_P483104	0.000332346	2.29981	up	0.00530807	1.7235	down	107.038	506.647	1.51907	2.72058	106.051	126.468	88.596	466.205	493.138	560.597	1.42793	1.68418	1.4451	2.64301	2.66983	2.8489	A_52_P483104	278.012	506.647	1.93524	2.72058	271.988	307.954	250.734	312.513	257.259	267.625	466.205	493.138	560.597	1.81435	2.04604	1.83093	2.27352	2.23691	1.4097	2.64301	2.66983	2.8489	NM_015763	chr12:16544248-16544189	Lpin1	Mus musculus lipin 1 (Lpin1), transcript variant 2, mRNA [NM_015763]
A_52_P103628	0.00263664	2.0344	up	0.0104543	1.72323	down	19259.6	81112.7	9.02298	10.0476	18748.2	18162.8	20867.7	81372.7	82334.8	79630.7	8.89378	8.85025	9.32491	10.0904	10.0532	9.99912	A_52_P103628	45606.7	81112.7	9.26247	10.0476	38219.4	33982.1	38626.5	56478.6	43607.7	62725.7	81372.7	82334.8	79630.7	8.94897	8.83196	9.09822	9.77116	9.64213	9.28239	10.0904	10.0532	9.99912		chr3:93330142-93330203
A_51_P142813	0.0525779	1.71358	down	0.0237706	1.72283	up	225.805	259.537	2.53663	1.75962	333.562	172.115	171.738	260.482	265.004	253.125	3.08113	2.12878	2.39999	1.80323	1.77385	1.70179	A_51_P142813	436.252	259.537	2.5444	1.75962	376.539	331.974	299.647	481.776	514.5	613.074	260.482	265.004	253.125	2.28361	2.1544	2.08804	2.89796	3.23686	2.60554	1.80323	1.77385	1.70179	NM_025711	chr13:49662479-49662538	Aspn	Mus musculus asporin (Aspn), transcript variant 1, mRNA [NM_025711]
A_52_P144285	0.00596435	1.56827	up	0.00253626	1.71976	down	65.4742	211.242	0.813069	1.46225	58.8286	77.7402	59.8537	202.916	213.923	216.888	0.577764	0.982148	0.879295	1.44292	1.46493	1.47889	A_52_P144285	117.645	211.242	0.680042	1.46225	115.167	97.8718	96.2561	134.177	110.399	151.999	202.916	213.923	216.888	0.574537	0.392291	0.449726	1.05374	1.01641	0.593544	1.44292	1.46493	1.47889	NM_175382	chr1:133430451-133430510	Fam72a	Mus musculus family with sequence similarity 72, member A (Fam72a), mRNA [NM_175382]
A_51_P186735	4.40341e-05	4.1892	down	0.000547491	1.71786	up	4190.03	2070.46	6.82185	4.75517	4557.76	3882.14	4130.19	1999.07	2150.29	2062.02	6.85343	6.6242	6.98792	4.7433	4.79429	4.72793	A_51_P186735	3369.56	2070.46	5.53578	4.75517	3494.49	3444.54	3474.83	3427.14	2839.62	3536.74	1999.07	2150.29	2062.02	5.49782	5.52957	5.62364	5.72853	5.70132	5.13383	4.7433	4.79429	4.72793	NM_146151	chr4:116476471-116476530	Tesk2	Mus musculus testis-specific kinase 2 (Tesk2), mRNA [NM_146151]
A_51_P111455	0.001508	4.46365	up	0.0410787	1.71581	down	32.2365	281.652	-0.282144	1.87608	39.9539	38.513	18.2424	267.021	277.314	300.62	0.0195818	-0.0311666	-0.834848	1.839	1.83936	1.94988	A_51_P111455	161.266	281.652	1.09719	1.87608	233.207	193.586	185.713	125.957	118.3	110.833	267.021	277.314	300.62	1.59242	1.3763	1.39785	0.962533	1.11614	0.137868	1.839	1.83936	1.94988	NM_027432	chr3:105764537-105764596	Wdr77	Mus musculus WD repeat domain 77 (Wdr77), mRNA [NM_027432]
A_51_P191649	0.000117086	3.28009	up	0.00596678	1.715	down	17.5769	119.975	-1.07539	0.638339	17.0446	19.2349	16.4511	103.149	122.977	133.8	-1.20944	-1.03279	-0.983959	0.466765	0.666229	0.782023	A_51_P191649	66.4771	119.975	-0.139873	0.638339	66.2895	55.3825	55.0187	79.8488	63.4711	78.8519	103.149	122.977	133.8	-0.222334	-0.429173	-0.357231	0.304942	0.217859	-0.3533	0.466765	0.666229	0.782023	NM_023294	chr17:71861755-71860793	Ndc80	Mus musculus NDC80 homolog, kinetochore complex component (S. cerevisiae) (Ndc80), mRNA [NM_023294]
A_52_P671002	0.00424006	5.00676	up	0.00641984	1.71385	down	21.2857	200.032	-0.941659	1.38222	30.9047	22.8786	10.0738	187.169	200.316	212.611	-0.350929	-0.782516	-1.69153	1.32638	1.37011	1.45015	A_52_P671002	112.559	200.032	0.604978	1.38222	148.965	119.507	129.528	98.2693	78.2137	100.874	187.169	200.316	212.611	0.945785	0.68042	0.878038	0.604411	0.519182	0.00203228	1.32638	1.37011	1.45015	NM_026021	chr2:24805565-24807049	Zmynd19	Mus musculus zinc finger, MYND domain containing 19 (Zmynd19), mRNA [NM_026021]
A_52_P127465	7.5244e-05	2.12265	up	0.00045868	1.71313	down	20.9829	92.2227	-0.81914	0.266724	20.6396	22.6645	19.6448	91.2078	90.1754	95.285	-0.933339	-0.796081	-0.728	0.289271	0.218641	0.292261	A_52_P127465	53.0216	92.2227	-0.509912	0.266724	48.5419	48.7647	43.583	51.2868	36.6699	89.2836	91.2078	90.1754	95.285	-0.671884	-0.612765	-0.693388	-0.333744	-0.573643	-0.174051	0.289271	0.218641	0.292261	NM_023249	chr16:17078030-17078089	Ypel1	Mus musculus yippee-like 1 (Drosophila) (Ypel1), mRNA [NM_023249]
A_52_P26416	0.000822616	4.12289	up	9.15751e-05	1.7109	down	58.4288	478.045	0.596983	2.64064	73.6537	65.3423	36.2904	462.741	491.708	479.685	0.902003	0.731503	0.157443	2.63225	2.66564	2.62403	A_52_P26416	266.944	478.045	1.86588	2.64064	295.445	260.98	289.322	258.674	192.695	304.545	462.741	491.708	479.685	1.9337	1.80727	2.03745	2.00074	1.82001	1.59614	2.63225	2.66564	2.62403	AF106279	chr1:154973997-154973938	Lamc2	Mus musculus laminin gamma2 chain mRNA, partial cds. [AF106279]
A_52_P381484	0.000848082	2.69937	up	0.010234	1.70742	down	487.34	2686.24	3.69766	5.13028	615.47	429.114	417.437	2783.78	2536.5	2738.45	3.96486	3.44678	3.68134	5.22102	5.0326	5.13723	A_52_P381484	1509.38	2686.24	4.35846	5.13028	1390.91	1189.05	1215.32	1684.2	1647.07	1929.7	2783.78	2536.5	2738.45	4.16877	3.99506	4.10804	4.70359	4.91552	4.25979	5.22102	5.0326	5.13723	NM_133903	chr5:33556676-33556617	Spon2	Mus musculus spondin 2, extracellular matrix protein (Spon2), mRNA [NM_133903]
A_51_P436652	0.000508104	12.4288	up	0.0169233	1.70584	down	44.4758	1077.6	0.176581	3.8122	66.4779	28.527	38.4225	1011.63	1093.59	1127.59	0.754121	-0.464184	0.239806	3.76066	3.81883	3.85711	A_51_P436652	612.847	1077.6	3.04172	3.8122	853.837	684.327	680.654	543.245	427.647	487.372	1011.63	1093.59	1127.59	3.46477	3.19801	3.2717	3.0712	2.97011	2.27451	3.76066	3.81883	3.85711	NM_013654	chr11:81860656-81860715	Ccl7	Mus musculus chemokine (C-C motif) ligand 7 (Ccl7), mRNA [NM_013654]
A_51_P370561	0.00699608	3.40701	up	0.00750253	1.69807	down	220.372	1435.59	2.45847	4.22698	278.253	272.225	110.638	1395.46	1422.6	1488.69	2.81957	2.79022	1.76563	4.22471	4.1983	4.25792	A_51_P370561	809.621	1435.59	3.46308	4.22698	1013.08	864.773	901.153	765.798	620.443	692.479	1395.46	1422.6	1488.69	3.71149	3.53565	3.67655	3.56656	3.50699	2.78125	4.22471	4.1983	4.25792	NM_026551	chr11:102855900-102855841	Dcakd	Mus musculus dephospho-CoA kinase domain containing (Dcakd), mRNA [NM_026551]
A_51_P162209	0.0122436	1.80575	up	0.00143014	1.69701	down	110.004	411.424	1.56478	2.41738	118.876	93.2281	117.909	355.019	435.455	443.797	1.59263	1.24425	1.85745	2.24994	2.49036	2.51184	A_51_P162209	229.246	411.424	1.65438	2.41738	267.144	227.792	218.116	238.063	188.704	235.659	355.019	435.455	443.797	1.78843	1.61104	1.62987	1.88094	1.78981	1.22618	2.24994	2.49036	2.51184	NM_011627	chr9:85738798-85738857	Tpbg	Mus musculus trophoblast glycoprotein (Tpbg), transcript variant 1, mRNA [NM_011627]
A_51_P447835	0.0016865	4.62565	up	0.000803665	1.69626	down	59.0081	530.867	0.58218	2.79184	80.6324	63.1106	33.2814	529.785	515.138	547.678	1.0326	0.681367	0.0325685	2.82745	2.73279	2.81527	A_51_P447835	297.087	530.867	2.02948	2.79184	289.807	296.721	257.557	312.022	276.667	349.745	529.785	515.138	547.678	1.90591	1.99243	1.86967	2.27125	2.34184	1.79578	2.82745	2.73279	2.81527	NM_013737	chr17:43744314-43748236	Pla2g7	Mus musculus phospholipase A2, group VII (platelet-activating factor acetylhydrolase, plasma) (Pla2g7), mRNA [NM_013737]
A_51_P298802	0.000639104	5.70861	up	0.00422668	1.69549	down	29.6974	334.052	-0.389877	2.12326	42.9102	26.3031	19.8788	321.332	347.65	333.173	0.122566	-0.58128	-0.710916	2.10611	2.16547	2.09821	A_51_P298802	187.186	334.052	1.36156	2.12326	181.626	177.214	158.901	178.661	208.655	218.06	321.332	347.65	333.173	1.23179	1.24882	1.1729	1.46682	1.93481	1.11421	2.10611	2.16547	2.09821	NM_001002896	chr9:103327283-103327254	Bfsp2	Mus musculus beaded filament structural protein 2, phakinin (Bfsp2), mRNA [NM_001002896]
A_51_P475342	0.000996103	2.28339	up	0.00471574	1.6935	down	33.8055	156.952	-0.159367	1.03181	35.0363	41.3982	24.9821	146.067	156.295	168.494	-0.169905	0.0730553	-0.381251	0.968673	1.01211	1.11464	A_51_P475342	89.0857	156.952	0.2718	1.03181	78.2662	70.9065	77.4494	103.945	82.2739	121.673	146.067	156.295	168.494	0.0172744	-0.0726843	0.1361	0.685416	0.592195	0.272496	0.968673	1.01211	1.11464	NM_009601	chr11:69599242-69598674	Chrnb1	Mus musculus cholinergic receptor, nicotinic, beta polypeptide 1 (muscle) (Chrnb1), mRNA [NM_009601]
A_51_P468464	0.00280269	5.73155	up	2.79288e-05	1.69329	down	63.6887	689.283	0.649519	3.16844	82.8938	78.0678	30.1045	712.396	664.243	691.21	1.07251	0.988213	-0.112167	3.25472	3.09955	3.15106	A_51_P468464	387.013	689.283	2.40862	3.16844	387.523	390.646	384.475	361.038	325.985	472.41	712.396	664.243	691.21	2.3251	2.38919	2.44766	2.48175	2.57849	2.22952	3.25472	3.09955	3.15106	NM_201352	chr7:106609102-106609161	Gdpd5	Mus musculus glycerophosphodiester phosphodiesterase domain containing 5 (Gdpd5), mRNA [NM_201352]
A_52_P658437	7.37461e-05	3.98474	up	0.0154272	1.69275	down	39.9063	325.651	0.0880839	2.08257	44.8659	44.4737	30.3794	308.154	305.382	363.418	0.186864	0.176439	-0.099051	2.04569	1.97845	2.22357	A_52_P658437	183.036	325.651	1.3232	2.08257	176.764	144.875	160.861	221.681	195.77	198.267	308.154	305.382	363.418	1.19264	0.958137	1.19059	1.77809	1.84285	0.976929	2.04569	1.97845	2.22357	NM_001014976	chr15:102153644-102153882	Espl1	Mus musculus extra spindle poles-like 1 (S. cerevisiae) (Espl1), mRNA [NM_001014976]
A_52_P9878	0.00716952	1.6968	up	0.00616454	1.69115	down	21.5024	75.1687	-0.794796	-0.0319811	19.1511	25.7663	19.5899	74.2439	82.5743	68.688	-1.04133	-0.611028	-0.732033	-0.00761366	0.0916004	-0.17993	A_52_P9878	44.7535	75.1687	-0.789988	-0.0319811	48.41	45.8255	44.8846	25.9682	27.5412	75.8916	74.2439	82.5743	68.688	-0.67581	-0.70245	-0.650932	-1.31558	-0.986647	-0.408505	-0.00761366	0.0916004	-0.17993	NM_001045484	chr8:72689001-72689060	Mef2b	Mus musculus myocyte enhancer factor 2B (Mef2b), transcript variant 2, mRNA [NM_001045484]
A_51_P464394	2.38416e-05	6.34236	down	0.0478576	1.69047	up	539.293	176.322	3.86609	1.20107	553.537	509.713	554.629	166.95	179.21	182.807	3.81185	3.6951	4.09131	1.16145	1.20948	1.23226	A_51_P464394	299.69	176.322	1.95849	1.20107	443.926	353.298	388.619	216.35	159.922	236.028	166.95	179.21	182.807	2.52113	2.24421	2.46313	1.74297	1.55105	1.22844	1.16145	1.20948	1.23226	NM_031180	chr5:65774926-65774985	Klb	Mus musculus klotho beta (Klb), mRNA [NM_031180]
A_51_P155643	0.000854886	1.98711	up	0.0243963	1.68918	down	10015.3	41396.3	8.08218	9.07286	10048.5	9988.26	10009.2	36904.4	43925.6	43358.8	7.99401	7.98758	8.26497	8.94969	9.14676	9.12212	A_51_P155643	23713.4	41396.3	8.31654	9.07286	20201.5	17079.5	18711.7	30036.6	25104.1	31146.9	36904.4	43925.6	43358.8	8.02913	7.83945	8.05257	8.86017	8.84547	8.27243	8.94969	9.14676	9.12212	NM_016740	chr3:93330017-93330076	S100a11	Mus musculus S100 calcium binding protein A11 (calgizzarin) (S100a11), mRNA [NM_016740]
A_51_P232597	6.13098e-05	4.66777	up	0.00257676	1.68781	down	19.2694	183.393	-0.967102	1.25563	22.9334	20.5171	14.3578	166.897	187.477	195.804	-0.781303	-0.93969	-1.18031	1.161	1.27455	1.33135	A_51_P232597	102.961	183.393	0.500479	1.25563	107.148	89.6637	95.2872	115.694	95.3843	114.591	166.897	187.477	195.804	0.470425	0.265922	0.43513	0.839911	0.805512	0.185973	1.161	1.27455	1.33135	NM_001033336	chr14:118883574-118883515	Abcc4	Mus musculus ATP-binding cassette, sub-family C (CFTR/MRP), member 4 (Abcc4), transcript variant 1, mRNA [NM_001033336]
A_52_P600417	0.000352199	2.57366	down	0.00472901	1.687	up	69.9584	55.6799	0.900948	-0.462874	85.1711	67.7815	56.9226	55.577	59.359	52.1037	1.11161	0.784378	0.806857	-0.425397	-0.384625	-0.578601	A_52_P600417	89.9475	55.6799	0.291586	-0.462874	93.6594	69.174	80.3996	108.339	78.5084	109.605	55.577	59.359	52.1037	0.276309	-0.108373	0.190035	0.745144	0.524607	0.121795	-0.425397	-0.384625	-0.578601	NM_026380	chr1:155544697-155544756	Rgs8	Mus musculus regulator of G-protein signaling 8 (Rgs8), mRNA [NM_026380]
A_51_P323579	0.00615217	2.38072	up	0.0208395	1.68559	down	18.4208	90.6935	-1.01541	0.235984	16.02	17.7255	21.517	90.9257	79.6703	101.485	-1.29888	-1.15069	-0.59667	0.284803	0.0399494	0.383201	A_51_P323579	53.936	90.6935	-0.517273	0.235984	77.2875	63.0283	58.9736	34.8912	26.7308	62.7047	90.9257	79.6703	101.485	-0.000880718	-0.242602	-0.257083	-0.889467	-1.02974	-0.683872	0.284803	0.0399494	0.383201	NM_023794	chr16:22383465-22383406	Etv5	Mus musculus ets variant gene 5 (Etv5), mRNA [NM_023794]
A_51_P213940	0.00030591	5.78009	up	0.000110246	1.68393	down	331.223	3860.69	3.11321	5.6443	393.492	383.449	216.729	3225.37	4157.71	4199	3.31951	3.28445	2.73567	5.43344	5.74555	5.75391	A_51_P213940	2175.59	3860.69	4.89247	5.6443	2423.9	2063.05	2279.88	1967.25	1666.16	2653.31	3225.37	4157.71	4199	4.97007	4.79003	5.01566	4.92771	4.93215	4.7192	5.43344	5.74555	5.75391	AF058798		Sfn	Mus musculus 14-3-3 protein sigma mRNA, complete cds. [AF058798]
A_51_P180629	0.00622969	3.10826	up	0.00291563	1.68351	down	49.9151	300.057	0.332237	1.96835	70.1194	52.0088	27.6169	287.107	301.142	311.923	0.831059	0.402243	-0.236593	1.94363	1.95828	2.00313	A_51_P180629	172.93	300.057	1.21687	1.96835	234.476	182.05	187.179	146.887	109.102	177.888	287.107	301.142	311.923	1.60025	1.28766	1.40919	1.18431	0.999369	0.820449	1.94363	1.95828	2.00313	NM_027219	chr15:78680424-78680483	Cdc42ep1	Mus musculus CDC42 effector protein (Rho GTPase binding) 1 (Cdc42ep1), mRNA [NM_027219]
A_51_P127358	0.061548	2.40912	down	0.0176132	1.68311	up	39.2294	32.2742	-0.0293919	-1.2979	23.23	60.8925	33.5656	44.84	25.4743	26.5084	-0.762766	0.629751	0.0448394	-0.735099	-1.60505	-1.55354	A_51_P127358	52.8276	32.2742	-0.546763	-1.2979	50.8938	48.5451	51.9316	37.0477	32.579	95.9681	44.84	25.4743	26.5084	-0.603626	-0.619278	-0.440539	-0.802946	-0.744297	-0.0698905	-0.735099	-1.60505	-1.55354	XM_204338	chrX:50994019-50994077	4933416I08Rik	PREDICTED: Mus musculus RIKEN cDNA 4933416I08 gene, transcript variant 1 (4933416I08Rik), mRNA [XM_204338]
A_52_P263658	0.000109611	2.22974	down	0.00229624	1.68213	up	261.05	241.213	2.80838	1.6515	293.043	274.185	215.921	232.736	262.4	228.504	2.89428	2.80056	2.73028	1.64074	1.7596	1.55416	A_52_P263658	383.721	241.213	2.40179	1.6515	362.604	359.361	370.291	413.635	366.975	429.461	232.736	262.4	228.504	2.22921	2.26876	2.39344	2.67796	2.74937	2.09201	1.64074	1.7596	1.55416	NM_008236	chr4:151536406-151536465	Hes2	Mus musculus hairy and enhancer of split 2 (Drosophila) (Hes2), mRNA [NM_008236]
A_51_P254805	0.00218325	2.31097	up	0.0459287	1.68027	down	70.8967	340.473	0.936015	2.14452	63.743	73.4706	75.4764	294.776	369.234	357.408	0.693512	0.900653	1.21388	1.98166	2.25237	2.19951	A_51_P254805	198.286	340.473	1.39582	2.14452	157.287	125.833	159.802	260.497	212.642	273.652	294.776	369.234	357.408	1.02421	0.75484	1.18106	2.01087	1.96211	1.44182	1.98166	2.25237	2.19951	NM_008446	chrX:97922085-97922145	Kif4	Mus musculus kinesin family member 4 (Kif4), mRNA [NM_008446]
A_51_P294156	0.00298749	4.44754	up	0.0106736	1.67943	down	34.4337	308.505	-0.147053	2.00595	37.5516	23.3466	42.4031	281.786	332.123	311.606	-0.069881	-0.753303	0.382023	1.91664	2.09955	2.00166	A_51_P294156	174.639	308.505	1.25798	2.00595	154.529	155.718	148.228	191.978	195.374	202.006	281.786	332.123	311.606	0.998695	1.06226	1.0726	1.57054	1.83993	1.00388	1.91664	2.09955	2.00166	NM_197997	chr3:127319616-127319675	4930422G04Rik	Mus musculus RIKEN cDNA 4930422G04 gene (4930422G04Rik), mRNA [NM_197997]
A_52_P229536	0.000477156	2.22272	up	0.00102074	1.67803	down	432.751	1991.79	3.53951	4.69183	497.974	427.839	372.44	1704.37	2096.53	2174.46	3.65924	3.44248	3.51679	4.51321	4.75777	4.80452	A_52_P229536	1123.59	1991.79	3.94506	4.69183	1307.93	1112.53	979.727	1163.27	936.148	1241.91	1704.37	2096.53	2174.46	4.08003	3.8991	3.79716	4.16971	4.10043	3.62397	4.51321	4.75777	4.80452	NM_009851	chr2:102652966-102652907	Cd44	Mus musculus CD44 antigen (Cd44), transcript variant 1, mRNA [NM_009851]
A_52_P56818	0.000712019	3.02015	down	0.0163671	1.6775	up	336.2	231.839	3.18251	1.58789	364.403	312.15	332.047	269.363	209.28	216.875	3.20871	2.98765	3.35117	1.85159	1.43327	1.47881	A_52_P56818	374.165	231.839	2.3342	1.58789	494.005	454.81	401.762	277.698	289.659	327.056	269.363	209.28	216.875	2.67534	2.60859	2.51112	2.10311	2.40804	1.69902	1.85159	1.43327	1.47881	NM_053242	chr6:15389279-15389338	Foxp2	Mus musculus forkhead box P2 (Foxp2), transcript variant 1, mRNA [NM_053242]
A_52_P125363	7.52961e-05	2.79531	down	0.0018385	1.67647	up	707.584	521.693	4.24759	2.76458	760.269	776.432	586.051	565.479	506.477	493.124	4.26968	4.30227	4.17081	2.92152	2.70833	2.66389	A_52_P125363	827.297	521.693	3.51001	2.76458	912.874	839.476	839.808	825.039	715.428	831.155	565.479	506.477	493.124	3.56123	3.49282	3.57483	3.67406	3.7125	3.0446	2.92152	2.70833	2.66389	NM_009034	chr9:98410012-98410071	Rbp2	Mus musculus retinol binding protein 2, cellular (Rbp2), mRNA [NM_009034]
A_52_P208763	0.000332294	16.4341	up	0.0255302	1.67586	down	25.5061	809.362	-0.638028	3.40059	39.6894	17.1238	19.7052	809.755	795.9	822.43	0.00999975	-1.20051	-0.723568	3.43953	3.36042	3.40183	A_52_P208763	471.62	809.362	2.6557	3.40059	674.567	528.74	537.953	402.882	319.801	365.776	809.755	795.9	822.43	3.12478	2.82588	2.93226	2.63996	2.55086	1.86044	3.43953	3.36042	3.40183	NM_013654	chr11:81860504-81860563	Ccl7	Mus musculus chemokine (C-C motif) ligand 7 (Ccl7), mRNA [NM_013654]
A_51_P356467	0.0147588	5.70755	up	0.0228126	1.67569	down	166.716	1575.28	1.84811	4.36098	91.84	330.773	77.5351	1518.73	1615.23	1591.88	1.22037	3.07125	1.2527	4.34683	4.38151	4.3546	A_51_P356467	908.497	1575.28	3.61623	4.36098	780.939	652.69	757.949	1135.91	971.228	1152.27	1518.73	1615.23	1591.88	3.33602	3.12972	3.42687	4.13537	4.1535	3.51589	4.34683	4.38151	4.3546	NM_009903	chr5:135421406-135421347	Cldn4	Mus musculus claudin 4 (Cldn4), mRNA [NM_009903]
A_52_P309657	0.000642623	3.65286	up	0.0274084	1.67508	down	78.9774	605.033	1.09146	2.96048	86.8265	72.1442	77.9616	468.883	653.121	693.094	1.13938	0.874371	1.26062	2.65127	3.07519	3.15499	A_52_P309657	347.443	605.033	2.21625	2.96048	456.327	421.746	411.908	280.377	230.539	283.759	468.883	653.121	693.094	2.56088	2.4997	2.5471	2.11697	2.0787	1.49415	2.65127	3.07519	3.15499		chr4:109046930-109046869
A_52_P413623	0.0260122	2.51276	up	0.015321	1.67341	down	76.0043	374.502	0.929357	2.25863	102.066	86.4277	39.5195	272.393	419.277	431.836	1.37267	1.13498	0.280419	1.86773	2.43574	2.47242	A_52_P413623	208.97	374.502	1.51584	2.25863	185.912	188.059	176.633	242.932	212.195	248.09	272.393	419.277	431.836	1.26544	1.33451	1.32553	1.91015	1.95908	1.30034	1.86773	2.43574	2.47242	NM_001004143	chr11:60966417-60966358	Usp22	Mus musculus ubiquitin specific peptidase 22 (Usp22), mRNA [NM_001004143]
A_52_P515769	0.000463134	2.76925	up	0.00256043	1.67276	down	51.7875	292.661	0.462524	1.93202	64.9201	48.5166	41.926	300.278	276.325	301.379	0.719911	0.301964	0.365699	2.00834	1.8342	1.95352	A_52_P515769	166.048	292.661	1.18979	1.93202	171.965	150.073	145.917	185.316	155.634	187.385	300.278	276.325	301.379	1.15293	1.00899	1.04992	1.51959	1.51184	0.895484	2.00834	1.8342	1.95352	NM_017378	chr18:38426927-38426868	Pcdh12	Mus musculus protocadherin 12 (Pcdh12), mRNA [NM_017378]
A_51_P133992	0.0453797	2.41261	down	0.0175663	1.67251	up	7021.66	5364.56	7.39983	6.12923	9873.61	8182.55	3008.82	5452.23	5329.73	5311.71	7.96868	7.69989	6.53091	6.19082	6.10383	6.09305	A_51_P133992	8755.92	5364.56	6.87124	6.12923	11314.5	10424.7	10757	6851.57	5751.88	7435.88	5452.23	5329.73	5311.71	7.19284	7.12719	7.25391	6.72796	6.71965	6.20591	6.19082	6.10383	6.09305	NM_001099917	chr10:80857614-80857673	2210404O07Rik	Mus musculus RIKEN cDNA 2210404O07 gene (2210404O07Rik), mRNA [NM_001099917]
A_51_P335710	0.000217977	5.30194	up	0.0482098	1.67229	down	32.2533	342.832	-0.246091	2.16043	40.0848	35.2819	21.3933	329.53	338.648	360.318	0.0243001	-0.157587	-0.604986	2.14245	2.12762	2.21121	A_51_P335710	205.718	342.832	1.41861	2.16043	294.532	262.822	258.7	135.015	117.916	165.324	329.53	338.648	360.318	1.92924	1.81741	1.87605	1.06272	1.11144	0.714779	2.14245	2.12762	2.21121	NM_018743	chr8:24292298-24291416	Agpat6	Mus musculus 1-acylglycerol-3-phosphate O-acyltransferase 6 (lysophosphatidic acid acyltransferase, zeta) (Agpat6), mRNA [NM_018743]
A_51_P164286	3.5233e-05	2.61289	up	0.00368292	1.67161	down	66.1607	358.913	0.838815	2.22446	68.4552	67.8657	62.1614	328.534	362.736	385.468	0.796405	0.786168	0.933873	2.13809	2.22676	2.30855	A_51_P164286	203.071	358.913	1.48323	2.22446	207.067	195.627	182.156	228.508	191.508	213.563	328.534	362.736	385.468	1.42091	1.39143	1.36995	1.82184	1.81109	1.08414	2.13809	2.22676	2.30855	NM_021389	chrX:156409797-156409856	Sh3kbp1	Mus musculus SH3-domain kinase binding protein 1 (Sh3kbp1), transcript variant 2, mRNA [NM_021389]
A_51_P323180	0.00345114	3.6536	up	5.12635e-05	1.67087	down	48.4382	343.233	0.293262	2.16258	67.5247	50.6169	27.1729	333.01	340.879	355.809	0.776661	0.363104	-0.259978	2.15761	2.1371	2.19304	A_51_P323180	195.613	343.233	1.42198	2.16258	207.71	184.406	178.63	183.406	172.3	247.226	333.01	340.879	355.809	1.42538	1.30621	1.34175	1.50464	1.65861	1.29531	2.15761	2.1371	2.19304	NM_172777	chr5:105509005-105508946	Gbp9	Mus musculus guanylate-binding protein 9 (Gbp9), mRNA [NM_172777]
A_52_P550932	0.0447982	2.28731	up	0.0113372	1.66775	down	183.016	802.509	2.17252	3.36617	248.86	212.92	87.2689	619.093	843.148	945.285	2.65851	2.43573	1.42332	3.0522	3.44362	3.60269	A_52_P550932	456.207	802.509	2.62826	3.36617	578.118	494.911	526.254	397.892	322.418	417.651	619.093	843.148	945.285	2.90218	2.73049	2.90053	2.62197	2.56262	2.05178	3.0522	3.44362	3.60269	NM_008197	chr15:78859930-78859989	H1f0	Mus musculus H1 histone family, member 0 (H1f0), mRNA [NM_008197]
A_51_P322906	0.0363001	2.15557	down	0.0102267	1.66709	up	272.965	241.386	2.76197	1.6539	358.476	325.352	135.066	229.175	239.984	255	3.18505	3.04742	2.05345	1.61849	1.63077	1.71244	A_51_P322906	388.305	241.386	2.39124	1.6539	499.421	418.928	464.454	335.909	271.803	339.314	229.175	239.984	255	2.69107	2.49003	2.72031	2.37767	2.31625	1.7521	1.61849	1.63077	1.71244	NM_008010	chr5:34078899-34078958	Fgfr3	Mus musculus fibroblast growth factor receptor 3 (Fgfr3), transcript variant 1, mRNA [NM_008010]
A_51_P454008	0.0109651	3.9588	up	0.0333396	1.66705	down	58.3598	425.011	0.486242	2.47131	86.3103	63.4279	25.3413	424.352	418.24	432.443	1.13078	0.688604	-0.360656	2.5073	2.43217	2.47445	A_51_P454008	249.469	425.011	1.73401	2.47131	178.871	195.294	191.873	321.894	259.878	349.006	424.352	418.24	432.443	1.20973	1.38898	1.44492	2.31618	2.25152	1.79273	2.5073	2.43217	2.47445	NM_008489	chr2:158154142-158157684	Lbp	Mus musculus lipopolysaccharide binding protein (Lbp), mRNA [NM_008489]
A_52_P512955	0.0166361	1.86452	up	0.00171546	1.66696	down	37.989	146.119	0.0249368	0.923741	30.586	42.0011	41.3798	132.347	139.041	166.968	-0.365885	0.0939136	0.346782	0.826372	0.843341	1.10151	A_52_P512955	82.8319	146.119	0.186517	0.923741	84.7995	74.3027	77.6964	90.8302	73.8975	95.4651	132.347	139.041	166.968	0.13294	-0.00518703	0.140696	0.490843	0.437286	-0.0774727	0.826372	0.843341	1.10151	NM_028390	chr9:22142382-22138566	Anln	Mus musculus anillin, actin binding protein (Anln), mRNA [NM_028390]
A_52_P115191	0.0130546	2.74103	up	0.00155648	1.66435	down	176.101	970.341	2.2063	3.66102	120.865	182.302	225.135	952.208	928.754	1030.06	1.61658	2.21174	2.79057	3.67332	3.58313	3.7266	A_52_P115191	552.246	970.341	2.92606	3.66102	634.652	533.207	564.621	525.927	491.665	563.402	952.208	928.754	1030.06	3.03678	2.83802	3.00206	3.02446	3.17136	2.48365	3.67332	3.58313	3.7266		chr17:39982047-39982408
A_51_P376445	0.000873528	3.88662	up	0.00274956	1.66252	down	52.8284	414.325	0.475818	2.43433	41.9551	70.8778	45.6523	404.726	411.2	427.047	0.0900907	0.848821	0.488542	2.43899	2.40768	2.45634	A_51_P376445	236.558	414.325	1.70096	2.43433	267.778	218.054	210.378	257.687	216.003	249.446	404.726	411.2	427.047	1.79185	1.54801	1.57776	1.99522	1.98474	1.30821	2.43899	2.40768	2.45634	NM_008818		Rhox5	Mus musculus reproductive homeobox 5 (Rhox5), mRNA [NM_008818]
A_51_P450033	0.000798281	1.68124	up	0.000439127	1.6608	down	253.981	886.805	2.78019	3.52972	253.25	263.707	244.987	810.252	914.401	935.761	2.68374	2.74435	2.91249	3.44041	3.56066	3.58808	A_51_P450033	506.589	886.805	2.79784	3.52972	560.551	475.073	503.643	524.843	411.182	564.242	810.252	914.401	935.761	2.85766	2.67148	2.83718	3.02148	2.91347	2.4858	3.44041	3.56066	3.58808	NM_007659	chr10:68807832-68805423	Cdk1	Mus musculus cyclin-dependent kinase 1 (Cdk1), mRNA [NM_007659]
A_51_P209597	0.0087582	2.27711	down	0.0011847	1.65943	up	28.6038	25.0548	-0.434641	-1.62184	32.4186	35.7583	17.6344	21.9437	24.4731	28.7475	-0.281933	-0.138234	-0.883756	-1.76608	-1.66289	-1.43655	A_51_P209597	40.5734	25.0548	-0.891156	-1.62184	39.1199	34.5705	37.7347	41.4778	25.9586	64.579	21.9437	24.4731	28.7475	-0.983212	-1.10906	-0.901262	-0.639989	-1.07203	-0.641382	-1.76608	-1.66289	-1.43655	AK143987	chr5:90977420-90977479		afamin Gene [Source:MGI Symbol;Acc:MGI:2429409] [ENSMUST00000128740]
A_51_P253808	0.000161314	5.86249	up	0.00451541	1.65935	down	223.341	2700.38	2.58612	5.13763	188.634	241.118	240.271	2629.53	2602.49	2869.11	2.25876	2.61515	2.88445	5.13877	5.06966	5.20447	A_51_P253808	1544.22	2700.38	4.40702	5.13763	1579.56	1298.85	1530.96	1759.42	1427.86	1668.67	2629.53	2602.49	2869.11	4.35226	4.12249	4.44114	4.76662	4.70948	4.05011	5.13877	5.06966	5.20447	NM_001081117	chr7:142886071-142886012	Mki67	Mus musculus antigen identified by monoclonal antibody Ki 67 (Mki67), mRNA [NM_001081117]
A_51_P173678	0.0184623	1.76098	down	0.0102916	1.65841	up	22.4255	25.5111	-0.773337	-1.58972	28.9033	23.4778	14.8954	27.5082	23.5814	25.4436	-0.447519	-0.745217	-1.12728	-1.44003	-1.71645	-1.61268	A_51_P173678	41.7823	25.5111	-0.859921	-1.58972	34.8458	58.9855	29.0545	40.2357	28.4364	59.1359	27.5082	23.5814	25.4436	-1.15013	-0.338241	-1.27839	-0.683854	-0.940499	-0.768411	-1.44003	-1.71645	-1.61268	NM_029415	chr5:104035129-104035070	Slc10a6	Mus musculus solute carrier family 10 (sodium/bile acid cotransporter family), member 6 (Slc10a6), mRNA [NM_029415]
A_51_P440144	0.00135854	4.58998	down	0.017882	1.65806	up	3961.65	1784.45	6.72432	4.52583	4223.41	3090.64	4570.92	1428.96	1955.82	1968.57	6.74351	6.29525	7.13419	4.25893	4.65754	4.66102	A_51_P440144	2813.26	1784.45	5.25532	4.52583	2411.14	2213.76	2443.82	3493.3	2788.33	3529.22	1428.96	1955.82	1968.57	4.96245	4.89175	5.11584	5.75612	5.67502	5.13076	4.25893	4.65754	4.66102	BI100969			BI100969 602886295F1 NCI_CGAP_Kid14 Mus musculus cDNA clone IMAGE:5041727 5', mRNA sequence [BI100969]
A_51_P511800	0.00695294	1.91083	up	0.0405723	1.65699	down	179.307	690.082	2.2341	3.1683	202.855	213.984	121.081	705.279	636.013	728.954	2.36363	2.44292	1.89575	3.24024	3.03689	3.22777	A_51_P511800	417.082	690.082	2.43973	3.1683	573.789	523.92	532.803	260.532	233.575	377.871	705.279	636.013	728.954	2.89133	2.81267	2.91838	2.01106	2.09757	1.90738	3.24024	3.03689	3.22777	NM_025909	chr4:102994426-102997635	Oma1	Mus musculus OMA1 homolog, zinc metallopeptidase (S. cerevisiae) (Oma1), mRNA [NM_025909]
A_52_P916092	0.00684583	1.56324	down	6.85442e-05	1.65626	up	41.2846	54.9264	0.158228	-0.486314	43.7824	39.0785	40.9929	49.9772	53.0278	61.7743	0.151597	-0.0101399	0.333227	-0.578616	-0.547344	-0.332981	A_52_P916092	86.7461	54.9264	0.24162	-0.486314	100.189	78.3566	84.7196	79.7192	67.8736	109.619	49.9772	53.0278	61.7743	0.37354	0.0714526	0.265543	0.302597	0.314612	0.121974	-0.578616	-0.547344	-0.332981	AK082362	chr17:65096544-65096603		Mus musculus 0 day neonate cerebellum cDNA, RIKEN full-length enriched library, clone:C230040I21 product:unclassifiable, full insert sequence. [AK082362]
A_52_P334191	4.74941e-05	14.0323	up	0.0136832	1.65614	down	154.645	4340.51	2.01203	5.82272	177.369	186.376	100.192	4516.82	4125.78	4378.92	2.16993	2.24363	1.62255	5.91928	5.73443	5.81444	A_52_P334191	2560.37	4340.51	5.09489	5.82272	3396.18	2937.93	3106.99	1921.19	1630.63	2369.27	4516.82	4125.78	4378.92	5.45665	5.30005	5.46222	4.89353	4.90105	4.55586	5.91928	5.73443	5.81444	NM_018754	chr4:133157259-133157200	Sfn	Mus musculus stratifin (Sfn), mRNA [NM_018754]
A_51_P433467	0.000480089	2.32232	up	0.0041816	1.65552	down	428.045	2027.16	3.50961	4.72518	525.504	423.859	334.773	2006.56	2068.66	2006.27	3.73687	3.429	3.36296	4.7487	4.73846	4.68838	A_51_P433467	1174.51	2027.16	3.9979	4.72518	1093.01	1077.64	890.554	1249.44	1169.69	1566.74	2006.56	2068.66	2006.27	3.82105	3.85313	3.65948	4.2728	4.42174	3.95917	4.7487	4.73846	4.68838	NM_007965	chr12:109926513-109926572	Evl	Mus musculus Ena-vasodilator stimulated phosphoprotein (Evl), transcript variant 2, mRNA [NM_007965]
A_52_P65050	0.00449633	2.01791	up	0.0138047	1.65549	down	44.3104	185.662	0.258497	1.27136	42.4711	41.8381	48.6219	165.658	204.139	187.189	0.107727	0.088304	0.579461	1.15025	1.39739	1.26644	A_52_P65050	113.74	185.662	0.544096	1.27136	131.69	121.75	121.259	69.3446	56.6381	181.761	165.658	204.139	187.189	0.767957	0.707245	0.782862	0.101454	0.0535326	0.851528	1.15025	1.39739	1.26644	NM_007900	chr3:27028978-27026710	Ect2	Mus musculus ect2 oncogene (Ect2), transcript variant 1, mRNA [NM_007900]
A_52_P94150	0.000212666	3.38278	up	0.00988345	1.65452	down	292.408	2051.51	2.98332	4.74153	285.521	285.498	306.206	2145.72	1956.58	2052.22	2.85677	2.8589	3.23429	4.84543	4.6581	4.72105	A_52_P94150	1184.41	2051.51	4.01512	4.74153	1045.79	970.727	1051.36	1395.03	1202.57	1440.97	2145.72	1956.58	2052.22	3.75733	3.70239	3.89897	4.43182	4.46174	3.83845	4.84543	4.6581	4.72105	NR_033590	chr8:29193752-29193693	Gm8096	Mus musculus predicted gene 8096 (Gm8096), non-coding RNA [NR_033590]
A_52_P284243	0.000511362	6.11794	up	0.0229379	1.65312	down	14.3823	188.182	-1.36683	1.24622	15.7311	14.6408	12.7749	148.676	261.121	154.751	-1.32513	-1.42651	-1.34884	0.994215	1.75255	0.991886	A_52_P284243	104.35	188.182	0.521027	1.24622	111.141	115.274	86.6549	102.606	105.87	104.553	148.676	261.121	154.751	0.523208	0.628396	0.298129	0.66672	0.955989	0.0537219	0.994215	1.75255	0.991886	NM_080285	chr6:18330479-18328388	Cttnbp2	Mus musculus cortactin binding protein 2 (Cttnbp2), mRNA [NM_080285]
A_52_P425734	7.60505e-05	4.28873	down	0.000383077	1.6531	up	2506.73	1188.36	6.05445	3.9539	3013.55	2654.15	1852.49	1141.44	1245.4	1178.22	6.25657	6.07559	5.83118	3.93483	4.00637	3.92048	A_52_P425734	1872.8	1188.36	4.67907	3.9539	1782.15	1727.25	1716.82	2010.65	1602.07	2397.83	1141.44	1245.4	1178.22	4.52636	4.53373	4.60644	4.95919	4.87556	4.57314	3.93483	4.00637	3.92048	NM_145146	chr5:90982490-90982549	Afm	Mus musculus afamin (Afm), mRNA [NM_145146]
A_51_P520849	0.0109369	2.52467	down	0.0013378	1.65247	up	336.152	265.309	3.12511	1.78902	468.7	233.597	306.158	246.161	264.653	285.112	3.57184	2.56944	3.23406	1.72164	1.77194	1.87347	A_51_P520849	416.254	265.309	2.51364	1.78902	485.139	409.798	401.59	437.388	333.307	430.302	246.161	264.653	285.112	2.64921	2.45824	2.5105	2.75851	2.61054	2.09483	1.72164	1.77194	1.87347	NM_009144	chr3:83577864-83577923	Sfrp2	Mus musculus secreted frizzled-related protein 2 (Sfrp2), mRNA [NM_009144]
A_52_P257502	0.00489366	16.1223	up	0.0363588	1.65106	down	49.3665	1282.91	0.0436842	4.05467	89.2018	45.1845	13.7132	1082.63	1311.55	1454.55	1.17832	0.199313	-1.24658	3.85852	4.08104	4.22444	A_52_P257502	749.613	1282.91	3.33127	4.05467	634.492	607.511	514.034	939.986	827.589	974.067	1082.63	1311.55	1454.55	3.03642	3.02624	2.86664	3.86224	3.9226	3.2735	3.85852	4.08104	4.22444	NM_010517	chr11:98913334-98913393	Igfbp4	Mus musculus insulin-like growth factor binding protein 4 (Igfbp4), mRNA [NM_010517]
A_52_P653367	0.00042847	4.23498	down	0.0110489	1.64919	up	16787.4	7971.56	8.77889	6.69654	19046.1	20196	11120.1	7327.56	8796.16	7790.96	8.91653	9.00334	8.41681	6.6173	6.82664	6.64567	A_52_P653367	12676.5	7971.56	7.4183	6.69654	15148.3	14743.7	15518.2	10734.1	8573.97	11340.6	7327.56	8796.16	7790.96	7.61382	7.62728	7.7826	7.37566	7.29558	6.81484	6.6173	6.82664	6.64567		chr18:61354190-61354131	Slc26a2	solute carrier family 26 (sulfate transporter), member 2 Gene [Source:MGI Symbol;Acc:MGI:892977] [ENSMUST00000146409]
A_51_P513568	0.000149577	1.94788	up	0.000722182	1.64907	down	47.7561	192.479	0.362616	1.32452	52.9388	48.8166	41.5131	174.227	193.567	209.644	0.425571	0.310858	0.35142	1.22301	1.32067	1.42988	A_51_P513568	110.723	192.479	0.602869	1.32452	120.084	113.475	92.7938	113.622	96.3805	127.983	174.227	193.567	209.644	0.634858	0.605702	0.396875	0.813847	0.820501	0.34543	1.22301	1.32067	1.42988	NM_029075	chr10:12660547-12660488	Stx11	Mus musculus syntaxin 11 (Stx11), transcript variant 1, mRNA [NM_029075]
A_51_P176396	0.049158	1.52621	down	0.00433063	1.64872	up	53.9708	74.0321	0.542558	-0.0673962	52.1113	50.3031	59.4981	58.3877	81.9387	81.7698	0.402842	0.354134	0.870698	-0.354222	0.0804534	0.0715804	A_51_P176396	114.347	74.0321	0.653949	-0.0673962	121.62	111.781	111.105	125.255	97.4564	118.866	58.3877	81.9387	81.7698	0.653196	0.583999	0.656699	0.954469	0.836517	0.238814	-0.354222	0.0804534	0.0715804	AB041551	chr6:29719520-29719579	Ahcyl2	Mus musculus brain cDNA, clone MNCb-5555. [AB041551]
A_52_P273891	0.0228196	1.56701	down	0.00197884	1.6487	up	69.8721	90.6661	0.886408	0.238393	90.8388	63.5344	55.243	92.122	81.6635	98.2128	1.20455	0.691023	0.763647	0.303659	0.0755987	0.335923	A_52_P273891	142.236	90.6661	0.959727	0.238393	157.864	169.833	138.479	135.858	108.373	143.008	92.122	81.6635	98.2128	1.02949	1.18744	0.974447	1.07169	0.989699	0.505583	0.303659	0.0755987	0.335923	NM_018881	chr1:164805589-164805530	Fmo2	Mus musculus flavin containing monooxygenase 2 (Fmo2), mRNA [NM_018881]
A_51_P131408	0.000537965	5.91994	up	0.000765365	1.64732	down	248.292	2895	2.67338	5.23896	319.566	277.628	147.682	2867.45	2821.18	2996.35	3.01929	2.81857	2.18227	5.26374	5.18606	5.26708	A_51_P131408	1665.12	2895	4.51884	5.23896	1840.56	1608.79	1592.4	1656.71	1484.22	1808.07	2867.45	2821.18	2996.35	4.57288	4.43123	4.49791	4.67985	4.76533	4.16586	5.26374	5.18606	5.26708	NM_013749	chr17:23812805-23812746	Tnfrsf12a	Mus musculus tumor necrosis factor receptor superfamily, member 12a (Tnfrsf12a), transcript variant 1, mRNA [NM_013749]
A_51_P361650	0.000393053	2.76482	down	0.00135167	1.64485	up	32733.8	24611.7	9.79056	8.32338	32893.3	32004.3	33303.9	25262.9	26356.4	22215.7	9.70482	9.66754	9.99933	8.40292	8.40984	8.15738	A_51_P361650	38299.8	24611.7	9.04134	8.32338	42568.9	38749.6	39588.7	36967.7	32297.2	39626.6	25262.9	26356.4	22215.7	9.10447	9.02136	9.13372	9.15972	9.20895	8.61981	8.40292	8.40984	8.15738	NM_009117	chr7:53996639-53996167	Saa1	Mus musculus serum amyloid A 1 (Saa1), mRNA [NM_009117]
A_52_P625640	0.00425455	2.69892	down	0.0214551	1.64422	up	32.7654	25.0236	-0.196915	-1.6293	25.779	40.0872	32.43	20.2096	27.9618	26.8995	-0.612556	0.026629	-0.00481796	-1.88484	-1.47063	-1.53241	A_52_P625640	39.9131	25.0236	-0.911893	-1.6293	33.0498	59.6249	27.3282	35.1332	34.5604	49.7819	20.2096	27.9618	26.8995	-1.22647	-0.322687	-1.36676	-0.879494	-0.659118	-1.01682	-1.88484	-1.47063	-1.53241	NM_053167	chr12:71345780-71345721	Trim9	Mus musculus tripartite motif-containing 9 (Trim9), transcript variant 1, mRNA [NM_053167]
A_51_P503896	0.0144208	1.83925	up	0.0014189	1.64374	down	162.23	594.411	2.0756	2.95472	182.357	201.416	102.917	577.53	585.671	620.032	2.20994	2.35559	1.66126	2.95194	2.91793	2.99428	A_51_P503896	345.234	594.411	2.23773	2.95472	429.784	345.652	345.613	339.539	259.868	350.95	577.53	585.671	620.032	2.47442	2.21265	2.29393	2.39317	2.25147	1.80075	2.95194	2.91793	2.99428	BC006727	chr11:120501238-120501179	Pycr1	pyrroline-5-carboxylate reductase 1 Gene [Source:MGI Symbol;Acc:MGI:2384795] [ENSMUST00000026133]
A_52_P544878	0.00178578	3.17787	down	0.0164929	1.64322	up	269.735	175.927	2.8579	1.18984	232.088	268.379	308.737	149.041	192.696	186.045	2.55785	2.76968	3.24616	0.997746	1.31416	1.25759	A_52_P544878	278.283	175.927	1.90636	1.18984	314.533	378.4	305.213	238.758	191.395	241.4	149.041	192.696	186.045	2.02402	2.34324	2.11459	1.88515	1.81024	1.26091	0.997746	1.31416	1.25759	AK033698	chr18:65329334-65329393		Mus musculus adult male cecum cDNA, RIKEN full-length enriched library, clone:9130225F20 product:unclassifiable, full insert sequence. [AK033698]
A_52_P318673	0.00026879	3.50539	down	0.000988556	1.64293	up	85945.9	51037	11.1832	9.37361	85293	84493	88051.7	53376.4	54930.7	44803.9	11.0795	11.0681	11.402	9.4821	9.4693	9.16942	A_52_P318673	79591.1	51037	10.0899	9.37361	91026.4	83309.3	83644.1	74668.6	60618.9	84279.4	53376.4	54930.7	44803.9	10.201	10.1257	10.2129	10.174	10.1173	9.70852	9.4821	9.4693	9.16942	NM_009117	chr7:53996129-53996070	Saa1	Mus musculus serum amyloid A 1 (Saa1), mRNA [NM_009117]
A_51_P469568	0.000173396	2.7104	up	0.00594781	1.64241	down	10.6418	59.3418	-1.81197	-0.37347	11.0905	12.2601	8.57487	57.6599	65.8206	54.5451	-1.82943	-1.68254	-1.92396	-0.372318	-0.235554	-0.512538	A_51_P469568	36.543	59.3418	-1.08929	-0.37347	40.0044	30.1488	33.1516	28.0038	20.6595	67.2899	57.6599	65.8206	54.5451	-0.950955	-1.3065	-1.08807	-1.20671	-1.40143	-0.582057	-0.372318	-0.235554	-0.512538	NM_020504	chr5:135390769-135390710	Cldn13	Mus musculus claudin 13 (Cldn13), mRNA [NM_020504]
A_51_P227004	0.0690514	1.78068	up	0.0298538	1.63902	down	1199.99	4316.34	4.97916	5.81159	969.86	1004.56	1625.54	3884.08	4413.99	4650.94	4.62095	4.67391	5.64263	5.70154	5.83185	5.90139	A_51_P227004	2532.9	4316.34	5.09876	5.81159	2156.86	1899.6	2094.46	3216.06	2754.03	3076.41	3884.08	4413.99	4650.94	4.80167	4.67095	4.89328	5.63682	5.65716	4.93266	5.70154	5.83185	5.90139	NM_016904	chr3:89219469-89219410	Cks1b	Mus musculus CDC28 protein kinase 1b (Cks1b), mRNA [NM_016904]
A_51_P352296	0.00166118	1.81973	down	0.0244978	1.63805	up	678.017	759.274	4.1722	3.30848	822.786	691.314	519.952	757.961	750.027	769.835	4.38369	4.13476	3.99816	3.34416	3.27478	3.30649	A_51_P352296	1202.21	759.274	4.02046	3.30848	976.483	962.167	939.847	1482.27	1289.81	1562.65	757.961	750.027	769.835	3.65841	3.68961	3.7372	4.51934	4.56278	3.95541	3.34416	3.27478	3.30649	NM_013834	chr8:24558112-24558171	Sfrp1	Mus musculus secreted frizzled-related protein 1 (Sfrp1), mRNA [NM_013834]
A_52_P622874	0.0436786	1.79638	down	0.0336621	1.63723	up	74.3933	84.5649	0.983658	0.138564	65.5567	62.7536	94.8696	85.5045	76.9728	91.2175	0.733988	0.673185	1.5438	0.196114	-0.00974369	0.229323	A_52_P622874	135.892	84.5649	0.849821	0.138564	184.512	169.021	163.582	97.2233	89.4324	111.579	85.5045	76.9728	91.2175	1.25453	1.18053	1.21479	0.588973	0.712558	0.147552	0.196114	-0.00974369	0.229323	AK088506	chr19:45836891-45836832	E330018D03Rik	Mus musculus 2 days neonate thymus thymic cells cDNA, RIKEN full-length enriched library, clone:E430019C04 product:unclassifiable, full insert sequence. [AK088506]
A_51_P187679	0.000173101	4.91471	down	0.00263239	1.63721	up	74.7148	31.3132	1.00236	-1.29474	88.8645	64.6325	70.6475	34.3776	30.3415	29.2205	1.17285	0.715747	1.11849	-1.11842	-1.3528	-1.41301	A_51_P187679	48.9609	31.3132	-0.583502	-1.29474	46.3599	43.5138	46.0827	58.7796	38.6838	60.3457	34.3776	30.3415	29.2205	-0.738238	-0.777129	-0.612929	-0.137013	-0.496509	-0.739194	-1.11842	-1.3528	-1.41301	NM_028946	chr3:135060709-135060768	Nhedc1	Mus musculus Na+/H+ exchanger domain containing 1 (Nhedc1), mRNA [NM_028946]
A_51_P246677	0.000979503	2.52301	up	1.3799e-05	1.63646	down	125.924	643.888	1.73362	3.06877	127.982	157.966	91.824	618.41	621.182	692.072	1.69912	2.00503	1.49673	3.05061	3.00285	3.15286	A_51_P246677	380.643	643.888	2.35819	3.06877	372.675	358.09	349.972	331.826	292.529	578.766	618.41	621.182	692.072	2.26873	2.26365	2.31202	2.36003	2.42227	2.52246	3.05061	3.00285	3.15286	NM_020002	chr14:56244160-56244219	Rec8	Mus musculus REC8 homolog (yeast) (Rec8), mRNA [NM_020002]
A_52_P35801	0.00120526	3.91877	up	0.00190041	1.63632	down	773.725	6193.91	4.36595	6.33635	868.972	591.878	860.323	6052.09	6145.72	6383.93	4.46248	3.91072	4.72466	6.3414	6.30935	6.35831	A_52_P35801	3595.25	6193.91	5.6259	6.33635	3835.31	3249.52	3435.34	4043.1	3078.41	3929.83	6052.09	6145.72	6383.93	5.63208	5.44548	5.60716	5.96699	5.8178	5.28588	6.3414	6.30935	6.35831	NM_010807	chr4:129192745-129192804	Marcksl1	Mus musculus MARCKS-like 1 (Marcksl1), mRNA [NM_010807]
A_51_P408609	0.0365078	1.59055	up	0.015368	1.63622	down	80.9388	257.466	1.07612	1.74565	96.2523	94.6314	51.9326	279.866	247.486	245.047	1.28807	1.2658	0.674495	1.90678	1.67518	1.655	A_51_P408609	154.363	257.466	1.03528	1.74565	201.897	187.05	182.084	111.096	92.3727	151.679	279.866	247.486	245.047	1.38443	1.32675	1.36938	0.781404	0.759227	0.5905	1.90678	1.67518	1.655	NM_011989	chr2:29672404-29672464	Slc27a4	Mus musculus solute carrier family 27 (fatty acid transporter), member 4 (Slc27a4), mRNA [NM_011989]
A_52_P608020	0.00475079	1.88388	up	0.00608363	1.63162	down	1158.28	4510.62	4.96407	5.87778	1245.01	1013.56	1216.26	4428.38	4315.78	4787.69	4.98126	4.68678	5.22416	5.89075	5.79938	5.9432	A_52_P608020	2649.72	4510.62	5.17147	5.87778	3246.77	2861.36	3056.33	2348.36	1941.42	2444.1	4428.38	4315.78	4787.69	5.39175	5.26196	5.43851	5.18318	5.15273	4.60071	5.89075	5.79938	5.9432	NM_010655	chr11:106852123-106852064	Kpna2	Mus musculus karyopherin (importin) alpha 2 (Kpna2), mRNA [NM_010655]
A_51_P317427	0.024842	1.73716	up	0.00130363	1.63148	down	348.849	1249.37	3.22681	4.02354	321.125	311.798	413.623	1131.53	1335.55	1281.03	3.02631	2.98602	3.6681	3.92225	4.1072	4.04117	A_51_P317427	724.611	1249.37	3.31736	4.02354	779.611	689.744	715.187	769.771	614.753	778.603	1131.53	1335.55	1281.03	3.33357	3.20939	3.34309	3.57403	3.49369	2.95037	3.92225	4.1072	4.04117	NM_177420	chr19:15980029-15979970	Psat1	Mus musculus phosphoserine aminotransferase 1 (Psat1), mRNA [NM_177420]
A_52_P363951	0.00868948	1.52162	up	0.0164186	1.62896	down	259.83	808.996	2.79173	3.39734	251.413	319.349	208.726	772.691	773.885	880.413	2.67323	3.02055	2.68139	3.37193	3.31995	3.50012	A_52_P363951	480.074	808.996	2.69338	3.39734	640.92	577.686	502.125	420.313	333.314	406.085	772.691	773.885	880.413	3.05096	2.95361	2.83282	2.70106	2.61057	2.01126	3.37193	3.31995	3.50012	NM_011580	chr2:117951775-117951834	Thbs1	Mus musculus thrombospondin 1 (Thbs1), mRNA [NM_011580]
A_52_P231075	0.0127576	3.23017	up	0.00173963	1.62871	down	24.7365	150.462	-0.722	0.96961	35.8016	26.597	11.811	139.399	146.643	165.345	-0.13873	-0.565252	-1.46202	0.901267	0.920143	1.08742	A_52_P231075	87.6373	150.462	0.265878	0.96961	82.3847	84.7636	76.3439	94.165	81.4487	106.718	139.399	146.643	165.345	0.0912614	0.184844	0.11536	0.54286	0.577652	0.0832882	0.901267	0.920143	1.08742	NM_030707	chr3:87056481-87056422	Fcrls	Mus musculus Fc receptor-like S, scavenger receptor (Fcrls), mRNA [NM_030707]
A_51_P247542	2.45518e-06	3.30735	down	0.00439646	1.62849	up	1882.97	1178.98	5.66901	3.94334	1944.44	1961.24	1743.23	1181.8	1163.17	1191.99	5.62445	5.63911	5.74348	3.98495	3.90783	3.93723	A_51_P247542	1825.71	1178.98	4.64688	3.94334	1854.21	1502.83	1833.53	2066.77	1659.6	2037.34	1181.8	1163.17	1191.99	4.58355	4.33294	4.70133	4.9989	4.92645	4.3381	3.98495	3.90783	3.93723	NM_172799	chr11:96026679-96026738	Ttll6	Mus musculus tubulin tyrosine ligase-like family, member 6 (Ttll6), mRNA [NM_172799]
A_51_P235816	0.0242335	1.62951	down	0.00838214	1.62799	up	1277.52	1616.73	5.09976	4.39532	1396.63	1055.91	1380.01	1460.6	1665.6	1724	5.14705	4.74583	5.40639	4.29053	4.4258	4.46963	A_51_P235816	2498.32	1616.73	5.09842	4.39532	2536.44	2182.98	2110.45	2910.84	2469.58	2779.61	1460.6	1665.6	1724	5.03555	4.87155	4.90425	5.49296	5.49988	4.78629	4.29053	4.4258	4.46963	AF024519	chrX:137074327-137074267	Tsc22d3	Mus musculus glucocorticoid-induced leucine zipper GILZ protein mRNA, complete cds. [AF024519]
A_51_P172292	0.0345569	2.08745	down	0.037898	1.62691	up	104.854	108.341	1.50037	0.438629	94.8097	114.113	105.641	149.833	73.6318	101.559	1.26628	1.53588	1.69895	1.00539	-0.0737629	0.384255	A_51_P172292	171.329	108.341	1.14077	0.438629	177.885	186.416	158.467	108.95	96.8181	299.437	149.833	73.6318	101.559	1.20175	1.32185	1.16895	0.753262	0.827036	1.57174	1.00539	-0.0737629	0.384255	NM_018746	chr14:31709897-31709956	Itih4	Mus musculus inter alpha-trypsin inhibitor, heavy chain 4 (Itih4), transcript variant 1, mRNA [NM_018746]
A_52_P190807	0.00298216	3.36551	up	0.0280443	1.62647	down	20.3988	137.215	-0.916373	0.834452	15.5731	29.0005	16.6228	120.615	149.739	141.291	-1.3397	-0.440435	-0.968985	0.692456	0.950286	0.860613	A_52_P190807	82.0857	137.215	0.132703	0.834452	64.6475	71.595	55.7848	99.408	82.1744	118.904	120.615	149.739	141.291	-0.258522	-0.0587425	-0.337281	0.621032	0.590449	0.239282	0.692456	0.950286	0.860613	AK032690	chr4:12092700-12092641	Fam92a	Mus musculus 10 days neonate cerebellum cDNA, RIKEN full-length enriched library, clone:6530443I23 product:hypothetical protein, full insert sequence. [AK032690]
A_51_P496253	0.000996273	5.9691	down	0.0172235	1.62636	up	1330.68	437.038	5.08336	2.50585	1680.09	1562.86	749.089	456.869	471.059	383.186	5.41364	5.31153	4.52492	2.61382	2.60374	2.29998	A_51_P496253	688.473	437.038	3.2075	2.50585	905.791	782.008	803.616	592.013	434.263	613.148	456.869	471.059	383.186	3.54999	3.39051	3.51128	3.19523	2.99226	2.60572	2.61382	2.60374	2.29998	NM_010484	chr11:76845560-76845619	Slc6a4	Mus musculus solute carrier family 6 (neurotransmitter transporter, serotonin), member 4 (Slc6a4), mRNA [NM_010484]
A_52_P247974	0.000162421	5.47108	up	0.00124943	1.62558	down	11.0563	125.927	-1.74236	0.709466	11.0447	10.4619	11.6622	143.207	121.215	113.36	-1.83541	-1.91137	-1.4803	0.940139	0.645406	0.542851	A_52_P247974	74.3628	125.927	0.008509	0.709466	87.9015	88.6625	72.1876	59.8865	51.7865	85.7519	143.207	121.215	113.36	0.184772	0.249722	0.0345988	-0.110099	-0.0756631	-0.232277	0.940139	0.645406	0.542851		chr9:7936558-7934750
A_51_P137184	5.36718e-05	2.86567	down	0.00179364	1.62513	up	100.338	72.0166	1.42765	-0.091222	113.382	105.471	82.1628	75.3132	73.2684	67.4681	1.52436	1.42226	1.33634	0.0130177	-0.0809016	-0.205782	A_51_P137184	113.585	72.0166	0.609333	-0.091222	98.2399	103.64	92.2722	114.313	95.4483	177.596	75.3132	73.2684	67.4681	0.345194	0.474905	0.388744	0.822594	0.806479	0.818079	0.0130177	-0.0809016	-0.205782	NM_029608	chr2:172299505-172299564	1700029J11Rik	Mus musculus RIKEN cDNA 1700029J11 gene (1700029J11Rik), mRNA [NM_029608]
A_51_P472003	0.000272645	2.20952	up	0.00364748	1.62248	down	179.289	812.123	2.26051	3.40424	178.74	213.888	145.24	764.756	821.378	850.235	2.18104	2.44227	2.15822	3.35704	3.40588	3.4498	A_51_P472003	477.315	812.123	2.70604	3.40424	417.308	409.039	449.774	504.452	467.272	616.042	764.756	821.378	850.235	2.43193	2.45556	2.67397	2.96431	3.09795	2.61251	3.35704	3.40588	3.4498	NM_177667	chr4:106312448-106312507	Ttc22	Mus musculus tetratricopeptide repeat domain 22 (Ttc22), mRNA [NM_177667]
A_51_P473383	4.1841e-06	3.99386	up	0.00155309	1.62215	down	23.4946	192.694	-0.667792	1.32999	26.4205	25.0196	19.0437	188.486	192.211	197.385	-0.577095	-0.653453	-0.772828	1.3365	1.31053	1.34295	A_51_P473383	113.267	192.694	0.632085	1.32999	121.526	98.4127	98.8197	125.789	98.7706	136.284	188.486	192.211	197.385	0.652084	0.400243	0.487646	0.960602	0.855842	0.436096	1.3365	1.31053	1.34295	NM_011858	chr7:104055032-104055091	Odz4	Mus musculus odd Oz/ten-m homolog 4 (Drosophila) (Odz4), mRNA [NM_011858]
A_52_P69955	0.0418376	1.52052	up	0.000459709	1.62213	down	309.849	943.078	3.01565	3.62022	406.376	313.857	209.314	988.997	898.833	941.403	3.36599	2.99552	2.68545	3.72801	3.53589	3.59675	A_52_P69955	553.613	943.078	2.92233	3.62022	557.942	541.409	470.48	563.61	490.153	698.083	988.997	898.833	941.403	2.85093	2.86005	2.73891	3.1243	3.16692	2.79288	3.72801	3.53589	3.59675	NM_021344	chr5:118511615-118511674	Tesc	Mus musculus tescalcin (Tesc), mRNA [NM_021344]
A_51_P262766	0.0153029	1.83991	up	0.00446056	1.61873	down	802.614	2946.81	4.38229	5.26193	933.885	967.088	506.867	2685.31	3021.54	3133.58	4.56642	4.61906	3.96139	5.16906	5.28505	5.33168	A_51_P262766	1727.05	2946.81	4.56707	5.26193	1706.83	1475.49	1585.55	1936.3	1650.32	2007.79	2685.31	3021.54	3133.58	4.46406	4.30644	4.49169	4.90483	4.91836	4.31702	5.16906	5.28505	5.33168	S78355	chr7:152116232-152116173	Ccnd1	Cyl-1=cyclin D1 [mice, BALB/c, brain, mRNA, 3737 nt]. [S78355]
A_51_P245412	0.00560748	2.96504	up	0.0118296	1.61837	down	31.2431	181.965	-0.327449	1.2406	40.3468	35.5932	17.7893	158.585	201.268	186.042	0.033699	-0.144911	-0.871135	1.0873	1.37695	1.25757	A_51_P245412	106.153	181.965	0.546067	1.2406	119.019	118.75	100.932	101.277	101.726	95.2123	158.585	201.268	186.042	0.622009	0.671249	0.518156	0.647911	0.898375	-0.0812984	1.0873	1.37695	1.25757	NM_008915	chr14:70634977-70624827	Ppp3cc	Mus musculus protein phosphatase 3, catalytic subunit, gamma isoform (Ppp3cc), mRNA [NM_008915]
A_51_P231793	0.00287496	3.83926	up	0.00260188	1.61833	down	46.0531	343.471	0.222715	2.16354	60.6096	52.2001	25.3495	330.227	353.371	346.815	0.620791	0.40754	-0.360186	2.1455	2.18902	2.15611	A_51_P231793	203.493	343.471	1.46903	2.16354	250.993	221.009	220.894	182.492	144.79	200.78	330.227	353.371	346.815	1.69846	1.56743	1.64813	1.49743	1.40765	0.995096	2.1455	2.18902	2.15611	NM_134068	chr13:30788125-30797524	Dusp22	Mus musculus dual specificity phosphatase 22 (Dusp22), transcript variant 2, mRNA [NM_134068]
A_51_P380178	0.0465431	2.4928	up	0.000988832	1.61814	down	1794.14	8154.5	5.41554	6.73331	1902.26	2722.37	757.803	8241.2	7986.45	8235.86	5.59282	6.11221	4.54161	6.78682	6.68732	6.72579	A_51_P380178	4793.72	8154.5	6.03897	6.73331	5322.78	4555.06	5136.76	4889.78	3756.43	5101.52	8241.2	7986.45	8235.86	6.10492	5.93273	6.18756	6.2413	6.10498	5.66234	6.78682	6.68732	6.72579	NM_008321	chr4:135700075-135700249	Id3	Mus musculus inhibitor of DNA binding 3 (Id3), mRNA [NM_008321]
A_51_P279038	7.5481e-05	3.74581	down	0.0394839	1.6179	up	1355	746.058	5.18733	3.28205	1235.01	1573.77	1256.22	714.257	786.696	737.22	4.96963	5.32157	5.2708	3.25848	3.34364	3.24404	A_51_P279038	1195.06	746.058	3.97618	3.28205	1574.79	1527.19	1488.3	900.588	683.463	996	714.257	786.696	737.22	4.3479	4.35614	4.40037	3.80047	3.64655	3.30563	3.25848	3.34364	3.24404	NM_008904	chr5:51848987-51848928	Ppargc1a	Mus musculus peroxisome proliferative activated receptor, gamma, coactivator 1 alpha (Ppargc1a), transcript variant 1, mRNA [NM_008904]
A_51_P225224	0.0118653	2.21823	up	0.0324626	1.61561	down	2072.42	9065.78	5.73685	6.88626	3021.79	1737.34	1458.12	9013.09	9025.8	9158.44	6.26051	5.46422	5.48582	6.91599	6.86382	6.87897	A_51_P225224	5496.77	9065.78	6.19418	6.88626	4351.59	4405.08	3812.63	6772.24	5577.95	8061.1	9013.09	9025.8	9158.44	5.81428	5.88442	5.75749	6.71116	6.67535	6.32239	6.91599	6.86382	6.87897	NM_019564	chr7:138129081-138129140	Htra1	Mus musculus HtrA serine peptidase 1 (Htra1), mRNA [NM_019564]
A_52_P410685	0.000543578	5.22446	up	0.0250729	1.61543	down	490.341	5070.93	3.66188	6.04716	617.538	554.734	298.751	4814	5226.11	5172.66	3.9697	3.81721	3.19872	6.01121	6.0755	6.05477	A_52_P410685	3022.61	5070.93	5.35525	6.04716	2747.05	2306.31	2408.17	3844.93	3136.9	3692.31	4814	5226.11	5172.66	5.15062	4.95084	5.09464	5.89448	5.84496	5.19593	6.01121	6.0755	6.05477	NM_033073	chr15:101253718-101253777	Krt7	Mus musculus keratin 7 (Krt7), mRNA [NM_033073]
A_51_P406115	0.00169576	2.57121	up	0.00763087	1.61452	down	80.9246	431.388	1.12087	2.48332	69.6113	92.7786	80.3839	363.329	470.735	460.1	0.820567	1.23728	1.30476	2.28332	2.60275	2.56389	A_51_P406115	255.056	431.388	1.79222	2.48332	298.039	297.56	292.865	219.936	181.494	240.442	363.329	470.735	460.1	1.94632	1.99651	2.05501	1.76668	1.73361	1.25517	2.28332	2.60275	2.56389	AF011379	chr9:70625964-70626022	Adam10	Mus musculus kuzbanian (mkuz) mRNA, complete cds. [AF011379]
A_52_P306305	8.65289e-05	3.16588	down	0.0350196	1.61444	up	3026.53	1988.19	6.35449	4.69189	3186.32	3011.18	2882.08	1876.51	2236.25	1851.8	6.33699	6.25767	6.46882	4.65202	4.85085	4.5728	A_52_P306305	3149.46	1988.19	5.38292	4.69189	4475.52	3788.96	3638.64	2447.98	1928.31	2617.34	1876.51	2236.25	1851.8	5.8548	5.66706	5.6901	5.24312	5.14296	4.69951	4.65202	4.85085	4.5728	NM_001035533	chr4:57905932-57905991	Akap2	Mus musculus A kinase (PRKA) anchor protein 2 (Akap2), transcript variant 1, mRNA [NM_001035533]
A_51_P478303	0.00135134	2.727	down	0.00564825	1.61428	up	12809	9477.89	8.39477	6.94746	14899.1	14802.5	8725.5	9913.93	9888.81	8630.92	8.56226	8.55512	8.06695	7.05343	6.99556	6.79338	A_51_P478303	14637.2	9477.89	7.63835	6.94746	15915.8	17002	17110.2	13343	10423.1	14028.9	9913.93	9888.81	8630.92	7.68513	7.83289	7.92349	7.68953	7.57732	7.12174	7.05343	6.99556	6.79338	NM_010006	chr15:82286799-82286858	Cyp2d9	Mus musculus cytochrome P450, family 2, subfamily d, polypeptide 9 (Cyp2d9), mRNA [NM_010006]
A_51_P433450	0.000172992	5.95675	up	0.0132665	1.6137	down	238.964	2862.9	2.6467	5.22123	294.517	261.315	161.06	3042.55	2665.47	2880.68	2.90152	2.7312	2.30738	5.34925	5.10416	5.21028	A_51_P433450	1702.47	2862.9	4.53086	5.22123	1581.75	1450.25	1276.88	1869.73	1797.33	2238.86	3042.55	2665.47	2880.68	4.35426	4.28155	4.17933	4.85436	5.04147	4.47417	5.34925	5.10416	5.21028	NM_010663	chr11:100117643-100117584	Krt17	Mus musculus keratin 17 (Krt17), mRNA [NM_010663]
A_52_P279391	0.0341294	2.4448	down	0.00040176	1.6129	up	65.5531	53.3358	0.758484	-0.53123	53.7343	47.8124	95.1126	45.542	56.0668	58.3986	0.447089	0.280872	1.54749	-0.712689	-0.466947	-0.414054	A_52_P279391	81.7912	53.3358	0.158428	-0.53123	97.7266	78.9921	83.988	74.9345	61.1311	93.9749	45.542	56.0668	58.3986	0.337636	0.0831065	0.25303	0.2133	0.163666	-0.100171	-0.712689	-0.466947	-0.414054	AK030352	chr5:76664637-76664578	Clock	Mus musculus adult male pituitary gland cDNA, RIKEN full-length enriched library, clone:5330400M04 product:circadian locomoter output cycles kaput, full insert sequence. [AK030352]
A_52_P306065	0.0130978	1.50805	up	0.0370752	1.61275	down	140.954	431.33	1.89831	2.491	170.629	150.25	101.984	403.318	436.942	453.729	2.11404	1.93277	1.64813	2.43396	2.49528	2.54377	A_52_P306065	260.401	431.33	1.80148	2.491	225.884	188.879	189.205	327.988	276.273	354.177	403.318	436.942	453.729	1.5464	1.34079	1.42473	2.34324	2.33979	1.81395	2.43396	2.49528	2.54377	AK020957	chr10:83833757-83833698	Nuak1	NUAK family, SNF1-like kinase, 1 Gene [Source:MGI Symbol;Acc:MGI:1925226] [ENSMUST00000020220]
A_52_P674524	0.0126119	2.38753	down	0.0376112	1.61237	up	44.8034	39.997	0.271375	-0.984142	50.9031	41.8873	41.6199	52.2672	39.7105	28.0133	0.368999	0.0899978	0.355127	-0.51398	-0.964573	-1.47387	A_52_P674524	61.3544	39.997	-0.294957	-0.984142	67.3183	51.3369	62.7585	36.3337	58.4841	91.8949	52.2672	39.7105	28.0133	-0.200116	-0.538605	-0.167343	-0.83102	0.0998049	-0.132462	-0.51398	-0.964573	-1.47387	NM_010244	chr4:147243744-147243803	Fv1	Mus musculus Friend virus susceptibility 1 (Fv1), mRNA [NM_010244]
A_51_P102096	0.00223489	1.74985	up	0.00853199	1.61194	down	1334.17	4776.36	5.15071	5.95794	1411.99	1569.64	1020.88	4376.73	4724.27	5228.07	5.16283	5.31778	4.97153	5.87383	5.92985	6.07015	A_51_P102096	2816.5	4776.36	5.26914	5.95794	2800.91	2365.93	2462.07	3350.64	2691.08	3228.38	4376.73	4724.27	5228.07	5.17864	4.98766	5.12658	5.69596	5.6238	5.00222	5.87383	5.92985	6.07015	NM_010849	chr15:61821516-61821576	Myc	Mus musculus myelocytomatosis oncogene (Myc), transcript variant 1, mRNA [NM_010849]
A_52_P184257	0.0213097	2.56175	up	0.00295446	1.61193	down	86.1349	441.395	1.16667	2.5238	63.0614	75.6597	119.684	446.195	409.597	468.392	0.678004	0.943011	1.87901	2.57971	2.40204	2.58966	A_52_P184257	261.95	441.395	1.83502	2.5238	328.281	268.783	280.321	245.323	188.267	260.722	446.195	409.597	468.392	2.08575	1.84977	1.99186	1.92428	1.78647	1.37199	2.57971	2.40204	2.58966	NM_027399	chr5:5740426-5740367	Steap1	Mus musculus six transmembrane epithelial antigen of the prostate 1 (Steap1), mRNA [NM_027399]
A_51_P305453	0.000222065	2.928	down	0.003266	1.61124	up	16168.4	11375.4	8.75801	7.20809	17972.7	17542	12990.5	12476.2	11579.2	10070.8	8.83283	8.80008	8.6411	7.38507	7.22322	7.01597	A_51_P305453	17332.4	11375.4	7.89626	7.20809	17988.4	18616.1	19232.8	16099.8	14520.1	17537.4	12476.2	11579.2	10070.8	7.86174	7.96373	8.0922	7.9605	8.0556	7.44377	7.38507	7.22322	7.01597		chr15:082446506-082446447
A_52_P223704	8.24542e-05	1.99948	up	0.0015234	1.61072	down	152.589	627.599	2.03241	3.03203	162.292	170.872	124.603	585.059	642.052	655.688	2.04177	2.11833	1.93713	2.97062	3.05053	3.07495	A_52_P223704	369.376	627.599	2.34433	3.03203	394.886	336.52	368.865	396.723	315.296	403.965	585.059	642.052	655.688	2.35225	2.17402	2.38787	2.61773	2.53039	2.00371	2.97062	3.05053	3.07495	NM_010173	chr4:115669683-115669624	Faah	Mus musculus fatty acid amide hydrolase (Faah), mRNA [NM_010173]
A_51_P164203	0.00886984	1.74389	up	0.0248972	1.60883	down	373.172	1321.28	3.2988	4.1011	447.008	410.132	262.376	1146.77	1389.24	1427.84	3.50347	3.3815	3.01142	3.94155	4.16406	4.1977	A_51_P164203	786.291	1321.28	3.41509	4.1011	715.872	604.251	643.19	992.779	806.168	955.488	1146.77	1389.24	1427.84	3.21051	3.01847	3.19002	3.94107	3.88477	3.24572	3.94155	4.16406	4.1977	NM_019731	chr17:26228811-26228752	Nme4	Mus musculus non-metastatic cells 4, protein expressed in (Nme4), nuclear gene encoding mitochondrial protein, mRNA [NM_019731]
A_51_P511112	0.0259851	2.3698	up	0.0407729	1.60833	down	115.125	527.336	1.52494	2.76971	144.379	142.555	58.4416	435.065	545.754	601.187	1.87303	1.85693	0.84485	2.54327	2.81609	2.94975	A_51_P511112	318.654	527.336	2.08414	2.76971	418.621	390.308	391.882	251.481	203.578	256.053	435.065	545.754	601.187	2.43646	2.38794	2.47519	1.96005	1.89927	1.34593	2.54327	2.81609	2.94975	NM_008197	chr15:78859936-78859994	H1f0	Mus musculus H1 histone family, member 0 (H1f0), mRNA [NM_008197]
A_51_P486810	0.00055256	2.70499	up	0.00625122	1.60687	down	13002	72841.5	8.45684	9.89246	12316.5	12783.7	13905.8	72015.2	73995.1	72514.3	8.28762	8.34358	8.73932	9.9142	9.89912	9.86406	A_51_P486810	42923.7	72841.5	9.20821	9.89246	44026.7	37507.6	43613.5	44822.1	42604.6	44967.5	72015.2	73995.1	72514.3	9.15305	8.97436	9.27341	9.43767	9.60856	8.80222	9.9142	9.89912	9.86406	NM_030677	chr12:77893461-77893402	Gpx2	Mus musculus glutathione peroxidase 2 (Gpx2), mRNA [NM_030677]
A_51_P220317	0.00192777	2.35839	up	0.0142119	1.60637	down	41.1731	202.818	0.154275	1.39208	38.456	42.29	42.7734	169.823	205.623	233.008	-0.0355468	0.103802	0.39457	1.18607	1.40783	1.58232	A_51_P220317	119.381	202.818	0.708272	1.39208	139.815	120.022	123.074	132.932	94.0787	106.361	169.823	205.623	233.008	0.854332	0.686625	0.804302	1.04029	0.785628	0.0784554	1.18607	1.40783	1.58232	NM_146040	chr12:119116400-119116459	Cdca7l	Mus musculus cell division cycle associated 7 like (Cdca7l), mRNA [NM_146040]
A_51_P502599	2.38302e-07	6.16214	down	0.013373	1.60519	up	17024.5	5717.57	8.84427	6.22083	18261.3	17312.1	15500.2	5551.58	5895.6	5705.53	8.85582	8.78105	8.89593	6.21687	6.2494	6.19623	A_51_P502599	8835.84	5717.57	6.90358	6.22083	11448.2	9322.75	10299.2	7823.45	6432.74	7688.68	5551.58	5895.6	5705.53	7.2098	6.96601	7.19116	6.91933	6.88105	6.25415	6.21687	6.2494	6.19623	NM_010004	chr19:39841881-39841822	Cyp2c40	Mus musculus cytochrome P450, family 2, subfamily c, polypeptide 40 (Cyp2c40), mRNA [NM_010004]
A_52_P363718	0.0112393	1.73722	up	0.00889776	1.60393	down	325.672	1182.25	3.13306	3.92984	369.498	297.576	309.942	933.453	1283.32	1329.97	3.22874	2.91867	3.25178	3.64462	4.04965	4.09527	A_52_P363718	695.147	1182.25	3.24823	3.92984	882.441	670.372	740.646	653.819	554.88	668.724	933.453	1283.32	1329.97	3.51231	3.16829	3.39356	3.33849	3.34586	2.73089	3.64462	4.04965	4.09527	NM_009838	chr5:130297754-130297813	Cct6a	Mus musculus chaperonin containing Tcp1, subunit 6a (zeta) (Cct6a), mRNA [NM_009838]
A_52_P465886	0.00220815	2.35541	up	0.00186408	1.60331	down	522.463	2480.5	3.77725	5.01323	603.128	611.575	352.685	2250.4	2566.6	2624.51	3.93564	3.95794	3.43816	4.91415	5.04962	5.07592	A_52_P465886	1485.4	2480.5	4.33218	5.01323	1568.23	1876.56	1569.58	1292.08	1017.19	1588.77	2250.4	2566.6	2624.51	4.34188	4.65334	4.47708	4.32122	4.22021	3.97932	4.91415	5.04962	5.07592	NM_026240	chr18:56657022-56662255	Gramd3	Mus musculus GRAM domain containing 3 (Gramd3), mRNA [NM_026240]
A_52_P31381	0.000323156	9.91018	down	0.0379389	1.60183	up	24694.2	5091.05	9.35856	6.04965	21860	20760	31462.5	4608.85	5554.12	5110.18	9.11532	9.04308	9.91727	5.94838	6.16332	6.03724	A_52_P31381	8105.43	5091.05	6.72936	6.04965	11159.6	10047.5	9884.77	5074.72	4746.87	7719.14	4608.85	5554.12	5110.18	7.17295	7.07402	7.13191	6.29485	6.44259	6.25985	5.94838	6.16332	6.03724	NM_021353	chr12:32158340-32158399	Slc26a3	Mus musculus solute carrier family 26, member 3 (Slc26a3), mRNA [NM_021353]
A_51_P243750	0.00368176	2.44436	up	0.0132652	1.60148	down	98.8575	498.057	1.40946	2.69891	86.9225	94.612	115.038	477.799	488.396	527.975	1.14097	1.26551	1.8219	2.67845	2.65589	2.76241	A_51_P243750	297.052	498.057	2.01951	2.69891	264.142	241.181	266.737	356.951	296.077	357.223	477.799	488.396	527.975	1.77212	1.69344	1.92019	2.46532	2.43966	1.82631	2.67845	2.65589	2.76241	NM_012025	chr15:99451576-99451517	Racgap1	Mus musculus Rac GTPase-activating protein 1 (Racgap1), mRNA [NM_012025]
A_51_P120066	8.66195e-06	3.04579	down	0.00146132	1.60132	up	1457.31	991.344	5.30004	3.69323	1484.63	1515.38	1371.92	994.561	1003.5	975.975	5.2352	5.26702	5.39791	3.7361	3.6948	3.64878	A_51_P120066	1509.7	991.344	4.37249	3.69323	1547.99	1330.99	1406.22	1651.58	1332.02	1789.42	994.561	1003.5	975.975	4.32314	4.15775	4.31853	4.67537	4.60924	4.1509	3.7361	3.6948	3.64878	NR_033222	chr12:70300722-70300781	9330151L19Rik	Mus musculus RIKEN cDNA 9330151L19 gene (9330151L19Rik), non-coding RNA [NR_033222]
A_51_P240801	0.000192129	2.54066	up	0.00523448	1.60125	down	1038.23	5466.12	4.80906	6.15426	1134.33	974.493	1005.88	5114.24	5443.72	5840.4	4.84694	4.63007	4.95017	6.09849	6.13436	6.22993	A_51_P240801	3238.03	5466.12	5.47507	6.15426	3284.35	2818.45	2988.09	3701.96	3025.83	3609.47	5114.24	5443.72	5840.4	5.40835	5.24016	5.40593	5.83982	5.79295	5.1632	6.09849	6.13436	6.22993	NM_028261	chr18:35893751-35893692	Tmem173	Mus musculus transmembrane protein 173 (Tmem173), nuclear gene encoding mitochondrial protein, mRNA [NM_028261]
A_51_P475654	0.00450786	2.56469	down	0.000295696	1.59917	up	108.322	84.3765	1.4926	0.133814	134.618	121.709	68.6393	94.418	80.5415	78.17	1.77205	1.62885	1.07689	0.339176	0.0556393	0.00662756	A_51_P475654	131.655	84.3765	0.811141	0.133814	129.321	129.952	120.479	107.014	92.1801	210.983	94.418	80.5415	78.17	0.741765	0.8013	0.773558	0.727403	0.756216	1.06661	0.339176	0.0556393	0.00662756	AK027918	chr6:119026749-119026690		Mus musculus adult male spleen cDNA, RIKEN full-length enriched library, clone:0910002G13 product:unclassifiable, full insert sequence. [AK027918]
A_51_P111488	0.0127119	2.02002	up	0.000140208	1.59759	down	226.463	905.588	2.54807	3.56244	279.651	261.855	137.884	914.841	877.997	923.926	2.8268	2.73418	2.08323	3.61556	3.50205	3.56972	A_51_P111488	539.184	905.588	2.88655	3.56244	568.668	509.443	564.901	520.467	436.776	634.85	914.841	877.997	923.926	2.8784	2.77225	3.00277	3.0094	3.00058	2.6559	3.61556	3.50205	3.56972	NM_027469	chr8:108240340-108240281	Gfod2	Mus musculus glucose-fructose oxidoreductase domain containing 2 (Gfod2), mRNA [NM_027469]
A_52_P379337	0.017524	1.67852	up	0.00152116	1.59723	down	1019.84	3444.5	4.7385	5.48569	1242.94	1137.37	679.195	3069.84	3658	3605.66	4.97886	4.85305	4.38361	5.36213	5.56082	5.53413	A_52_P379337	2046.8	3444.5	4.81013	5.48569	2286.82	2228.74	2136.23	1961.26	1576.39	2091.38	3069.84	3658	3605.66	4.88608	4.90148	4.92177	4.92331	4.85224	4.37587	5.36213	5.56082	5.53413	NM_194054	chr11:29641510-29641717	Rtn4	Mus musculus reticulon 4 (Rtn4), transcript variant 1, mRNA [NM_194054]
A_52_P556462	0.00105318	3.07164	up	0.00272704	1.59706	down	11.3848	72.4705	-1.70616	-0.0871523	9.79129	12.1294	12.2337	64.4354	71.637	81.3392	-2.00918	-1.69801	-1.41129	-0.212032	-0.113388	0.0639625	A_52_P556462	43.7242	72.4705	-0.762573	-0.0871523	47.5429	51.4193	45.9486	42.4136	25.8652	49.1553	64.4354	71.637	81.3392	-0.701886	-0.536291	-0.617131	-0.607802	-1.07723	-1.0351	-0.212032	-0.113388	0.0639625	NM_001033244	chr6:113541170-113541229	Fancd2	Mus musculus Fanconi anemia, complementation group D2 (Fancd2), mRNA [NM_001033244]
A_51_P432794	0.00794312	1.66982	up	0.00665949	1.59525	down	106.617	364.089	1.49998	2.23967	124.363	117.005	78.4823	315.034	365.741	411.491	1.65773	1.57198	1.27022	2.07755	2.23866	2.4028	A_51_P432794	215.574	364.089	1.56589	2.23967	217.159	189.073	210.717	250.897	190.859	234.737	315.034	365.741	411.491	1.48957	1.34227	1.58008	1.95669	1.8062	1.22053	2.07755	2.23866	2.4028	NM_146174	chr6:42573955-42573896	Fam115c	Mus musculus family with sequence similarity 115, member C (Fam115c), mRNA [NM_146174]
A_52_P601891	0.00890911	2.35444	up	0.0181984	1.59446	down	13.0739	62.0046	-1.54361	-0.308231	17.5102	9.62887	12.0827	57.8524	66.9437	61.2177	-1.17056	-2.03108	-1.42921	-0.367509	-0.211144	-0.346039	A_52_P601891	36.9463	62.0046	-0.981297	-0.308231	40.7704	31.2634	34.1446	44.6008	35.0987	35.8001	57.8524	66.9437	61.2177	-0.923591	-1.25413	-1.04549	-0.535261	-0.636822	-1.49248	-0.367509	-0.211144	-0.346039	XM_001478931	chr7:135019981-135020040	LOC100047822	PREDICTED: Mus musculus hypothetical protein LOC100047822 (LOC100047822), mRNA [XM_001478931]
A_52_P229044	0.0191287	2.59643	up	0.0046055	1.59358	down	50.2502	249.32	0.320814	1.69734	64.0705	61.8692	24.8109	228.168	243.516	276.275	0.700905	0.652708	-0.391172	1.61214	1.65185	1.82804	A_52_P229044	148.397	249.32	1.02507	1.69734	156.788	175.494	151.941	144.188	119.182	142.787	228.168	243.516	276.275	1.01963	1.23475	1.10829	1.15755	1.12686	0.503348	1.61214	1.65185	1.82804	NM_011394	chr8:23679094-23679153	Slc20a2	Mus musculus solute carrier family 20, member 2 (Slc20a2), mRNA [NM_011394]
A_51_P135092	0.000212397	4.46669	up	0.0332033	1.59199	down	40.5402	374.298	0.123832	2.28304	34.7856	46.2461	40.589	332.059	385.534	405.302	-0.180266	0.232819	0.318943	2.15348	2.31469	2.38094	A_51_P135092	226.02	374.298	1.6122	2.28304	169.694	250.809	166.299	279.339	225.433	264.542	332.059	385.534	405.302	1.13375	1.74992	1.23855	2.11162	2.04639	1.39298	2.15348	2.31469	2.38094	NM_134471	chr4:116832834-116832775	Kif2c	Mus musculus kinesin family member 2C (Kif2c), mRNA [NM_134471]
A_52_P48976	0.00137854	1.77388	up	4.44542e-06	1.59118	down	17.3934	63.9778	-1.08768	-0.260767	17.7906	16.824	17.5656	63.4513	62.5722	65.9099	-1.14764	-1.22599	-0.889396	-0.234237	-0.308571	-0.239492	A_52_P48976	39.0854	63.9778	-0.930859	-0.260767	40.5341	37.8678	38.2365	32.366	27.1256	58.3824	63.4513	62.5722	65.9099	-0.931978	-0.97763	-0.882201	-0.997849	-1.00858	-0.786912	-0.234237	-0.308571	-0.239492	AK033890	chr6:113432262-113432203	Il17rc	Mus musculus adult male diencephalon cDNA, RIKEN full-length enriched library, clone:9330110N14 product:unclassifiable, full insert sequence. [AK033890]
A_52_P303891	1.35208e-05	5.43944	down	0.00754955	1.59102	up	2822.77	1076.84	6.25338	3.80992	3022.74	2712.82	2732.74	991.577	1152.76	1086.19	6.26096	6.10714	6.39206	3.73177	3.89486	3.80315	A_52_P303891	1630.77	1076.84	4.47987	3.80992	1456.4	1441.86	1433.93	1883.98	1581.81	1986.63	991.577	1152.76	1086.19	4.23514	4.27318	4.34668	4.86531	4.85719	4.30173	3.73177	3.89486	3.80315	NM_011584	chr14:19037312-19037253	Nr1d2	Mus musculus nuclear receptor subfamily 1, group D, member 2 (Nr1d2), mRNA [NM_011584]
A_52_P444801	0.00328276	3.3094	up	0.0257651	1.59081	down	50.1204	335.283	0.400535	2.12711	35.7336	63.3391	51.2886	319.272	324.93	361.649	-0.141472	0.686583	0.656493	2.09683	2.06796	2.21653	A_52_P444801	210.388	335.283	1.45735	2.12711	287.538	249.308	244.207	137.362	110.169	233.743	319.272	324.93	361.649	1.89456	1.74125	1.79288	1.08758	1.01341	1.2144	2.09683	2.06796	2.21653	NM_203319	chr5:125895341-125895282	Dhx37	Mus musculus DEAH (Asp-Glu-Ala-His) box polypeptide 37 (Dhx37), mRNA [NM_203319]
A_51_P372826	0.00575624	1.55579	up	0.00264646	1.58965	down	1598.27	5058.39	5.40618	6.04382	1768.96	1849.48	1176.38	4892.02	5007.3	5275.86	5.488	5.55447	5.17606	6.0344	6.0138	6.08327	A_51_P372826	3017.31	5058.39	5.37512	6.04382	3024.42	2731.53	2827.3	3285.79	2797.28	3437.56	4892.02	5007.3	5275.86	5.2894	5.19496	5.32613	5.66777	5.67964	5.09279	6.0344	6.0138	6.08327	NM_145533	chr2:131350711-131350770	Smox	Mus musculus spermine oxidase (Smox), transcript variant 2, mRNA [NM_145533]
A_51_P329928	0.00478836	4.49144	up	0.0326173	1.58901	down	430.552	3646.4	3.40363	5.57081	628.583	452.993	210.079	3429.05	3674.61	3835.53	3.99528	3.5249	2.69072	5.52178	5.56736	5.62329	A_51_P329928	2215.86	3646.4	4.90268	5.57081	1938.74	1774.81	1619.58	2710.75	2411.55	2839.74	3429.05	3674.61	3835.53	4.64786	4.57292	4.52233	5.39022	5.46558	4.81717	5.52178	5.56736	5.62329	NM_013750	chr1:137665642-137665701	Phlda3	Mus musculus pleckstrin homology-like domain, family A, member 3 (Phlda3), mRNA [NM_013750]
A_52_P67088	0.0194337	3.74275	up	0.00229344	1.58797	down	85.9772	578.148	1.01079	2.91489	122.632	102.423	32.8763	562.282	573.716	598.445	1.63751	1.37996	0.014904	2.91333	2.88817	2.94316	A_52_P67088	346.607	578.148	2.24771	2.91489	397.511	324.451	337.063	382.085	272.832	365.698	562.282	573.716	598.445	2.36181	2.12133	2.25779	2.56349	2.3217	1.86014	2.91333	2.88817	2.94316	NM_019731	chr17:26230662-26230603	Nme4	Mus musculus non-metastatic cells 4, protein expressed in (Nme4), nuclear gene encoding mitochondrial protein, mRNA [NM_019731]
A_51_P428555	1.11655e-05	3.54757	down	0.0053961	1.5873	up	40729.8	23660.1	10.0939	8.26712	44383.1	44284.9	33521.5	21755.8	25569.9	23654.7	10.137	10.1361	10.0087	8.1873	8.36614	8.24792	A_51_P428555	35679.1	23660.1	8.93369	8.26712	42871.4	34713.5	38115.2	35560.7	28672.9	34140.7	21755.8	25569.9	23654.7	9.11468	8.86268	9.079	9.10374	9.03723	8.40483	8.1873	8.36614	8.24792	NM_007409	chr3:137952851-137953504	Adh1	Mus musculus alcohol dehydrogenase 1 (class I) (Adh1), mRNA [NM_007409]
A_51_P103179	0.00109247	2.2039	down	0.0248858	1.58723	up	26.7771	25.0022	-0.475957	-1.61602	31.4629	23.5444	25.324	25.196	24.6178	25.193	-0.325103	-0.741129	-0.361638	-1.56669	-1.65439	-1.62697	A_51_P103179	39.5591	25.0022	-0.949506	-1.61602	52.6705	41.1067	51.8602	25.3154	22.1127	44.2893	25.196	24.6178	25.193	-0.55412	-0.859227	-0.442526	-1.35231	-1.30336	-1.18549	-1.56669	-1.65439	-1.62697	AK034126	chr2:65187639-65187580	Slc38a11	Mus musculus adult male diencephalon cDNA, RIKEN full-length enriched library, clone:9330158F14 product:hypothetical Permeases for amino acids and related compounds, family II containing protein, full insert sequence. [AK034126]
A_52_P433847	0.000564507	3.74365	up	0.0150211	1.58698	down	143.985	1091.6	1.92279	3.82724	191.234	130.385	110.334	966.729	1174.11	1133.94	2.27852	1.72819	1.76166	3.69515	3.92133	3.86522	A_52_P433847	649.193	1091.6	3.16095	3.82724	704.895	650.555	590.535	625.001	700.854	623.316	966.729	1174.11	1133.94	3.18822	3.125	3.0668	3.27346	3.6828	2.62945	3.69515	3.92133	3.86522	NM_009514	chr10:75412265-75412324	Vpreb3	Mus musculus pre-B lymphocyte gene 3 (Vpreb3), mRNA [NM_009514]
A_51_P389714	0.000138571	3.71484	down	0.00194873	1.58579	up	4003.69	2235.13	6.75717	4.86387	4214.32	3701.03	4095.72	2136.18	2418.1	2151.12	6.7404	6.55527	6.97583	4.839	4.96364	4.78895	A_51_P389714	3353.2	2235.13	5.52906	4.86387	3486.28	3117.64	3412.87	3481.89	2965.19	3655.35	2136.18	2418.1	2151.12	5.49443	5.38571	5.59769	5.7514	5.76374	5.18142	4.839	4.96364	4.78895	NM_001122594	chr8:112468367-112468426	Phlpp2	Mus musculus PH domain and leucine rich repeat protein phosphatase 2 (Phlpp2), mRNA [NM_001122594]
A_51_P439966	0.00288667	2.71958	down	0.00721535	1.58568	up	7809.64	5943.29	7.71384	6.27045	7370.56	6978.48	9079.86	5191.04	6545.66	6093.18	7.54688	7.47026	8.12438	6.11999	6.4003	6.29106	A_51_P439966	8957.35	5943.29	6.93556	6.27045	10750.5	9023.41	10034.5	8700.58	6803.46	8431.64	5191.04	6545.66	6093.18	7.11907	6.91893	7.15361	7.07264	6.96188	6.38722	6.11999	6.4003	6.29106	NM_010281	chr4:19992975-19993034	Ggh	Mus musculus gamma-glutamyl hydrolase (Ggh), mRNA [NM_010281]
A_51_P395098	0.056539	1.58477	up	0.013646	1.58504	down	9165.94	29919.4	7.93854	8.60281	7725.94	8755.27	11016.6	26237.6	30914.5	32605.9	7.61481	7.79749	8.40332	8.45753	8.63998	8.71093	A_51_P395098	18034.7	29919.4	7.9383	8.60281	22826.6	19620.3	19998.8	16455.3	13494.8	15812.2	26237.6	30914.5	32605.9	8.20538	8.03953	8.14855	7.99201	7.94995	7.29437	8.45753	8.63998	8.71093	NM_022310	chr2:34631630-34631689	Hspa5	Mus musculus heat shock protein 5 (Hspa5), transcript variant 2, mRNA [NM_022310]
A_52_P61854	0.0111766	3.43084	up	0.0341193	1.585	down	161.605	1042.91	1.98621	3.76477	219.515	190.068	75.2326	1115.28	1012.54	1000.92	2.47749	2.27193	1.20921	3.90138	3.70774	3.6852	A_52_P61854	648.965	1042.91	3.10029	3.76477	832.953	827.963	800.41	436.831	400.027	595.605	1115.28	1012.54	1000.92	3.42905	3.47289	3.50551	2.75667	2.87379	2.56384	3.90138	3.70774	3.6852	NM_011989	chr2:29671115-29671174	Slc27a4	Mus musculus solute carrier family 27 (fatty acid transporter), member 4 (Slc27a4), mRNA [NM_011989]
A_52_P117892	0.00681914	2.02823	down	0.0106912	1.58371	up	833.653	848.38	4.48758	3.46736	750.514	792.913	957.532	798.283	876.851	870.006	4.25105	4.33258	4.8791	3.41894	3.50017	3.48297	A_52_P117892	1283.93	848.38	4.13067	3.46736	1551	1381.02	1410.26	1263.2	964.412	1133.72	798.283	876.851	870.006	4.32594	4.21098	4.32267	4.28861	4.14334	3.49247	3.41894	3.50017	3.48297	NM_008802	chr3:19129755-19129696	Pde7a	Mus musculus phosphodiesterase 7A (Pde7a), transcript variant 1, mRNA [NM_008802]
A_52_P498231	0.00825447	2.84491	up	0.00134136	1.58333	down	61.0157	336.228	0.623533	2.13192	83.265	66.3979	33.3841	324.734	326.097	357.854	1.07896	0.754624	0.0370173	2.1213	2.07314	2.20131	A_52_P498231	201.31	336.228	1.46895	2.13192	220.94	210.192	198.235	203.001	165.942	209.549	324.734	326.097	357.854	1.51447	1.49503	1.49199	1.65108	1.60437	1.05677	2.1213	2.07314	2.20131	NM_011349	chr9:107584259-107584200	Sema3f	Mus musculus sema domain, immunoglobulin domain (Ig), short basic domain, secreted, (semaphorin) 3F (Sema3f), mRNA [NM_011349]
A_51_P148037	0.0635539	2.72326	up	0.0441237	1.58328	down	163.794	784.767	1.9046	3.34994	220.86	214.645	55.878	683.822	836.569	833.91	2.48631	2.44737	0.780136	3.19566	3.43232	3.42183	A_51_P148037	480.693	784.767	2.68703	3.34994	383.724	382.025	348.932	622.07	500.161	647.25	683.822	836.569	833.91	2.31088	2.35699	2.30772	3.26668	3.19608	2.68381	3.19566	3.43232	3.42183	NM_177364	chr11:32327606-32327665	Sh3pxd2b	Mus musculus SH3 and PX domains 2B (Sh3pxd2b), mRNA [NM_177364]
A_52_P221824	0.00464683	2.28115	up	0.000822738	1.5823	down	20.6234	94.1776	-0.892435	0.29733	28.3326	18.4111	15.1264	92.9211	94.69	94.9217	-0.476292	-1.09594	-1.10508	0.31612	0.289119	0.28675	A_52_P221824	57.5005	94.1776	-0.364694	0.29733	55.3642	45.6661	55.8322	55.0342	47.8421	85.264	92.9211	94.69	94.9217	-0.482161	-0.707478	-0.336055	-0.232002	-0.18996	-0.24051	0.31612	0.289119	0.28675	NM_144512	chr6:121287577-121287636	Slc6a13	Mus musculus solute carrier family 6 (neurotransmitter transporter, GABA), member 13 (Slc6a13), mRNA [NM_144512]
A_51_P367563	0.00527939	4.92597	up	0.0171042	1.58039	down	93.219	857.103	1.18088	3.48129	118.065	120.12	41.4724	793.163	898.748	879.398	1.58275	1.60989	0.350005	3.40966	3.53575	3.49846	A_51_P367563	524.8	857.103	2.821	3.48129	662.567	610.836	625.021	426.686	357.019	466.673	793.163	898.748	879.398	3.09888	3.03411	3.14868	2.72277	2.70969	2.21189	3.40966	3.53575	3.49846	NM_025789	chr17:8139154-8145458	Rsph3a	Mus musculus radial spoke 3A homolog (Chlamydomonas) (Rsph3a), mRNA [NM_025789]
A_51_P191909	0.000134242	2.58859	up	0.0289335	1.5792	down	34.5905	184.12	-0.111465	1.2607	40.016	35.8567	27.8987	172.468	176.517	203.376	0.0218234	-0.13427	-0.221949	1.20837	1.18764	1.38609	A_51_P191909	113.392	184.12	0.601504	1.2607	90.0476	85.9085	89.8007	133.726	112.993	167.876	172.468	176.517	203.376	0.219574	0.204198	0.349573	1.04888	1.04992	0.736882	1.20837	1.18764	1.38609	NM_080726	chr14:55098859-55098918	Rem2	Mus musculus rad and gem related GTP binding protein 2 (Rem2), mRNA [NM_080726]
A_52_P108346	0.00128824	1.60674	up	0.00530784	1.57749	down	1641.25	5419.48	5.45757	6.1417	1662.72	1918.29	1342.76	4996.81	5567.35	5694.29	5.39865	5.60716	5.36691	6.06498	6.16675	6.19338	A_52_P108346	3263.86	5419.48	5.48407	6.1417	3257.99	2866.64	2909.57	3783.82	2995.27	3769.84	4996.81	5567.35	5694.29	5.39672	5.26461	5.36751	5.87137	5.7783	5.22591	6.06498	6.16675	6.19338	NM_010849	chr15:61821417-61821476	Myc	Mus musculus myelocytomatosis oncogene (Myc), transcript variant 1, mRNA [NM_010849]
A_51_P451275	0.000642477	5.04002	down	0.0376121	1.57727	up	373.839	153.714	3.31502	0.981594	470.378	340.559	310.582	182.656	159.667	118.819	3.57699	3.11332	3.25476	1.29117	1.0429	0.610704	A_51_P451275	235.57	153.714	1.63903	0.981594	301.619	302.978	270.268	162.083	138.208	238.264	182.656	159.667	118.819	1.96354	2.02254	1.93917	1.32633	1.34053	1.24204	1.29117	1.0429	0.610704	NM_178723	chr2:77249736-77249677	Zfp385b	Mus musculus zinc finger protein 385B (Zfp385b), transcript variant 1, mRNA [NM_178723]
A_51_P252859	0.000384688	3.61416	up	0.000451696	1.57678	down	147.557	1103.24	1.99299	3.84665	132.005	151.849	158.818	1159.16	1086.5	1064.07	1.74377	1.94806	2.28716	3.95705	3.80945	3.77346	A_51_P252859	664.599	1103.24	3.18968	3.84665	760.128	651.603	642.164	601.2	575.91	756.587	1159.16	1086.5	1064.07	3.29705	3.12732	3.18772	3.21744	3.39953	2.90899	3.95705	3.80945	3.77346	NM_010516	chr3:145310246-145310187	Cyr61	Mus musculus cysteine rich protein 61 (Cyr61), mRNA [NM_010516]
A_52_P354509	0.0128873	1.8778	up	0.0397567	1.57625	down	28.8125	109.08	-0.406282	0.502764	33.7728	33.4973	19.1675	124.071	100.988	102.181	-0.222893	-0.232468	-0.763485	0.733213	0.382018	0.39306	A_52_P354509	69.0217	109.08	-0.15373	0.502764	93.8801	80.4313	84.3806	46.9644	34.359	74.1149	124.071	100.988	102.181	0.279704	0.109155	0.259759	-0.460762	-0.667552	-0.442682	0.733213	0.382018	0.39306	NM_144810	chr1:134200328-134200387	Klhdc8a	Mus musculus kelch domain containing 8A (Klhdc8a), mRNA [NM_144810]
A_52_P475052	0.080363	1.67057	down	0.0333454	1.5761	up	60.432	75.6012	0.679891	-0.0604521	77.9373	48.8267	54.532	78.0576	53.2374	95.5086	0.98356	0.311156	0.744957	0.0646539	-0.541653	0.295642	A_52_P475052	111.542	75.6012	0.595903	-0.0604521	93.0857	105.479	87.8114	134.811	100.109	147.954	78.0576	53.2374	95.5086	0.267445	0.500287	0.317256	1.06054	0.875256	0.554635	0.0646539	-0.541653	0.295642	AK020820	chr7:4087909-4087850	Ttyh1	Mus musculus adult retina cDNA, RIKEN full-length enriched library, clone:A930006N11 product:tweety homolog 1 (Drosophila), full insert sequence. [AK020820]
A_52_P597002	0.0607704	1.79903	up	0.0185767	1.57364	down	20.1014	69.6727	-0.985818	-0.138595	30.8987	17.1269	12.2786	71.3139	71.9911	65.713	-0.351209	-1.20025	-1.406	-0.065702	-0.106274	-0.24381	A_52_P597002	42.6177	69.6727	-0.792704	-0.138595	45.505	38.927	29.5196	38.4934	48.3414	54.9197	71.3139	71.9911	65.713	-0.765091	-0.937831	-1.25548	-0.74772	-0.174982	-0.875123	-0.065702	-0.106274	-0.24381		chr3:19909387-19909446		BC020105 Hps3 protein {Mus musculus} (exp=-1; wgp=0; cg=0), partial (9%) [TC1614082]
A_52_P671621	0.00359688	2.13969	up	0.00425194	1.5732	down	64.9904	280.184	0.769792	1.86719	74.1474	77.0131	43.8109	261.283	273.813	305.454	0.911641	0.968589	0.429145	1.80766	1.82103	1.9729	A_52_P671621	168.977	280.184	1.2135	1.86719	194.941	170.56	181.244	166.859	135.926	164.331	261.283	273.813	305.454	1.33385	1.1936	1.3627	1.36823	1.31651	0.706083	1.80766	1.82103	1.9729	NM_023197	chr7:125988012-125987953	2310008H09Rik	Mus musculus RIKEN cDNA 2310008H09 gene (2310008H09Rik), transcript variant 1, mRNA [NM_023197]
A_51_P452153	0.0638351	2.15874	up	0.0347686	1.57302	down	750.643	2988.75	4.17496	5.28515	1106.7	815.751	329.48	2963.38	2935.53	3067.34	4.81136	4.37354	3.33997	5.31122	5.24338	5.30086	A_51_P452153	1853.69	2988.75	4.63162	5.28515	2597.47	2215.32	2063.14	1407.53	1323.48	1515.18	2963.38	2935.53	3067.34	5.06985	4.89277	4.87155	4.44469	4.59996	3.9109	5.31122	5.24338	5.30086	NM_027222	chr18:35807246-35807187	2010001M09Rik	Mus musculus RIKEN cDNA 2010001M09 gene (2010001M09Rik), mRNA [NM_027222]
A_51_P166886	0.000353173	3.0933	down	0.00224836	1.57205	up	52132.1	35032.9	10.4613	8.83214	50094.6	51804.5	54497.3	33010.1	38953.1	33135.6	10.3117	10.3623	10.7098	8.78881	8.97343	8.73418	A_51_P166886	52011.2	35032.9	9.48479	8.83214	53461.2	50227.2	50348.5	54402.5	46482.6	57145.2	33010.1	38953.1	33135.6	9.43316	9.39565	9.48058	9.71713	9.73424	9.14797	8.78881	8.97343	8.73418	NM_011314	chr7:54009535-54009594	Saa2	Mus musculus serum amyloid A 2 (Saa2), mRNA [NM_011314]
A_52_P71484	0.0108508	1.78281	up	0.0412655	1.56969	down	47.3716	170.92	0.316003	1.15015	56.7307	52.9993	32.3849	154.702	163.263	194.793	0.525374	0.42946	-0.00682497	1.05154	1.07504	1.32388	A_52_P71484	106.231	170.92	0.499672	1.15015	153.634	125.342	114.986	89.9735	66.9531	86.4977	154.702	163.263	194.793	0.990308	0.749194	0.706231	0.477171	0.29491	-0.219784	1.05154	1.07504	1.32388	NM_021312	chr1:60154443-60154384	Wdr12	Mus musculus WD repeat domain 12 (Wdr12), mRNA [NM_021312]
A_51_P409559	0.0287293	1.64893	down	0.000795866	1.56964	up	56.4553	70.4452	0.597657	-0.123875	45.883	61.3709	62.1119	70.4479	65.4869	75.4007	0.219205	0.641041	0.932724	-0.0833287	-0.242885	-0.0454097	A_51_P409559	106.168	70.4452	0.526556	-0.123875	106.051	88.37	96.6437	108.663	87.5635	149.719	70.4479	65.4869	75.4007	0.45557	0.244954	0.455524	0.749461	0.68209	0.571735	-0.0833287	-0.242885	-0.0454097	AK043558	chr18:33348510-33348451		Mus musculus 10 days neonate cortex cDNA, RIKEN full-length enriched library, clone:A830007O09 product:inferred: calcium/calmodulin-dependent protein kinase IV, full insert sequence. [AK043558]
A_52_P434924	0.0645233	1.77073	down	0.0205802	1.56931	up	191.14	219.023	2.33382	1.50947	157.942	160.721	254.758	192.492	231.008	233.569	2.00257	2.02997	2.96891	1.36684	1.57578	1.58579	A_52_P434924	328.598	219.023	2.1596	1.50947	293.676	270.806	275.699	420.04	313.577	397.788	192.492	231.008	233.569	1.92504	1.86058	1.96787	2.70013	2.52251	1.98148	1.36684	1.57578	1.58579	AK159977	chr3:159575357-159575416	Wls	Mus musculus osteoclast-like cell cDNA, RIKEN full-length enriched library, clone:I420041M04 product:Putative NFkB activating protein homolog [Homo sapiens], full insert sequence. [AK159977]
A_52_P502141	0.000102763	2.89381	down	0.00142983	1.56845	up	147.054	105.007	1.98701	0.454044	165.459	137.254	138.449	106.186	107.147	101.686	2.06964	1.80227	2.08913	0.508636	0.467431	0.386066	A_52_P502141	156.574	105.007	1.10339	0.454044	171.888	149.405	133.932	162.733	139.428	182.06	106.186	107.147	101.686	1.15228	1.00256	0.926274	1.3321	1.3532	0.853893	0.508636	0.467431	0.386066	NM_172637	chr19:36695106-36695165	Hectd2	Mus musculus HECT domain containing 2 (Hectd2), transcript variant 2, mRNA [NM_172637]
A_52_P609109	6.81809e-05	4.64389	up	0.00428764	1.56837	down	37.6626	362.07	0.0212083	2.23654	34.0627	42.4196	36.5055	328.875	366.096	391.239	-0.210561	0.108217	0.165968	2.13958	2.24006	2.32999	A_52_P609109	219.033	362.07	1.58728	2.23654	222.3	218.074	177.142	237.278	205.312	254.093	328.875	366.096	391.239	1.52332	1.54814	1.32968	1.87618	1.91151	1.33484	2.13958	2.24006	2.32999	NM_145823	chr11:107073551-107073492	Pitpnc1	Mus musculus phosphatidylinositol transfer protein, cytoplasmic 1 (Pitpnc1), mRNA [NM_145823]
A_52_P551154	0.0017871	2.46889	up	0.0102919	1.56809	down	307.094	1569.59	3.05004	4.3539	280.536	299.833	340.915	1446.1	1614.03	1648.64	2.83136	2.92957	3.38919	4.27614	4.38043	4.40515	A_52_P551154	958.708	1569.59	3.7049	4.3539	876.138	776.014	835.405	1156.13	880.803	1227.76	1446.1	1614.03	1648.64	3.50197	3.37941	3.56725	4.16083	4.01251	3.60744	4.27614	4.38043	4.40515		chr4:107088863-107088922	Tmem48	transmembrane protein 48 Gene [Source:MGI Symbol;Acc:MGI:1920037] [ENSMUST00000139560]
A_51_P429770	0.00281253	1.68143	up	0.0252314	1.56772	down	40.3149	140.872	0.125311	0.874997	40.8159	40.7497	39.379	152.022	141.834	128.761	0.0503764	0.0502758	0.275282	1.02632	0.872039	0.726635	A_51_P429770	92.761	140.872	0.226327	0.874997	95.8667	87.6966	82.4651	54.5033	53.7387	182.296	152.022	141.834	128.761	0.309915	0.233918	0.226632	-0.245986	-0.0222788	0.855763	1.02632	0.872039	0.726635	NM_010184	chr1:175152924-175152865	Fcer1a	Mus musculus Fc receptor, IgE, high affinity I, alpha polypeptide (Fcer1a), mRNA [NM_010184]
A_52_P301085	0.000685461	1.69689	up	0.0178828	1.56758	down	87.3631	306.587	1.23418	1.99707	85.4071	98.856	77.8262	279.053	326.208	314.498	1.1156	1.32881	1.25811	1.90258	2.07363	2.01499	A_52_P301085	189.11	306.587	1.34853	1.99707	254.871	199.967	215.992	170.904	123.705	169.222	279.053	326.208	314.498	1.72058	1.42309	1.61575	1.40278	1.18059	0.748398	1.90258	2.07363	2.01499	NM_178788	chr8:49226475-49226534	Dctd	Mus musculus dCMP deaminase (Dctd), transcript variant 1, mRNA [NM_178788]
A_52_P57719	0.00150518	1.82708	down	0.00676916	1.56696	up	33.115	37.0396	-0.181529	-1.05107	34.0324	39.7039	25.6087	34.583	39.5289	37.007	-0.211844	0.0127687	-0.345512	-1.10982	-0.971183	-1.07219	A_52_P57719	55.397	37.0396	-0.403094	-1.05107	59.9721	59.6369	63.8967	56.2802	39.7175	52.8785	34.583	39.5289	37.007	-0.366823	-0.322397	-0.141411	-0.199701	-0.458465	-0.929765	-1.10982	-0.971183	-1.07219	NM_001025572	chr17:66325362-66321675	Ankrd12	Mus musculus ankyrin repeat domain 12 (Ankrd12), mRNA [NM_001025572]
A_51_P393518	2.6389e-06	4.85867	down	0.005146	1.56666	up	147.456	62.4176	1.98325	-0.297315	157.57	164.294	120.505	59.7054	61.5446	66.0028	1.99916	2.06169	1.88888	-0.322026	-0.332459	-0.237462	A_51_P393518	93.4202	62.4176	0.350374	-0.297315	107.037	103.643	104.444	87.929	68.1254	89.3436	59.7054	61.5446	66.0028	0.468916	0.474946	0.567499	0.44401	0.319953	-0.173082	-0.322026	-0.332459	-0.237462	NM_001024720	chr1:152410493-152410434	Hmcn1	Mus musculus hemicentin 1 (Hmcn1), mRNA [NM_001024720]
A_52_P89099	0.000549249	3.23003	up	0.0139835	1.56448	down	20.912	138.562	-0.843862	0.847684	26.2907	18.4288	18.0164	120.271	144.882	150.532	-0.584201	-1.09455	-0.852831	0.688331	0.902715	0.952006	A_52_P89099	84.2062	138.562	0.202003	0.847684	100.934	82.4159	95.5411	85.8695	64.6538	75.8233	120.271	144.882	150.532	0.384221	0.144321	0.438969	0.409815	0.244496	-0.409806	0.688331	0.902715	0.952006	NM_001039352	chr19:46159335-46159394	Nolc1	Mus musculus nucleolar and coiled-body phosphoprotein 1 (Nolc1), transcript variant 3, mRNA [NM_001039352]
A_51_P425798	0.00331112	1.84577	down	0.0289654	1.56445	up	34.5509	38.9866	-0.0971152	-0.981334	34.8949	34.3537	34.4042	41.7748	41.229	33.956	-0.175739	-0.196047	0.080441	-0.837252	-0.910432	-1.19632	A_51_P425798	57.9746	38.9866	-0.335683	-0.981334	51.3102	45.5295	54.4967	65.593	63.6062	67.312	41.7748	41.229	33.956	-0.59187	-0.711801	-0.370984	0.0212126	0.220928	-0.581582	-0.837252	-0.910432	-1.19632	NM_029920	chr5:149125325-149125384	Mtus2	Mus musculus microtubule associated tumor suppressor candidate 2 (Mtus2), mRNA [NM_029920]
A_52_P16756	0.0017497	2.20145	down	0.00879504	1.56404	up	68.9296	65.0219	0.892858	-0.245597	77.9111	62.2253	66.6524	58.0826	74.9245	62.0586	0.983075	0.660987	1.03451	-0.361779	-0.0486546	-0.326356	A_52_P16756	97.8498	65.0219	0.399677	-0.245597	124.73	105.549	113.72	79.2184	64.7369	99.1455	58.0826	74.9245	62.0586	0.689616	0.501236	0.690256	0.293505	0.246349	-0.0228992	-0.361779	-0.0486546	-0.326356	AK038425	chr4:41122708-41122767		Mus musculus adult male hypothalamus cDNA, RIKEN full-length enriched library, clone:A230008O06 product:unclassifiable, full insert sequence. [AK038425]
A_52_P68735	2.5723e-05	5.9465	up	2.52994e-05	1.56292	down	27.8869	338.747	-0.430434	2.14161	33.6003	28.6035	21.457	314.375	363.602	338.265	-0.230279	-0.460324	-0.600699	2.07453	2.2302	2.12009	A_52_P68735	207.52	338.747	1.49736	2.14161	226.647	201.112	221.547	184.529	150.49	260.793	314.375	363.602	338.265	1.55126	1.43133	1.65239	1.51344	1.46335	1.37238	2.07453	2.2302	2.12009	NM_001013829	chr2:122182863-122179919	Shf	Mus musculus Src homology 2 domain containing F (Shf), mRNA [NM_001013829]
A_52_P617512	0.00478942	1.67375	up	0.00281057	1.5621	down	48.3164	164.281	0.355495	1.09858	54.9101	55.1042	34.9348	155.715	174.124	163.004	0.478316	0.48565	0.10252	1.06095	1.16795	1.06684	A_52_P617512	101.74	164.281	0.455097	1.09858	97.7498	86.0749	80.7482	100.767	90.6532	154.446	155.715	174.124	163.004	0.337979	0.206991	0.196278	0.640625	0.732119	0.616588	1.06095	1.16795	1.06684	NM_001081557	chr4:150434133-150434074	Camta1	Mus musculus calmodulin binding transcription activator 1 (Camta1), transcript variant 1, mRNA [NM_001081557]
A_52_P629895	9.95912e-05	1.93177	down	0.00956478	1.56206	up	51438.1	55064.1	10.4385	9.48854	50403.7	56804.6	47105.9	53675.7	56701.4	54815.2	10.3206	10.4953	10.4995	9.49017	9.51508	9.46037	A_52_P629895	82637.1	55064.1	10.132	9.48854	100930	84943.4	96824.1	78993.1	56993.5	77138.3	53675.7	56701.4	54815.2	10.35	10.1537	10.424	10.2552	10.0283	9.58079	9.49017	9.51508	9.46037	NM_007409	chr3:137952821-137952880	Adh1	Mus musculus alcohol dehydrogenase 1 (class I) (Adh1), mRNA [NM_007409]
A_52_P42380	0.0323773	2.19049	up	0.00171726	1.56184	down	218.7	918.403	2.44715	3.5784	248.351	296.638	111.11	817.346	953.618	984.245	2.65555	2.91412	1.77177	3.45299	3.62125	3.66096	A_52_P42380	557.376	918.403	2.93516	3.5784	639.787	563.143	570.42	548.749	441.343	580.817	817.346	953.618	984.245	3.04841	2.91683	3.0168	3.08574	3.01559	2.52757	3.45299	3.62125	3.66096	NM_201359	chr15:97799407-97799466	Tmem106c	Mus musculus transmembrane protein 106C (Tmem106c), mRNA [NM_201359]
A_51_P337740	0.00416065	5.06005	down	0.0341217	1.56085	up	355.914	145.193	3.22868	0.889526	312.173	280.108	475.463	190.254	125.061	120.264	2.98552	2.8314	3.86912	1.34997	0.690465	0.628139	A_51_P337740	224.469	145.193	1.53186	0.889526	281.439	232.221	204.9	147.763	117.543	362.946	190.254	125.061	120.264	1.86364	1.63883	1.53969	1.19288	1.10687	1.84924	1.34997	0.690465	0.628139	NM_032004	chr8:72426918-72426977	Tssk6	Mus musculus testis-specific serine kinase 6 (Tssk6), mRNA [NM_032004]
A_51_P197850	3.04788e-05	2.78335	up	0.000680259	1.56026	down	31.4453	180.725	-0.241935	1.23489	35.4637	31.871	27.0011	171.44	173.793	196.942	-0.15241	-0.304269	-0.269126	1.19975	1.16521	1.33971	A_51_P197850	110.059	180.725	0.5931	1.23489	124.628	114.625	114.465	101.835	86.0577	118.743	171.44	173.793	196.942	0.688442	0.620254	0.699676	0.655836	0.657064	0.237326	1.19975	1.16521	1.33971	NM_011629	chr10:93650999-93653388	Nr2c1	Mus musculus nuclear receptor subfamily 2, group C, member 1 (Nr2c1), mRNA [NM_011629]
A_51_P217395	1.24983e-05	3.26777	down	0.000724382	1.5592	up	22552.7	14225.9	9.24359	7.53528	24807.6	23849.8	19000.8	14927.7	14139.4	13610.6	9.29781	9.24325	9.1897	7.64389	7.51142	7.45053	A_51_P217395	21046.9	14225.9	8.17608	7.53528	21385.1	20204.4	21746.8	21415.5	17445.7	24084.1	14927.7	14139.4	13610.6	8.11128	8.08185	8.26943	8.37211	8.32042	7.90142	7.64389	7.51142	7.45053	NM_145474	chr15:82446490-82446431	Cyp2d34	Mus musculus cytochrome P450, family 2, subfamily d, polypeptide 34 (Cyp2d34), mRNA [NM_145474]
A_51_P507602	0.0016739	4.47873	up	0.0274225	1.55872	down	178.521	1704	2.25775	4.42084	170.057	213.308	152.196	1098.93	2047.14	1965.94	2.10919	2.43835	2.22571	3.88007	4.72337	4.65909	A_51_P507602	1007.72	1704	3.78048	4.42084	1005.16	859.723	872.453	1165.09	866.909	1276.97	1098.93	2047.14	1965.94	3.70016	3.5272	3.62985	4.17196	3.98957	3.66413	3.88007	4.72337	4.65909	NM_139148	chr3:144486375-144486316	Clca4	Mus musculus chloride channel calcium activated 4 (Clca4), mRNA [NM_139148]
A_51_P293087	0.0127158	2.8773	up	0.0067472	1.55778	down	181.048	991.934	2.16842	3.69313	260.441	190.095	92.6081	939.722	1009.59	1026.49	2.72413	2.27213	1.50899	3.65428	3.70353	3.72159	A_51_P293087	608.205	991.934	3.05364	3.69313	609.526	520.16	495.792	689.678	575.098	758.979	939.722	1009.59	1026.49	2.9785	2.80228	2.81451	3.41552	3.3975	2.91354	3.65428	3.70353	3.72159	NM_008606	chr10:75386085-75386026	Mmp11	Mus musculus matrix metallopeptidase 11 (Mmp11), mRNA [NM_008606]
A_51_P257824	0.00973183	2.26792	down	3.36342e-05	1.55768	up	114.555	103.358	1.61244	0.431067	114.065	91.7899	137.81	105.107	99.4503	105.517	1.53303	1.22182	2.08246	0.493901	0.359884	0.439415	A_51_P257824	154.12	103.358	1.07046	0.431067	180.257	151.946	148.655	129.946	122.054	191.864	105.107	99.4503	105.517	1.22087	1.02688	1.07674	1.00751	1.16121	0.929567	0.493901	0.359884	0.439415	AK033267	chr10:57738367-57738426	Gcc2	Mus musculus 15 days embryo male testis cDNA, RIKEN full-length enriched library, clone:8030479H22 product:unclassifiable, full insert sequence. [AK033267]
A_52_P494622	0.011512	2.55634	up	0.00589195	1.55746	down	32.3225	167.835	-0.225967	1.12811	30.5765	24.8204	41.5705	156.747	164.517	182.241	-0.366331	-0.664986	0.353415	1.07048	1.08608	1.22779	A_52_P494622	103.598	167.835	0.488918	1.12811	133.935	110.546	114.002	88.2611	72.0404	102.802	156.747	164.517	182.241	0.792343	0.567972	0.693828	0.449449	0.400566	0.0293531	1.07048	1.08608	1.22779	NM_013613	chr2:56960758-56960699	Nr4a2	Mus musculus nuclear receptor subfamily 4, group A, member 2 (Nr4a2), transcript variant 1, mRNA [NM_013613]
A_51_P364168	0.00138841	1.83722	up	0.0281133	1.55704	down	375.083	1428.3	3.33898	4.21651	416.424	349.081	359.743	1292.61	1459.97	1532.3	3.40123	3.14898	3.46675	4.11426	4.23571	4.29957	A_51_P364168	880.261	1428.3	3.57771	4.21651	829.388	671.094	705.819	1082.18	902.05	1091.03	1292.61	1459.97	1532.3	3.42286	3.16984	3.32407	4.06547	4.0469	3.4371	4.11426	4.23571	4.29957	AF064984	chr19:3584930-3584870	Lrp5	Mus musculus low-density lipoprotein receptor-related protein 5 (Lrp5) mRNA, complete cds. [AF064984]
A_51_P384831	0.000173557	1.67759	up	0.0330434	1.55661	down	106.687	369.003	1.52043	2.26682	120.902	107.321	91.8363	355.549	384.633	366.827	1.61701	1.44735	1.49692	2.25209	2.31132	2.23704	A_51_P384831	233.583	369.003	1.62841	2.26682	184.365	159.576	197.962	261.736	217.588	380.269	355.549	384.633	366.827	1.25338	1.09757	1.49	2.01771	1.99529	1.9165	2.25209	2.31132	2.23704	NM_134164	chr19:4447439-4447380	Syt12	Mus musculus synaptotagmin XII (Syt12), mRNA [NM_134164]
A_52_P257590	0.000618595	2.6938	up	0.00265674	1.55508	down	228.78	1250.27	2.5955	4.02514	260.354	263.638	162.349	1149.55	1256.39	1344.88	2.72365	2.74397	2.31888	3.94503	4.01905	4.11134	A_52_P257590	762.217	1250.27	3.38815	4.02514	887.252	725.938	772.383	766.359	632.199	789.17	1149.55	1256.39	1344.88	3.52016	3.28317	3.45409	3.56762	3.53407	2.96982	3.94503	4.01905	4.11134	NM_009372	chr17:71194497-71194438	Tgif1	Mus musculus TGFB-induced factor homeobox 1 (Tgif1), transcript variant 2, mRNA [NM_009372]
A_52_P87964	0.00740692	1.88165	up	0.0107283	1.55271	down	237.526	899.03	2.63892	3.55091	288.411	263.962	160.205	921.961	843.946	931.182	2.8713	2.74574	2.2997	3.62675	3.44499	3.581	A_52_P87964	556.361	899.03	2.91613	3.55091	715.718	612.946	616.023	465.921	409.339	518.219	921.961	843.946	931.182	3.2102	3.03909	3.12776	2.84968	2.90699	2.36304	3.62675	3.44499	3.581	NM_183423	chr3:129597769-129597828	Pla2g12a	Mus musculus phospholipase A2, group XIIA (Pla2g12a), transcript variant 2, mRNA [NM_183423]
A_52_P408757	0.0272332	3.00382	up	0.0012137	1.55132	down	106.167	578.381	1.32819	2.91499	171.756	100.423	46.3214	549.925	584.827	600.392	2.12353	1.35151	0.509532	2.88128	2.91584	2.94785	A_52_P408757	354.351	578.381	2.2815	2.91499	413.132	375.548	339.222	337.65	288.373	372.181	549.925	584.827	600.392	2.41741	2.33232	2.26701	2.38513	2.40162	1.88549	2.88128	2.91584	2.94785	NM_010188	chr1:172984188-172984129	Fcgr3	Mus musculus Fc receptor, IgG, low affinity III (Fcgr3), mRNA [NM_010188]
A_52_P247462	0.00046452	3.00317	down	0.0257803	1.55033	up	41.7587	28.6301	0.158445	-1.42804	41.6973	49.7613	33.8175	31.6441	29.5027	24.7436	0.0812011	0.338511	0.0556226	-1.23795	-1.39325	-1.65293	A_52_P247462	43.4376	28.6301	-0.795469	-1.42804	65.2492	31.6634	37.5363	32.2098	37.3626	56.6043	31.6441	29.5027	24.7436	-0.245156	-1.23578	-0.908867	-1.00483	-0.546646	-0.831534	-1.23795	-1.39325	-1.65293	NM_177351	chr9:54794279-54794338	Agphd1	Mus musculus aminoglycoside phosphotransferase domain containing 1 (Agphd1), mRNA [NM_177351]
A_51_P160870	0.00118126	1.85596	up	0.00244735	1.55031	down	975.318	3761.19	4.72081	5.61298	1029.59	935.245	961.119	3393.56	3816.69	4073.33	4.70717	4.57076	4.8845	5.50677	5.62209	5.71008	A_51_P160870	2301.54	3761.19	4.98042	5.61298	2661.33	2385.2	2379.77	2227.43	1815.07	2340.46	3393.56	3816.69	4073.33	5.10489	4.99936	5.07753	5.10691	5.05564	4.5382	5.50677	5.62209	5.71008	NM_194054	chr11:29641530-29642295	Rtn4	Mus musculus reticulon 4 (Rtn4), transcript variant 1, mRNA [NM_194054]
A_51_P487999	0.0763551	1.72648	up	0.0128649	1.54987	down	307.9	1071.13	3.01681	3.80464	259.779	247.21	416.71	1037.4	1087.18	1088.82	2.72046	2.65115	3.67883	3.79694	3.81035	3.80663	A_51_P487999	661.786	1071.13	3.1725	3.80464	617.281	510.462	607.864	779.512	627.201	828.397	1037.4	1087.18	1088.82	2.99674	2.77513	3.10852	3.59217	3.52262	3.0398	3.79694	3.81035	3.80663	NM_028232	chr17:53815496-53815437	Sgol1	Mus musculus shugoshin-like 1 (S. pombe) (Sgol1), mRNA [NM_028232]
A_51_P314907	0.0408312	1.7284	up	0.0136196	1.54954	down	246.31	874.798	2.71709	3.50653	200.647	238.785	299.498	766.94	895.444	962.011	2.34783	2.60112	3.20233	3.36116	3.53044	3.62799	A_51_P314907	536.082	874.798	2.87469	3.50653	507.119	458.236	462.172	634.792	519.841	634.333	766.94	895.444	962.011	2.71314	2.61942	2.71321	3.29588	3.25176	2.65472	3.36116	3.53044	3.62799	NM_013726	chr5:8397548-8397489	Dbf4	Mus musculus DBF4 homolog (S. cerevisiae) (Dbf4), mRNA [NM_013726]
A_51_P274992	1.33428e-05	4.25582	up	0.00354798	1.54935	down	71.1475	625.551	0.934463	3.0239	79.9371	73.7016	59.804	554.265	645.224	677.162	1.02011	0.905181	0.878096	2.89262	3.05764	3.12144	A_51_P274992	381.63	625.551	2.39224	3.0239	431.506	351.667	375.443	391.822	334.492	404.851	554.265	645.224	677.162	2.48019	2.23754	2.41337	2.5998	2.61566	2.00687	2.89262	3.05764	3.12144	NM_026578	chr3:129532317-129532258	Gar1	Mus musculus GAR1 ribonucleoprotein homolog (yeast) (Gar1), mRNA [NM_026578]
A_51_P254811	0.00207814	2.00288	up	0.0168158	1.54909	down	223.623	927.978	2.59449	3.59657	204.633	231.562	234.674	874.733	932.796	976.406	2.37621	2.55681	2.85044	3.55088	3.5894	3.64942	A_51_P254811	573.322	927.978	2.96515	3.59657	531.817	450.42	504.952	696.939	551.974	703.832	874.733	932.796	976.406	2.78174	2.5946	2.84092	3.43063	3.33829	2.80471	3.55088	3.5894	3.64942	NM_008446	chrX:97922126-97922185	Kif4	Mus musculus kinesin family member 4 (Kif4), mRNA [NM_008446]
A_51_P251915	0.00879773	1.60053	up	0.0243957	1.54893	down	17.6191	58.9077	-1.07515	-0.396593	18.2978	19.197	15.3626	46.9269	62.1532	67.6431	-1.10708	-1.03564	-1.08272	-0.669471	-0.318263	-0.202045	A_51_P251915	36.7599	58.9077	-1.02786	-0.396593	46.0696	41.5413	45.4466	29.2647	21.4796	36.7575	46.9269	62.1532	67.6431	-0.7473	-0.844055	-0.632981	-1.14317	-1.34527	-1.45441	-0.669471	-0.318263	-0.202045	NM_153134	chr7:25319568-25319627	Irgq	Mus musculus immunity-related GTPase family, Q (Irgq), mRNA [NM_153134]
A_51_P207550	0.0206402	2.51525	up	0.0494495	1.54759	down	147.524	706.397	1.8733	3.204	195.25	174.455	72.8681	692.977	695.7	730.513	2.3085	2.14827	1.16314	3.21485	3.1663	3.23085	A_51_P207550	448.558	706.397	2.57398	3.204	637.46	537.86	521.049	343.381	290.963	360.637	692.977	695.7	730.513	3.04315	2.85056	2.8862	2.40941	2.41452	1.84003	3.21485	3.1663	3.23085	NM_023196	chr3:129581844-129591848	Pla2g12a	Mus musculus phospholipase A2, group XIIA (Pla2g12a), transcript variant 1, mRNA [NM_023196]
A_52_P200458	0.00241752	1.72687	down	0.0278419	1.54757	up	1446.12	1733.77	5.28763	4.49948	1548.08	1336.31	1453.98	1703.71	1713.82	1783.77	5.29558	5.0856	5.48171	4.51265	4.46698	4.5188	A_52_P200458	2595.75	1733.77	5.12948	4.49948	3494.66	2875.73	2934.69	2282.6	1829.58	2157.22	1703.71	1713.82	1783.77	5.49789	5.26918	5.37991	5.1422	5.06713	4.42059	4.51265	4.46698	4.5188	NM_010242	chr9:14553283-14553224	Fut4	Mus musculus fucosyltransferase 4 (Fut4), mRNA [NM_010242]
A_51_P371311	0.000381741	1.79233	up	0.025053	1.54747	down	182.979	672.549	2.29115	3.13299	194.847	208.238	145.852	668.939	650.94	697.769	2.30551	2.40365	2.16428	3.16392	3.07036	3.16469	A_51_P371311	425.615	672.549	2.50308	3.13299	568.964	495.004	510.842	312.777	266.665	399.437	668.939	650.94	697.769	2.87915	2.73077	2.85765	2.27474	2.28872	1.98745	3.16392	3.07036	3.16469	NM_018861	chr11:20203507-20203448	Slc1a4	Mus musculus solute carrier family 1 (glutamate/neutral amino acid transporter), member 4 (Slc1a4), mRNA [NM_018861]
A_51_P501002	0.000410625	3.02245	down	0.00100782	1.54708	up	41.2789	28.3437	0.154971	-1.44075	37.8591	45.8109	40.1667	28.8417	31.139	25.0506	-0.058116	0.219176	0.303853	-1.37173	-1.31537	-1.63514	A_51_P501002	42.2537	28.3437	-0.811197	-1.44075	38.394	41.136	45.0844	42.2833	28.0664	58.5579	28.8417	31.139	25.0506	-1.01024	-0.858199	-0.644525	-0.612243	-0.959396	-0.782583	-1.37173	-1.31537	-1.63514	AK017575	chr1:78591754-78591695	5730419F03Rik	Mus musculus 8 days embryo whole body cDNA, RIKEN full-length enriched library, clone:5730419F03 product:unclassifiable, full insert sequence. [AK017575]
A_52_P319161	5.76162e-06	5.68285	up	0.00533903	1.54696	down	275.436	3223.3	2.88572	5.39233	320.03	273.418	232.861	3009.39	3229.12	3431.38	3.02138	2.79652	2.83925	5.33344	5.3809	5.46266	A_52_P319161	1973.34	3223.3	4.7629	5.39233	2231.66	1811.66	1967.88	2075.24	1739.56	2014.03	3009.39	3229.12	3431.38	4.85086	4.60257	4.80335	5.0048	4.99434	4.32149	5.33344	5.3809	5.46266	NM_019641	chr4:134026685-134026744	Stmn1	Mus musculus stathmin 1 (Stmn1), mRNA [NM_019641]
A_51_P253117	4.80116e-05	1.73138	down	0.0257995	1.54654	up	2677.09	3201.53	6.17641	5.38449	2770.67	2794.42	2466.2	3202.05	3256.81	3145.74	6.13534	6.14989	6.244	5.42297	5.39322	5.33727	A_51_P253117	4744.33	3201.53	6.01353	5.38449	3991.06	4306.35	3718.25	5398.96	5203.74	5847.64	3202.05	3256.81	3145.74	5.68951	5.85172	5.72133	6.38421	6.57517	5.85926	5.42297	5.39322	5.33727	NM_178362	chr19:40369382-40369323	Sorbs1	Mus musculus sorbin and SH3 domain containing 1 (Sorbs1), transcript variant 2, mRNA [NM_178362]
A_51_P335716	0.00214939	6.30093	up	0.0389185	1.54638	down	59.9816	714.236	0.563931	3.2195	84.0141	66.9356	28.9949	680.26	727.27	735.177	1.09188	0.76626	-0.166345	3.18813	3.23033	3.24003	A_51_P335716	455.986	714.236	2.59061	3.2195	612.934	565.334	549.609	323.265	270.375	414.403	680.26	727.27	735.177	2.98655	2.92243	2.96318	2.32231	2.30865	2.04052	3.18813	3.23033	3.24003	NM_018743	chr8:24290259-24289932	Agpat6	Mus musculus 1-acylglycerol-3-phosphate O-acyltransferase 6 (lysophosphatidic acid acyltransferase, zeta) (Agpat6), mRNA [NM_018743]
A_52_P62444	0.000360179	3.64678	down	0.00258352	1.54573	up	463.22	258.43	3.61523	1.74861	566.724	485.051	337.885	273.867	228.352	273.07	3.84582	3.62355	3.37632	1.87552	1.5591	1.81121	A_52_P62444	379.614	258.43	2.37689	1.74861	362.592	371.047	318.861	387.194	349.589	488.403	273.867	228.352	273.07	2.22916	2.31493	2.1777	2.58266	2.67935	2.27756	1.87552	1.5591	1.81121	NM_013681	chr6:115226390-115226449	Syn2	Mus musculus synapsin II (Syn2), transcript variant IIb, mRNA [NM_013681]
A_52_P467389	0.0050358	4.82306	up	0.00730203	1.54557	down	28.6454	258.25	-0.519683	1.75027	43.0056	29.3688	13.5619	243.058	252.763	278.929	0.125769	-0.422228	-1.26259	1.70334	1.70562	1.84184	A_52_P467389	157.922	258.25	1.12212	1.75027	172.932	155.02	148.239	165.705	147.453	158.185	243.058	252.763	278.929	1.16102	1.05578	1.0727	1.35821	1.43395	0.651091	1.70334	1.70562	1.84184	NM_023044	chr19:10931798-10932148	Slc15a3	Mus musculus solute carrier family 15, member 3 (Slc15a3), mRNA [NM_023044]
A_52_P288614	0.0039414	4.04883	up	0.0170907	1.54557	down	36.7388	297.538	-0.0917056	1.9258	45.0377	44.2499	20.9288	215.766	349.523	327.327	0.192379	0.169161	-0.636657	1.53151	2.17322	2.07267	A_52_P288614	180.246	297.538	1.29766	1.9258	217.627	199.114	191.552	166.538	132.108	174.536	215.766	349.523	327.327	1.49267	1.41692	1.44251	1.36545	1.2754	0.793006	1.53151	2.17322	2.07267	NM_025936	chr11:35634605-35633429	Rars	Mus musculus arginyl-tRNA synthetase (Rars), mRNA [NM_025936]
A_51_P239766	0.000335412	2.67914	down	0.00115718	1.54486	up	3196.15	2459.31	6.4247	5.00293	3731.93	2909.82	2946.71	2574.24	2472.06	2331.63	6.56502	6.20827	6.50082	5.10812	4.99548	4.9052	A_51_P239766	3600.24	2459.31	5.63041	5.00293	3700.83	3563.73	3381.65	3696.6	3150.26	4108.37	2574.24	2472.06	2331.63	5.58059	5.57864	5.58443	5.83773	5.85109	5.34998	5.10812	4.99548	4.9052	NM_019676	chr9:118980797-118980738	Plcd1	Mus musculus phospholipase C, delta 1 (Plcd1), mRNA [NM_019676]
A_52_P591017	0.0286058	1.62373	up	0.0130921	1.54463	down	138.76	464.562	1.89855	2.59786	137.935	119.058	159.287	435.606	463.368	494.71	1.80717	1.59708	2.29141	2.54507	2.57999	2.66852	A_52_P591017	286.951	464.562	1.9706	2.59786	287.486	229.781	243.814	325.775	285.892	348.957	435.606	463.368	494.71	1.89431	1.62358	1.79055	2.33347	2.38916	1.79253	2.54507	2.57999	2.66852	NM_011627	chr9:85739295-85739354	Tpbg	Mus musculus trophoblast glycoprotein (Tpbg), transcript variant 1, mRNA [NM_011627]
A_52_P340669	0.000103761	3.86926	up	0.0262206	1.54424	down	96.0379	771.93	1.37626	3.32832	101.048	90.3056	96.7601	725.641	734.875	855.274	1.35822	1.1983	1.57227	3.2813	3.24533	3.45833	A_52_P340669	484.211	771.93	2.70142	3.32832	657.208	520.572	569.445	414.112	319.05	424.877	725.641	734.875	855.274	3.08716	2.80342	3.01433	2.67962	2.54747	2.07653	3.2813	3.24533	3.45833	NM_010800	chr5:144955175-144955234	Bhlha15	Mus musculus basic helix-loop-helix family, member a15 (Bhlha15), mRNA [NM_010800]
A_51_P155234	0.000545168	4.04542	down	0.0373821	1.54373	up	2445.84	1210.62	5.99714	3.98085	3281.09	2352.36	1704.06	1165	1260.98	1205.87	6.37928	5.90145	5.71069	3.9643	4.02431	3.95394	A_51_P155234	1797.79	1210.62	4.60727	3.98085	1447.38	1634.9	1372.61	2257.91	1895.09	2178.85	1165	1260.98	1205.87	4.22618	4.45446	4.28362	5.12652	5.11788	4.43498	3.9643	4.02431	3.95394	NM_009760	chr7:146083136-146083077	Bnip3	Mus musculus BCL2/adenovirus E1B interacting protein 3 (Bnip3), nuclear gene encoding mitochondrial protein, mRNA [NM_009760]
A_51_P134801	0.00124448	1.79759	down	0.00470164	1.54347	up	686.679	791.175	4.20696	3.3609	759.372	715.696	584.971	763.35	899.004	711.172	4.26798	4.18476	4.16815	3.35439	3.53616	3.19214	A_51_P134801	1154.17	791.175	3.98707	3.3609	1311.01	1184.35	1205.72	1123	943.936	1156.99	763.35	899.004	711.172	4.08342	3.98936	4.0966	4.11888	4.11238	3.52179	3.35439	3.53616	3.19214	NM_001025572	chr17:66336089-66336030	Ankrd12	Mus musculus ankyrin repeat domain 12 (Ankrd12), mRNA [NM_001025572]
A_51_P341349	3.40486e-05	2.1741	up	0.00118835	1.54137	down	96.4483	434.593	1.38172	2.50214	98.1272	101.955	89.2629	419.108	422.135	462.537	1.3159	1.37335	1.45592	2.48937	2.44554	2.57151	A_51_P341349	268.068	434.593	1.87792	2.50214	303.897	300.228	246.582	251.091	219.57	287.042	419.108	422.135	462.537	1.97439	2.00938	1.80684	1.95781	2.00837	1.51074	2.48937	2.44554	2.57151	NM_024433	chr4:88826213-88826272	Mtap	Mus musculus methylthioadenosine phosphorylase (Mtap), mRNA [NM_024433]
A_52_P109740	0.00284803	1.74355	up	0.00131263	1.54039	down	13.8343	49.9821	-1.42105	-0.619021	12.8738	15.1662	13.4627	51.3046	52.6484	45.9934	-1.61432	-1.37565	-1.27317	-0.540797	-0.557704	-0.758562	A_52_P109740	31.0032	49.9821	-1.24232	-0.619021	35.2235	32.3993	30.0958	32.3056	21.5556	34.4397	51.3046	52.6484	45.9934	-1.13458	-1.20264	-1.22759	-1.00055	-1.34018	-1.54837	-0.540797	-0.557704	-0.758562		chr1:193543586-193543645
A_51_P246066	0.061666	1.87693	up	0.0291797	1.53965	down	122.906	440.271	1.61058	2.51895	188.092	113.004	67.6221	398.399	461.498	460.918	2.25461	1.52178	1.05535	2.41626	2.57416	2.56645	A_51_P246066	272.882	440.271	1.89635	2.51895	255.611	213.697	234.216	325.551	290.234	317.984	398.399	461.498	460.918	1.72476	1.5189	1.73261	2.33248	2.41091	1.65844	2.41626	2.57416	2.56645	NM_029612	chr1:174408455-174408514	Slamf9	Mus musculus SLAM family member 9 (Slamf9), mRNA [NM_029612]
A_52_P407968	0.019745	1.55757	down	0.020318	1.53964	up	112.533	147.687	1.57453	0.935234	127.852	128.719	81.03	122.464	160.53	160.068	1.69764	1.70964	1.31631	0.714399	1.05068	1.04062	A_52_P407968	216.462	147.687	1.55782	0.935234	195.243	181.807	175.351	256.268	211.999	278.105	122.464	160.53	160.068	1.33608	1.28573	1.31502	1.98725	1.95774	1.46511	0.714399	1.05068	1.04062	AK006263	chr16:58507589-58507530		Putative uncharacterized protein Fragment [Source:UniProtKB/TrEMBL;Acc:Q9CVW3] [ENSMUST00000023427]
A_51_P465211	0.000536859	2.65967	down	0.00351855	1.53961	up	39330	30305	10.0359	8.62464	48695.9	35783.1	33511	28710.1	32945.6	29259.2	10.2708	9.82855	10.0083	8.58746	8.73178	8.55469	A_51_P465211	44270.1	30305	9.24721	8.62464	46724	37949.1	46319.9	47110.2	37842.9	49674.7	28710.1	32945.6	29259.2	9.23883	8.99125	9.36027	9.50949	9.43757	8.94585	8.58746	8.73178	8.55469	NM_026323	chr2:164393935-164393994	Wfdc2	Mus musculus WAP four-disulfide core domain 2 (Wfdc2), mRNA [NM_026323]
A_52_P154971	0.000161164	1.55291	down	0.00276347	1.53931	up	220.404	293.749	2.57346	1.93848	223.726	235.229	202.259	296.633	291.089	293.525	2.5049	2.57948	2.63598	1.99072	1.9093	1.91542	A_52_P154971	430.699	293.749	2.56076	1.93848	404.314	411.442	379.007	483.043	380.227	526.158	296.633	291.089	293.525	2.38629	2.46401	2.427	2.90175	2.80055	2.38498	1.99072	1.9093	1.91542	NM_011978	chr2:126413550-126413609	Slc27a2	Mus musculus solute carrier family 27 (fatty acid transporter), member 2 (Slc27a2), mRNA [NM_011978]
A_52_P681310	0.0015334	3.31808	up	0.00958344	1.53837	down	223.724	1475.31	2.53528	4.26563	241.373	288.713	141.086	1419.81	1444.39	1561.71	2.61444	2.87505	2.11636	4.24967	4.22023	4.32699	A_52_P681310	915.519	1475.31	3.64423	4.26563	854.502	771.924	783.03	1032.27	894.621	1156.77	1419.81	1444.39	1561.71	3.4659	3.37178	3.47384	3.99735	4.03496	3.52151	4.24967	4.22023	4.32699	NM_011113	chr7:25260569-25260628	Plaur	Mus musculus plasminogen activator, urokinase receptor (Plaur), mRNA [NM_011113]
A_52_P301079	0.0951747	2.22039	up	0.00471357	1.53693	down	30.0676	125.663	-0.440738	0.710076	14.0098	41.3485	34.8445	117.055	122.28	137.653	-1.49232	0.0713224	0.0987864	0.649232	0.658022	0.822975	A_52_P301079	77.7353	125.663	0.0900249	0.710076	73.826	68.8659	68.5176	85.2469	72.7527	97.2025	117.055	122.28	137.653	-0.0669861	-0.114811	-0.0406785	0.399318	0.41476	-0.0514526	0.649232	0.658022	0.822975	NM_027629	chr7:107418883-107418942	Pgm2l1	Mus musculus phosphoglucomutase 2-like 1 (Pgm2l1), mRNA [NM_027629]
A_51_P492366	0.0122263	2.42304	up	0.041749	1.53601	down	134.719	635.024	1.77341	3.05022	196.103	127.236	80.8165	636.499	613.324	655.247	2.31479	1.69292	1.3125	3.0922	2.98449	3.07398	A_51_P492366	399.761	635.024	2.43104	3.05022	349.814	300.743	312.824	507.024	414.243	513.918	636.499	613.324	655.247	2.1774	2.01186	2.15013	2.97165	2.92417	2.35102	3.0922	2.98449	3.07398	NM_007557	chr2:172695341-172695282	Bmp7	Mus musculus bone morphogenetic protein 7 (Bmp7), mRNA [NM_007557]
A_51_P279163	0.00264774	2.04353	up	0.00689048	1.53587	down	1137.48	4730.25	4.91466	5.94572	1460.95	1039.94	911.563	4378.81	4932.93	4879	5.21201	4.72384	4.80812	5.87451	5.99221	5.97045	A_51_P279163	2915.85	4730.25	5.32667	5.94572	2842.74	2758.38	2589.43	3120.05	2895.15	3289.37	4378.81	4932.93	4879	5.20002	5.20908	5.19933	5.59309	5.72925	5.02922	5.87451	5.99221	5.97045	NM_172285	chr8:120158980-120159037	Plcg2	Mus musculus phospholipase C, gamma 2 (Plcg2), mRNA [NM_172285]
A_51_P401451	0.0018553	2.7788	up	0.00725175	1.53582	down	31.5737	181.74	-0.238952	1.23551	26.4092	36.1154	32.1964	152.822	189.298	203.102	-0.577712	-0.123901	-0.015244	1.03389	1.28849	1.38415	A_51_P401451	112.209	181.74	0.616504	1.23551	131.345	121.814	123.974	101.781	84.8546	109.484	152.822	189.298	203.102	0.764177	0.708012	0.814813	0.655067	0.636753	0.120202	1.03389	1.28849	1.38415	NM_009862	chr16:18794880-18793399	Cdc45	Mus musculus cell division cycle 45 homolog (S. cerevisiae) (Cdc45), transcript variant 1, mRNA [NM_009862]
A_52_P131559	0.0113264	2.12949	up	0.0281284	1.53404	down	195.36	821.373	2.33075	3.42126	235.163	234.282	116.633	797.67	808.746	857.703	2.57684	2.57366	1.84176	3.41783	3.38352	3.46242	A_52_P131559	520.415	821.373	2.80393	3.42126	702.351	600.972	592.522	432.217	344.06	450.368	797.67	808.746	857.703	3.18301	3.01062	3.07164	2.74135	2.65635	2.16059	3.41783	3.38352	3.46242	NM_009275	chr9:103092294-103092235	Srprb	Mus musculus signal recognition particle receptor, B subunit (Srprb), mRNA [NM_009275]
A_51_P162326	0.00269877	2.14176	up	0.0134374	1.5338	down	430.107	1855.29	3.49807	4.59686	510.911	486.571	292.838	1786.83	1856.15	1922.88	3.69625	3.62807	3.16988	4.58137	4.58208	4.62714	A_51_P162326	1165.93	1855.29	3.97975	4.59686	1055.69	921.978	954.222	1309.24	1122.07	1632.39	1786.83	1856.15	1922.88	3.77093	3.62806	3.7591	4.34026	4.36177	4.0184	4.58137	4.58208	4.62714	XM_001478408	chrX:23738598-23738657	Gm5933	PREDICTED: Mus musculus similar to LOC635138 protein (LOC546271), mRNA [XM_001478408]
A_52_P482897	0.0758768	1.57183	up	0.0192628	1.53258	down	209.008	680.659	2.47829	3.13074	161.518	242.963	222.542	527.177	757.028	757.77	2.03487	2.62615	2.77386	2.82033	3.28818	3.2837	A_52_P482897	423.819	680.659	2.51478	3.13074	534.573	488.254	481.095	340.655	283.765	414.573	527.177	757.028	757.77	2.7892	2.71096	2.7711	2.39791	2.37839	2.04111	2.82033	3.28818	3.2837	NM_009704	chr5:91570090-91570149	Areg	Mus musculus amphiregulin (Areg), mRNA [NM_009704]
A_51_P114941	0.0202088	4.02194	down	0.0228263	1.53135	up	4925.84	2311.23	6.91644	4.90855	2289.48	6603.72	5884.31	2284.49	2581.94	2067.27	5.86012	7.39062	7.49858	4.93584	5.05822	4.73159	A_51_P114941	3444.42	2311.23	5.52336	4.90855	3933.53	4809.65	3728.81	2592.52	2192.23	3409.76	2284.49	2581.94	2067.27	5.66857	6.01119	5.72542	5.32588	5.32801	5.08108	4.93584	5.05822	4.73159	NM_007819	chr5:138335377-138335318	Cyp3a13	Mus musculus cytochrome P450, family 3, subfamily a, polypeptide 13 (Cyp3a13), mRNA [NM_007819]
A_52_P482888	0.00371109	2.07422	up	0.0158645	1.53132	down	18.057	77.354	-1.04215	0.0104135	15.4125	20.1295	18.6289	74.0888	73.3879	84.5854	-1.35465	-0.967206	-0.804605	-0.0106297	-0.0785499	0.12042	A_52_P482888	49.4536	77.354	-0.604361	0.0104135	63.7011	57.5413	56.9956	37.716	28.2809	52.4863	74.0888	73.3879	84.5854	-0.279796	-0.374003	-0.306301	-0.777153	-0.94841	-0.940506	-0.0106297	-0.0785499	0.12042	NM_001163513	chr14:24957489-24956433	Dlg5	Mus musculus discs, large homolog 5 (Drosophila) (Dlg5), transcript variant 1, mRNA [NM_001163513]
A_52_P244702	0.00012675	4.55527	up	0.0281769	1.52951	down	139.352	1294.7	1.88475	4.07229	170.509	144.081	103.466	1129.12	1371.77	1383.2	2.11302	1.87229	1.66894	3.91918	4.14581	4.15188	A_52_P244702	805.107	1294.7	3.45922	4.07229	760.733	709.605	637.021	975.079	832.808	915.396	1129.12	1371.77	1383.2	3.2982	3.25034	3.17612	3.91512	3.93167	3.18388	3.91918	4.14581	4.15188	NM_009331	chr11:52066173-52066114	Tcf7	Mus musculus transcription factor 7, T-cell specific (Tcf7), mRNA [NM_009331]
A_52_P635388	0.00792751	1.88235	up	0.00686572	1.52936	down	78.6982	300.483	1.05196	1.96449	102.597	75.1635	58.3337	267.383	295.728	338.339	1.38017	0.933519	0.842184	1.84095	1.93211	2.12041	A_52_P635388	185.723	300.483	1.35156	1.96449	211.332	176.732	174.887	202.605	157.789	190.994	267.383	295.728	338.339	1.45032	1.24489	1.3112	1.64827	1.53169	0.923007	1.84095	1.93211	2.12041	AB026047	chr19:011664591-011664532	Ms4a6d	Mus musculus mRNA for MS4A11, complete cds. [AB026047]
A_51_P186265	0.000151467	2.66925	down	0.00897884	1.52818	up	44.3265	34.1224	0.248664	-1.16777	52.9716	41.5274	38.4804	32.877	34.9352	34.5549	0.426464	0.0775514	0.241977	-1.18281	-1.14941	-1.1711	A_51_P186265	52.8462	34.1224	-0.555953	-1.16777	59.0377	48.502	45.3348	37.5201	30.5502	96.1321	32.877	34.9352	34.5549	-0.389478	-0.620559	-0.636535	-0.784665	-0.837056	-0.0674276	-1.18281	-1.14941	-1.1711	AK170747	chr4:98892455-98892514	Atg4c	Mus musculus NOD-derived CD11c +ve dendritic cells cDNA, RIKEN full-length enriched library, clone:F630118G04 product:APG4 (ATG4) autophagy-related homolog C (S. cerevisiae), full insert sequence. [AK170747]
A_51_P400581	0.0107567	2.95766	up	0.0354596	1.52676	down	21.0984	128.729	-0.841885	0.722572	21.8177	15.4135	26.0642	96.7138	138.406	151.068	-0.853259	-1.35232	-0.320077	0.373836	0.836742	0.957137	A_51_P400581	78.7238	128.729	0.1121	0.722572	79.4646	66.1849	74.32	93.9066	76.6613	81.8054	96.7138	138.406	151.068	0.039197	-0.1721	0.0765967	0.538898	0.490259	-0.30025	0.373836	0.836742	0.957137	NM_023210	chr3:95740981-95741040	Anp32e	Mus musculus acidic (leucine-rich) nuclear phosphoprotein 32 family, member E (Anp32e), mRNA [NM_023210]
A_52_P139399	2.58521e-06	2.86702	up	0.00422073	1.52589	down	325.973	1934.22	3.13747	4.65702	336.722	345.969	295.227	1916.26	1876.22	2010.19	3.09473	3.13606	3.18161	4.68226	4.59759	4.6912	A_52_P139399	1202.18	1934.22	4.04736	4.65702	1232.93	1072.61	1178.68	1313.6	1075.52	1339.78	1916.26	1876.22	2010.19	3.99483	3.84638	4.06388	4.34505	4.30065	3.7334	4.68226	4.59759	4.6912	NM_146171	chr6:125118728-125118669	Ncapd2	Mus musculus non-SMC condensin I complex, subunit D2 (Ncapd2), mRNA [NM_146171]
A_51_P108408	6.71729e-05	2.91364	up	0.00927367	1.52564	down	275.955	1645.91	2.88111	4.42394	325.41	284.344	218.112	1577.11	1648.37	1712.24	3.04543	2.85305	2.74485	4.40125	4.4108	4.45975	A_51_P108408	1035.11	1645.91	3.81452	4.42394	1291.02	1144.04	1139.61	914.185	746.541	975.234	1577.11	1648.37	1712.24	4.06126	3.93939	4.01524	3.82208	3.77391	3.27523	4.40125	4.4108	4.45975	NM_007563	chr6:34437912-34454291	Bpgm	Mus musculus 2,3-bisphosphoglycerate mutase (Bpgm), mRNA [NM_007563]
A_52_P153700	0.0337504	1.703	up	0.017725	1.52561	down	198.546	695.664	2.40637	3.17445	223.788	154.866	216.984	597.171	728.072	761.75	2.50531	1.97644	2.73737	3.00019	3.23192	3.29126	A_52_P153700	436.958	695.664	2.56507	3.17445	423.856	344.739	350.081	522.168	399.247	581.659	597.171	728.072	761.75	2.45439	2.20883	2.31246	3.01411	2.87097	2.52966	3.00019	3.23192	3.29126	NM_153412	chr16:45747435-45747376	Phldb2	Mus musculus pleckstrin homology-like domain, family B, member 2 (Phldb2), mRNA [NM_153412]
A_52_P367745	0.0110062	3.52053	up	0.0410404	1.52403	down	538.711	3552.55	3.71822	5.53402	677.947	693.42	244.765	3577.36	3406.07	3674.23	4.10435	4.13914	2.91118	5.58287	5.45787	5.56131	A_52_P367745	2288.45	3552.55	4.92612	5.53402	2975.82	2810.47	2816.64	1658.49	1434.96	2034.31	3577.36	3406.07	3674.23	5.26603	5.23606	5.32068	4.6814	4.71663	4.33595	5.58287	5.45787	5.56131	NM_007383	chr5:115560946-115560887	Acads	Mus musculus acyl-Coenzyme A dehydrogenase, short chain (Acads), nuclear gene encoding mitochondrial protein, mRNA [NM_007383]
A_52_P486702	3.18274e-05	6.80895	up	0.0387391	1.52374	down	115.595	1606.04	1.61696	4.3844	130.349	131.398	85.0395	1425.52	1659.63	1732.96	1.72555	1.73936	1.38599	4.25546	4.42062	4.47711	A_52_P486702	1021.18	1606.04	3.77678	4.3844	1425.95	1130.5	1165.56	847.169	706.732	851.189	1425.52	1659.63	1732.96	4.20466	3.92222	4.04772	3.71225	3.69485	3.07896	4.25546	4.42062	4.47711	NM_013716	chr11:55312117-55312967	G3bp1	Mus musculus Ras-GTPase-activating protein SH3-domain binding protein 1 (G3bp1), mRNA [NM_013716]
A_51_P208472	0.0166556	2.16025	up	0.0100917	1.52198	down	50.2407	222.332	0.402607	1.51381	42.4978	67.7065	40.5177	278.58	184.394	204.02	0.108633	0.782781	0.316407	1.90013	1.25063	1.39065	A_51_P208472	141.655	222.332	0.907861	1.51381	173.716	142.831	135.271	105.277	86.3603	206.472	278.58	184.394	204.02	1.16755	0.93764	0.940631	0.703791	0.662129	1.03543	1.90013	1.25063	1.39065	NM_029901	chr13:4583075-4585609	Akr1c21	Mus musculus aldo-keto reductase family 1, member C21 (Akr1c21), mRNA [NM_029901]
A_51_P257832	0.00539366	2.57937	up	0.0362137	1.52168	down	43.8603	223.61	0.175428	1.54245	54.2589	51.1098	26.2122	211.242	217.619	241.97	0.461105	0.377085	-0.311907	1.50094	1.48964	1.63677	A_51_P257832	142.825	223.61	0.936784	1.54245	192.099	164.606	168.536	113.254	96.6901	121.765	211.242	217.619	241.97	1.31266	1.14234	1.25783	0.80916	0.825129	0.273577	1.50094	1.48964	1.63677	NM_009479	chr7:140889411-140889352	Uros	Mus musculus uroporphyrinogen III synthase (Uros), mRNA [NM_009479]
A_51_P364714	0.00126145	3.61544	up	0.0422802	1.52158	down	34.7886	260.917	-0.0996006	1.75457	28.5749	38.3266	37.4642	215.467	269.245	298.039	-0.464004	-0.038166	0.203368	1.52951	1.79676	1.93744	A_51_P364714	165.404	260.917	1.149	1.75457	232.146	182.159	185.437	144.102	108.531	140.05	215.467	269.245	298.039	1.58585	1.28852	1.39571	1.15669	0.991802	0.475426	1.52951	1.79676	1.93744	NM_172203	chrX:130627641-130627582	Nox1	Mus musculus NADPH oxidase 1 (Nox1), mRNA [NM_172203]
A_51_P112405	0.0108342	5.51302	up	0.00167148	1.52145	down	88.0073	857.308	1.01908	3.48192	109.239	123.69	31.0926	856.919	804.613	910.393	1.47067	1.65214	-0.0655751	3.5212	3.37613	3.54843	A_51_P112405	533.505	857.308	2.87647	3.48192	568.272	505.668	531.44	534.698	466.939	594.014	856.919	804.613	910.393	2.8774	2.76152	2.91468	3.04832	3.09692	2.55998	3.5212	3.37613	3.54843	NM_011113	chr7:25259315-25259374	Plaur	Mus musculus plasminogen activator, urokinase receptor (Plaur), mRNA [NM_011113]
A_52_P319495	0.0142801	2.32361	up	0.0222484	1.52081	down	99.3151	450.361	1.33645	2.55281	118.163	124.558	55.224	448.737	420.664	481.681	1.58396	1.66223	0.763149	2.58791	2.4405	2.63002	A_52_P319495	288.467	450.361	1.94797	2.55281	380.788	336.932	332.927	223.586	181.1	275.469	448.737	420.664	481.681	2.2998	2.17578	2.23998	1.79043	1.73047	1.45137	2.58791	2.4405	2.63002	NM_172506	chr16:44485904-44485845	Boc	Mus musculus biregional cell adhesion molecule-related/down-regulated by oncogenes (Cdon) binding protein (Boc), mRNA [NM_172506]
A_52_P290391	0.00125532	3.35444	down	0.00659127	1.52074	up	147.646	91.0802	1.98895	0.242881	148.046	127.032	167.859	81.468	102.202	89.5701	1.90922	1.6906	2.36704	0.126347	0.399266	0.203029	A_52_P290391	131.556	91.0802	0.84765	0.242881	155.756	147.876	132.113	124.183	101.392	128.018	81.468	102.202	89.5701	1.0101	0.987715	0.906553	0.942067	0.893636	0.34583	0.126347	0.399266	0.203029	AK030538	chr19:55458284-55458343	Vti1a	Mus musculus adult male pituitary gland cDNA, RIKEN full-length enriched library, clone:5330429B06 product:vesicle transport through interaction with t-SNAREs 1 homolog, full insert sequence. [AK030538]
A_52_P362277	0.000780306	2.29166	up	0.00907017	1.51961	down	103.159	485.895	1.46137	2.65777	124.93	101.12	83.4256	426.072	491.252	540.361	1.66429	1.36149	1.35834	2.51314	2.6643	2.79586	A_52_P362277	304.328	485.895	2.05406	2.65777	381.706	334.815	307.65	277.945	233.145	290.705	426.072	491.252	540.361	2.30327	2.16669	2.12606	2.1044	2.09491	1.52904	2.51314	2.6643	2.79586	NM_025546	chr16:11196602-11196467	Rsl1d1	Mus musculus ribosomal L1 domain containing 1 (Rsl1d1), mRNA [NM_025546]
A_51_P121547	0.00606396	2.11821	up	0.04507	1.51892	down	43.9157	190.824	0.214539	1.29738	53.5931	46.5431	31.6108	156.195	184.902	231.375	0.443294	0.242053	-0.041729	1.06539	1.25459	1.57217	A_51_P121547	120.06	190.824	0.694342	1.29738	151.328	139.501	145.143	97.0179	86.2454	101.122	156.195	184.902	231.375	0.968495	0.903597	1.04225	0.585921	0.660208	0.00557756	1.06539	1.25459	1.57217	NM_007552	chr2:18605306-18605365	Bmi1	Mus musculus Bmi1 polycomb ring finger oncogene (Bmi1), mRNA [NM_007552]
A_52_P22590	0.00297263	2.01081	down	0.0168071	1.51889	up	33.8952	34.1691	-0.160655	-1.16843	40.5496	37.1401	23.9958	32.4938	37.4005	32.6131	0.0409341	-0.0835371	-0.439363	-1.19972	-1.05104	-1.25454	A_52_P22590	49.4131	34.1691	-0.565411	-1.16843	62.6611	50.1588	51.8391	46.8817	40.6897	44.2481	32.4938	37.4005	32.6131	-0.303545	-0.572099	-0.443111	-0.463304	-0.423574	-1.18683	-1.19972	-1.05104	-1.25454	NM_001024720	chr1:152410834-152410775	Hmcn1	Mus musculus hemicentin 1 (Hmcn1), mRNA [NM_001024720]
A_52_P4598	0.064099	1.6513	up	0.00375862	1.51845	down	452.166	1457.49	3.52455	4.24815	589.255	512.572	254.672	1378.53	1521.22	1472.74	3.90206	3.70317	2.96842	4.2071	4.29499	4.24237	A_52_P4598	914.587	1457.49	3.64555	4.24815	825.422	1058.16	773.206	948.364	801.291	1081.08	1378.53	1521.22	1472.74	3.41594	3.82682	3.45563	3.87504	3.87602	3.42388	4.2071	4.29499	4.24237	NM_013872	chr15:81782373-81782003	Pmm1	Mus musculus phosphomannomutase 1 (Pmm1), mRNA [NM_013872]
A_51_P238354	0.00202792	2.76898	up	0.0211177	1.51655	down	38.8745	223.422	0.0487374	1.51809	45.6017	41.5251	29.4968	166.987	251.683	251.597	0.210332	0.0774684	-0.141589	1.16178	1.69944	1.69305	A_51_P238354	137.251	223.422	0.917296	1.51809	161.337	135.895	127.251	137.269	126.546	135.209	166.987	251.683	251.597	1.06089	0.865814	0.852448	1.0866	1.21336	0.424669	1.16178	1.69944	1.69305	NM_019549	chr11:16872051-16871992	Plek	Mus musculus pleckstrin (Plek), mRNA [NM_019549]
A_51_P499918	0.00225122	1.9131	up	0.0198063	1.51645	down	142.044	552.288	1.91302	2.84893	174.657	145.116	106.361	570.356	538.031	548.476	2.14769	1.88262	1.70875	2.93391	2.79553	2.81737	A_51_P499918	351.601	552.288	2.24823	2.84893	437.805	417.256	401.383	286.411	248.519	318.232	570.356	538.031	548.476	2.5011	2.48426	2.50975	2.14769	2.18705	1.65956	2.93391	2.79553	2.81737	NM_010407	chr2:152974812-152976739	Hck	Mus musculus hemopoietic cell kinase (Hck), transcript variant 1, mRNA [NM_010407]
A_51_P242585	0.031597	2.54651	up	0.0015751	1.51582	down	30.0408	142.887	-0.452562	0.895958	42.1903	34.3377	13.5945	136.736	136.162	155.761	0.0981565	-0.196722	-1.25912	0.87344	0.813158	1.00128	A_51_P242585	89.5731	142.887	0.295859	0.895958	99.1771	92.7797	94.8425	87.2429	68.1951	95.2016	136.736	136.162	155.761	0.358891	0.315207	0.42838	0.432707	0.321428	-0.08146	0.87344	0.813158	1.00128	NM_181590	chr6:100561791-100561732	Shq1	Mus musculus SHQ1 homolog (S. cerevisiae) (Shq1), mRNA [NM_181590]
A_52_P245365	0.00288366	2.49685	up	0.00948368	1.51573	down	15.532	78.086	-1.29915	0.0209654	16.4169	19.714	10.465	72.5241	73.297	88.4368	-1.26357	-0.997293	-1.63657	-0.0414252	-0.080338	0.184659	A_52_P245365	48.7551	78.086	-0.579052	0.0209654	50.1117	50.8744	42.304	56.005	41.9367	51.2988	72.5241	73.297	88.4368	-0.625968	-0.551661	-0.736358	-0.206775	-0.380028	-0.973521	-0.0414252	-0.080338	0.184659	NM_030112	chr2:119558188-119558247	Rtf1	Mus musculus Rtf1, Paf1/RNA polymerase II complex component, homolog (S. cerevisiae) (Rtf1), mRNA [NM_030112]
A_51_P451338	5.65479e-05	4.56283	up	0.0389528	1.51556	down	19.3961	184.006	-0.932609	1.25732	18.295	21.016	18.8773	160.454	192.112	199.45	-1.10731	-0.905023	-0.785496	1.1042	1.30978	1.35797	A_51_P451338	117.469	184.006	0.657472	1.25732	98.0961	93.8948	87.5075	142.102	116.404	166.812	160.454	192.112	199.45	0.343081	0.332444	0.312254	1.13652	1.09283	0.727706	1.1042	1.30978	1.35797	NM_010588	chr12:114146946-114146887	Jag2	Mus musculus jagged 2 (Jag2), mRNA [NM_010588]
A_51_P508959	0.00335268	3.44053	down	0.00517697	1.51492	up	3534.97	2115.96	6.56007	4.77744	3306.9	2946.89	4351.14	2174.41	2378.03	1795.44	6.39058	6.22654	7.0631	4.86459	4.93953	4.5282	A_51_P508959	3042.4	2115.96	5.37668	4.77744	2860.69	2601.56	2876.21	3064.77	2783.75	4067.44	2174.41	2378.03	1795.44	5.2091	5.12463	5.35087	5.5673	5.67265	5.33553	4.86459	4.93953	4.5282	NM_030024	chr6:54280124-54280183	Prr15	Mus musculus proline rich 15 (Prr15), mRNA [NM_030024]
A_52_P220370	2.65671e-05	3.2959	up	0.0107079	1.51333	down	15.1307	102.222	-1.3053	0.415375	16.2325	17.1438	12.016	104.375	102.683	99.6073	-1.27987	-1.19883	-1.43719	0.483822	0.406039	0.356263	A_52_P220370	65.0592	102.222	-0.182349	0.415375	60.5088	47.9468	62.9547	71.1932	57.9054	89.8465	104.375	102.683	99.6073	-0.353969	-0.637168	-0.162839	0.139409	0.0854588	-0.164984	0.483822	0.406039	0.356263	NM_172756	chr8:73932604-73932663	Ankle1	Mus musculus ankyrin repeat and LEM domain containing 1 (Ankle1), mRNA [NM_172756]
A_52_P685666	5.0386e-05	3.37487	up	0.0115895	1.51324	down	236.293	1636.95	2.65913	4.41397	278.285	240.677	189.917	1499.69	1663.04	1748.12	2.81974	2.61252	2.54515	4.32864	4.42358	4.48968	A_52_P685666	1031.59	1636.95	3.81632	4.41397	953.62	1220.6	1220.66	985.732	794.125	1014.82	1499.69	1663.04	1748.12	3.62423	4.03284	4.11437	3.93079	3.86305	3.33263	4.32864	4.42358	4.48968	NM_009836	chr3:88115634-88115693	Cct3	Mus musculus chaperonin containing Tcp1, subunit 3 (gamma) (Cct3), mRNA [NM_009836]
A_51_P450829	0.000523547	2.71987	down	0.00245571	1.51306	up	15324.2	11532.2	8.67193	7.22839	17957.5	16356.3	11658.8	12274.4	12126.3	10195.9	8.83161	8.69912	8.48506	7.36155	7.28983	7.03379	A_51_P450829	16523.7	11532.2	7.82587	7.22839	18307.8	16240.4	17493.7	15905.2	13335.7	17859.6	12274.4	12126.3	10195.9	7.88713	7.76677	7.95547	7.94295	7.93284	7.47004	7.36155	7.28983	7.03379	NM_133987	chrX:70927598-70927657	Slc6a8	Mus musculus solute carrier family 6 (neurotransmitter transporter, creatine), member 8 (Slc6a8), transcript variant 1, mRNA [NM_133987]
A_52_P426049	1.03865e-05	5.53407	up	0.0122949	1.5129	down	26.4949	300.69	-0.498679	1.96966	29.1249	29.6132	20.7467	280.782	324.346	296.942	-0.436502	-0.410274	-0.649261	1.91149	2.06537	1.93212	A_52_P426049	189.158	300.69	1.37234	1.96966	222.019	200.961	214.871	162.484	158.542	176.07	280.782	324.346	296.942	1.5215	1.43024	1.60825	1.3299	1.53855	0.805634	1.91149	2.06537	1.93212	NM_020044	chr5:135081816-135080627	Lat2	Mus musculus linker for activation of T cells family, member 2 (Lat2), transcript variant 1, mRNA [NM_020044]
A_52_P591431	0.000830106	5.75685	up	0.00377213	1.5125	down	20.8298	244.979	-0.853013	1.67227	15.8406	21.4912	25.1577	219.594	251.151	264.192	-1.31513	-0.872766	-0.371147	1.55688	1.69639	1.76353	A_52_P591431	153.553	244.979	1.07533	1.67227	182.358	155.762	157.764	142.156	126.986	156.291	219.594	251.151	264.192	1.23759	1.06267	1.16254	1.13708	1.21836	0.63372	1.55688	1.69639	1.76353	NM_198102	chr6:49199039-49196959	Tra2a	Mus musculus transformer 2 alpha homolog (Drosophila) (Tra2a), mRNA [NM_198102]
A_51_P139780	0.00138459	2.7366	up	0.0253889	1.51238	down	9424.9	51723.1	7.94574	9.39813	11377.9	10660.2	6236.55	49867.9	52484.9	52816.5	8.17326	8.08151	7.58246	9.38401	9.40359	9.40678	A_51_P139780	32749.3	51723.1	8.8013	9.39813	30710.3	25928.1	27449.2	39122.7	33300.7	39984.6	49867.9	52484.9	52816.5	8.63339	8.4417	8.60539	9.24146	9.2531	8.63278	9.38401	9.40359	9.40678	NM_009402	chr7:19475659-19475718	Pglyrp1	Mus musculus peptidoglycan recognition protein 1 (Pglyrp1), mRNA [NM_009402]
A_52_P334188	0.000115062	2.40122	up	0.00566659	1.51095	down	3092.57	15411.4	6.38614	7.64991	3043.84	3229.23	3004.63	14518.9	15276	16439.4	6.271	6.35853	6.5289	7.60383	7.62296	7.72295	A_52_P334188	9779.68	15411.4	7.05446	7.64991	11848.5	10614.5	11098.2	8194.04	7066.69	9856.16	14518.9	15276	16439.4	7.25938	7.15322	7.29896	6.9861	7.01665	6.61244	7.60383	7.62296	7.72295	NM_018754	chr4:133157058-133156999	Sfn	Mus musculus stratifin (Sfn), mRNA [NM_018754]
A_52_P100252	0.00253393	1.65425	up	0.00621102	1.50986	down	205.502	694.392	2.45232	3.17849	212.022	245.569	158.914	671.501	677.097	734.576	2.42738	2.64154	2.28803	3.16943	3.1272	3.23885	A_52_P100252	439.816	694.392	2.58408	3.17849	535.434	462.569	495.571	375.135	335.104	435.083	671.501	677.097	734.576	2.79152	2.63299	2.81387	2.53701	2.6183	2.11077	3.16943	3.1272	3.23885	NM_007988	chr11:120667725-120667666	Fasn	Mus musculus fatty acid synthase (Fasn), mRNA [NM_007988]
A_51_P470542	0.00358303	2.60748	down	0.0498791	1.50945	up	342.719	270.442	3.19961	1.81695	283.235	349.038	395.884	256.483	262.864	291.978	2.84517	3.1488	3.60486	1.7809	1.76215	1.9078	A_51_P470542	398.77	270.442	2.41098	1.81695	314.239	377.025	285.287	568.947	326.279	520.841	256.483	262.864	291.978	2.02268	2.33799	2.01719	3.13789	2.57979	2.37032	1.7809	1.76215	1.9078	NM_009693	chr12:8023134-8023193	Apob	Mus musculus apolipoprotein B (Apob), mRNA [NM_009693]
A_52_P239403	0.00227863	2.01756	up	0.0421141	1.50915	down	75.1853	312.205	1.00595	2.01856	92.1806	70.2133	63.1621	273.492	309.859	353.264	1.22571	0.83523	0.956913	1.87354	1.99945	2.18269	A_52_P239403	201.441	312.205	1.42482	2.01856	283.253	225.841	237.496	152.668	129.983	179.405	273.492	309.859	353.264	1.8729	1.59864	1.75268	1.24	1.25201	0.832706	1.87354	1.99945	2.18269	NM_181517	chr7:117194867-117194926	Ipo7	Mus musculus importin 7 (Ipo7), mRNA [NM_181517]
A_51_P500313	0.0153531	3.08669	up	0.00727138	1.50905	down	270.59	1567.4	2.72686	4.35292	351.918	336.015	123.837	1476.81	1590.8	1634.58	3.15841	3.09394	1.92822	4.30646	4.35952	4.39279	A_51_P500313	987.752	1567.4	3.75928	4.35292	1176.74	1030.49	1045.31	929.086	800.809	944.087	1476.81	1590.8	1634.58	3.92754	3.78858	3.89063	3.84541	3.87515	3.2284	4.30646	4.35952	4.39279	NM_013853	chr5:24072344-24071810	Abcf2	Mus musculus ATP-binding cassette, sub-family F (GCN20), member 2 (Abcf2), nuclear gene encoding mitochondrial protein, mRNA [NM_013853]
A_52_P197722	0.0430679	1.50885	up	0.000148923	1.50868	down	45.7456	142.263	0.298384	0.891835	39.6066	45.2234	52.4069	136.322	146.326	144.141	0.00698662	0.200554	0.687612	0.869058	0.917026	0.88942	A_52_P197722	91.6996	142.263	0.298546	0.891835	105.028	99.0831	90.4289	71.5786	59.629	124.45	136.322	146.326	144.141	0.441592	0.410038	0.359631	0.147198	0.127774	0.305045	0.869058	0.917026	0.88942	NM_173731	chr9:75983501-75983560	Hmgcll1	Mus musculus 3-hydroxymethyl-3-methylglutaryl-Coenzyme A lyase-like 1 (Hmgcll1), mRNA [NM_173731]
A_52_P496775	3.84572e-05	2.94147	up	0.00455772	1.50861	down	28.1012	171.426	-0.395484	1.16105	28.8799	27.9465	27.477	166.268	177.054	170.958	-0.448688	-0.493844	-0.243919	1.15555	1.19203	1.13558	A_52_P496775	108.278	171.426	0.567831	1.16105	133.019	109.239	109.511	104.999	84.8592	108.042	166.268	177.054	170.958	0.782451	0.550814	0.635848	0.699969	0.636832	0.10107	1.15555	1.19203	1.13558	BC075636	chr1:173932915-173932856	Vangl2	vang-like 2 (van gogh, Drosophila) Gene [Source:MGI Symbol;Acc:MGI:2135272] [ENSMUST00000111263]
A_51_P364632	0.000265251	4.87559	up	0.00733854	1.50778	down	19.6593	193.198	-0.956052	1.32952	25.2663	20.1001	13.6116	172.063	203.433	204.098	-0.641539	-0.969313	-1.2573	1.20498	1.39239	1.3912	A_51_P364632	121.206	193.198	0.737099	1.32952	126.612	140.25	109.549	119.672	108.236	122.915	172.063	203.433	204.098	0.711227	0.911327	0.636356	0.888679	0.987869	0.287138	1.20498	1.39239	1.3912	NM_011893	chr5:34905707-34905766	Sh3bp2	Mus musculus SH3-domain binding protein 2 (Sh3bp2), transcript variant 1, mRNA [NM_011893]
A_52_P153541	0.0030643	3.04048	down	0.0397062	1.50746	up	87.8108	59.2028	1.23122	-0.37308	76.0557	79.8705	107.506	59.3844	61.4529	56.7713	0.948302	1.02115	1.7242	-0.329802	-0.334611	-0.454827	A_52_P153541	87.0125	59.2028	0.219035	-0.37308	111.038	100.727	101.368	82.8328	50.7306	75.3777	59.3844	61.4529	56.7713	0.521869	0.433778	0.524385	0.357872	-0.105385	-0.418309	-0.329802	-0.334611	-0.454827	XM_001474767	chr16:13674011-13674070		PREDICTED: Mus musculus hypothetical protein LOC100045525 (LOC100045525), mRNA [XM_001474767]
A_51_P376996	0.0206652	1.52618	down	0.000852192	1.50715	up	36.9387	50.2632	-0.00755946	-0.617488	34.085	42.1397	34.5915	56.9074	43.2763	50.6061	-0.209617	0.0986671	0.0882711	-0.39127	-0.840516	-0.620677	A_51_P376996	72.2845	50.2632	-0.025664	-0.617488	68.9727	76.7075	63.5879	68.4048	56.8863	99.1474	56.9074	43.2763	50.6061	-0.165089	0.0407667	-0.1484	0.0817676	0.0598426	-0.0228715	-0.39127	-0.840516	-0.620677	NM_001159533	chr6:118543353-118543294	Cacna1c	Mus musculus calcium channel, voltage-dependent, L type, alpha 1C subunit (Cacna1c), transcript variant 2, mRNA [NM_001159533]
A_51_P125383	0.000147314	3.13177	down	0.00342364	1.50715	up	425.251	279.346	3.51145	1.86447	507.361	392.811	375.581	275.64	296.679	265.718	3.68619	3.31925	3.5289	1.88483	1.93674	1.77184	A_51_P125383	399.848	279.346	2.45629	1.86447	385.788	412.742	381.587	448.894	325.111	444.965	275.64	296.679	265.718	2.31862	2.46857	2.43679	2.79597	2.57462	2.14318	1.88483	1.93674	1.77184	NM_026853	chrX:160896714-160896773	Asb11	Mus musculus ankyrin repeat and SOCS box-containing 11 (Asb11), mRNA [NM_026853]
A_52_P306792	0.00215478	4.32698	up	0.0101553	1.50709	down	146.592	1234.48	1.89373	4.00709	173.47	186.077	80.2309	1130.04	1278.7	1294.7	2.13786	2.24131	1.30201	3.92034	4.04445	4.05648	A_52_P306792	779.788	1234.48	3.41532	4.00709	939.442	825.814	840.538	732.24	612.362	728.333	1130.04	1278.7	1294.7	3.60262	3.46914	3.57609	3.50192	3.48807	2.85408	3.92034	4.04445	4.05648	NM_153419	chr7:53081094-53081035	Grwd1	Mus musculus glutamate-rich WD repeat containing 1 (Grwd1), mRNA [NM_153419]
A_52_P280821	4.02582e-05	7.26698	down	0.0037901	1.50689	up	221.445	61.7165	2.54847	-0.312883	256.239	250.93	157.164	64.0996	60.9092	60.1408	2.70066	2.6727	2.27206	-0.219571	-0.347433	-0.371644	A_52_P280821	90.3071	61.7165	0.278688	-0.312883	107.861	102.121	100.538	65.2386	60.1165	105.967	64.0996	60.9092	60.1408	0.479989	0.453608	0.512516	0.0133953	0.139522	0.0730972	-0.219571	-0.347433	-0.371644		chr2:155215043-155214984
A_51_P120674	0.00128645	1.93419	up	0.00410228	1.50482	down	331.119	1308.6	3.14176	4.0935	409.078	314.869	269.409	1269.44	1312.44	1343.92	3.37555	3.00016	3.04958	4.08816	4.08202	4.11032	A_51_P120674	828.607	1308.6	3.5039	4.0935	825.762	769.126	691.52	911.646	754.152	1019.44	1269.44	1312.44	1343.92	3.41654	3.36655	3.29455	3.81807	3.78854	3.33918	4.08816	4.08202	4.11032	NM_013508	chr10:92710173-92710161	Elk3	Mus musculus ELK3, member of ETS oncogene family (Elk3), transcript variant 1, mRNA [NM_013508]
A_51_P152946	0.00016791	2.58632	up	0.0269789	1.50355	down	178.109	942.838	2.24756	3.61846	208.269	188.048	138.009	868.119	962.379	998.016	2.40162	2.25652	2.08455	3.53993	3.63444	3.681	A_51_P152946	604.592	942.838	3.03009	3.61846	522.287	460.571	512.312	716.675	584.242	831.468	868.119	962.379	998.016	2.75565	2.62675	2.8618	3.47092	3.42025	3.04514	3.53993	3.63444	3.681	NM_009534	chr9:7932599-7932540	Yap1	Mus musculus yes-associated protein 1 (Yap1), transcript variant 2, mRNA [NM_009534]
A_51_P472488	0.00168285	1.52946	up	0.0110092	1.50355	down	293.648	928.294	2.98204	3.59506	289.118	334.132	257.694	852.549	922.378	1009.96	2.87483	3.08583	2.98544	3.51383	3.57319	3.69816	A_51_P472488	590.621	928.294	3.00669	3.59506	732.016	631.77	652.911	543.9	423.655	559.475	852.549	922.378	1009.96	3.24269	3.08272	3.21166	3.07294	2.95658	2.47355	3.51383	3.57319	3.69816	NM_019836	chr5:77733282-77733223	2610024G14Rik	Mus musculus RIKEN cDNA 2610024G14 gene (2610024G14Rik), mRNA [NM_019836]
A_52_P956125	0.0102758	1.64131	down	0.00347566	1.5029	up	28.1335	35.4391	-0.397971	-1.11282	29.2411	25.0992	30.0604	35.0937	36.2267	34.997	-0.430759	-0.648871	-0.114283	-1.08867	-1.09704	-1.15276	A_52_P956125	50.6882	35.4391	-0.525071	-1.11282	51.2264	51.5249	41.1918	53.209	46.4524	60.5246	35.0937	36.2267	34.997	-0.594228	-0.533331	-0.774794	-0.28066	-0.232486	-0.734925	-1.08867	-1.09704	-1.15276	AK086311	chr17:66315823-66315764	Ankrd12	Mus musculus 15 days embryo head cDNA, RIKEN full-length enriched library, clone:D930020E11 product:unclassifiable, full insert sequence. [AK086311]
A_51_P162891	0.0231304	1.74565	up	0.0362723	1.50218	down	62.2533	215.773	0.689338	1.4931	73.7847	74.448	38.5271	214.918	210.397	222.004	0.904567	0.91972	0.243727	1.52583	1.44095	1.51252	A_51_P162891	141.508	215.773	0.906046	1.4931	193.429	170.754	163.465	96.8675	86.8304	137.7	214.918	210.397	222.004	1.32262	1.19524	1.21376	0.583683	0.66996	0.451015	1.52583	1.44095	1.51252	NM_201359	chr15:97797475-97797624	Tmem106c	Mus musculus transmembrane protein 106C (Tmem106c), mRNA [NM_201359]
A_52_P195260	0.0427322	1.71736	up	0.0217088	1.50187	down	33.1873	112.444	-0.232065	0.548128	41.0158	39.1429	19.4031	99.6255	116.931	120.775	0.0574255	-0.00776339	-0.745858	0.416629	0.593498	0.634257	A_52_P195260	71.8596	112.444	-0.0386337	0.548128	91.7761	78.3933	83.0675	61.4435	51.7073	64.7698	99.6255	116.931	120.775	0.247004	0.0721278	0.237131	-0.0730691	-0.0778704	-0.637126	0.416629	0.593498	0.634257	NM_198626	chr16:30956413-30956354	AI480653	Mus musculus expressed sequence AI480653 (AI480653), mRNA [NM_198626]
[truncated: 6 more columns]
