# Supplementary material for: Calcium Prevents Tumorigenesis in a Mouse Model of Colorectal Cancer
Source: PLoS One. 2011 Aug 17;6(8):e22566. doi: 10.1371/journal.pone.0022566 (PMC3157344; doi:10.1371/journal.pone.0022566)
Supplement: Table S5 — Complete list of pathways based on the genes whose changes due to DMH treatment could be reversed by dietary calcium. (XLS) [file pone.0022566.s005.xls]

## Sheet: Sheet1
Table S5.The complete list of pathways based on the genes whose changes due to the DMH treatment could be reversed by diatery calcium
#Column "PathwayID" stands for Pathway identifiers used in KEGG
#Column "Definition" stands for the definition of the PathwayID
#Column "OriginalWebSite"stands for The map's website,the nodes with red frame and red symbol are associated with the DE genes, green nodes have no significance
#Column "p-value"
"EASE-score" stands for the enrichment p-value of the PathwayID used EASE method, EASE Score is modified Fisher's exact probability by penalizing (subtract) the count of positive agreement by 1
"Fisher-Pvalue" stands for the enrichment p-value of the PathwayID used Fisher's exact test
"Hypergeometric-Pvalue" stands for the enrichment p-value of the PathwayID used Hypergeometric test
#Column "SelectionCounts" stands for the Count of the DE genes' entities directly associated with the listed PathwayID
#Column "SelectionSize" stands for the total number of the DE genes' entities
#Column "Count" stands for the count of the chosen background population genes' entities associated with the listed PathwayID
#Column "Size" stands for the total number of chosen background population genes' entities
#Column "FDR" stands for the false discover rate of the PathwayID
#Column "Enrichment_Score" stands for the Enrichment Score value of the PathwayID, it equals "-log10(Pvalue)"
#Column "GENES" stands for the DE genes associated with the PathwayID
PathwayID	Definition	OriginalWebSite	Fisher-Pvalue	SelectionCounts	SelectionSize	Count	Size	FDR	Enrichment_Score	Genes
mmu04310	Wnt signaling pathway - Mus musculus (mouse)	http://www.genome.jp/dbget-bin/show_pathway?mmu04310+12443+16973+17393+17869+93960+19057+20671+21414+93840+24117+22418	7.52862e-06	11	306	148	21970	0.00158854	5.12329	CCND1//LRP5//MMP7//MYC//NKD1//PPP3CC//SOX17//TCF7//VANGL2//WIF1//WNT5A
mmu05140	Leishmaniasis - Mus musculus (mouse)	http://www.genome.jp/dbget-bin/show_pathway?mmu05140+14131+14968+16176+17357+19225+21926	0.000339952	6	306	67	21970	0.0290759	3.46858	FCGR3//H2-EA//IL1B//MARCKSL1//PTGS2//TNF
mmu04110	Cell cycle - Mus musculus (mouse)	http://www.genome.jp/dbget-bin/show_pathway?mmu04110+12236+268697+12443+12534+27214+105988+17869+55948	0.000413402	8	306	127	21970	0.0290759	3.38363	BUB1B//CCNB1//CCND1//CDK1//DBF4//ESPL1//MYC//SFN
mmu04370	VEGF signaling pathway - Mus musculus (mouse)	http://www.genome.jp/dbget-bin/show_pathway?mmu04370+66350+18780+234779+19057+19225	0.004185	5	306	76	21970	0.115696	2.3783	PLA2G12A//PLA2G2A//PLCG2//PPP3CC//PTGS2
mmu04010	MAPK signaling pathway - Mus musculus (mouse)	http://www.genome.jp/dbget-bin/show_pathway?mmu04010+105352+75590+319520+16176+17869+66350+18780+19057+16765+21926	0.00501912	10	306	272	21970	0.115696	2.29937	DUSP22//DUSP4//DUSP4//IL1B//MYC//PLA2G12A//PLA2G2A//PPP3CC//STMN1//TNF
mmu04114	Oocyte meiosis - Mus musculus (mouse)	http://www.genome.jp/dbget-bin/show_pathway?mmu04114+268697+12534+105988+19057+56739+72415	0.00528062	6	306	114	21970	0.115696	2.27731	CCNB1//CDK1//ESPL1//PPP3CC//REC8//SGOL1
mmu04664	Fc epsilon RI signaling pathway - Mus musculus (mouse)	http://www.genome.jp/dbget-bin/show_pathway?mmu04664+14125+66350+18780+234779+21926	0.00548746	5	306	81	21970	0.115696	2.26063	FCER1A//PLA2G12A//PLA2G2A//PLCG2//TNF
mmu04350	TGF-beta signaling pathway - Mus musculus (mouse)	http://www.genome.jp/dbget-bin/show_pathway?mmu04350+12162+15903+17869+21825+21926	0.00639354	5	306	84	21970	0.115696	2.19426	BMP7//ID3//MYC//THBS1//TNF
mmu05222	Small cell lung cancer - Mus musculus (mouse)	http://www.genome.jp/dbget-bin/show_pathway?mmu05222+12443+54124+16782+17869+19225	0.00639354	5	306	84	21970	0.115696	2.19426	CCND1//CKS1B//LAMC2//MYC//PTGS2
mmu04640	Hematopoietic cell lineage - Mus musculus (mouse)	http://www.genome.jp/dbget-bin/show_pathway?mmu04640+12505+14968+16156+16176+21926	0.00671755	5	306	85	21970	0.115696	2.17279	CD44//H2-EA//IL11//IL1B//TNF
mmu00590	Arachidonic acid metabolism - Mus musculus (mouse)	http://www.genome.jp/dbget-bin/show_pathway?mmu00590+11684+14776+66350+18780+19225	0.00705289	5	306	86	21970	0.115696	2.15163	ALOX12//GPX2//PLA2G12A//PLA2G2A//PTGS2
mmu04012	ErbB signaling pathway - Mus musculus (mouse)	http://www.genome.jp/dbget-bin/show_pathway?mmu04012+11839+13874+15200+17869+234779	0.00775832	5	306	88	21970	0.115696	2.11023	AREG//EREG//HBEGF//MYC//PLCG2
mmu00650	Butanoate metabolism - Mus musculus (mouse)	http://www.genome.jp/dbget-bin/show_pathway?mmu00650+11409+15360+74147	0.00822485	3	306	30	21970	0.115696	2.08487	ACADS//HMGCS2//LBP
mmu05216	Thyroid cancer - Mus musculus (mouse)	http://www.genome.jp/dbget-bin/show_pathway?mmu05216+12443+17869+21414	0.00822485	3	306	30	21970	0.115696	2.08487	CCND1//MYC//TCF7
mmu04060	Cytokine-cytokine receptor interaction - Mus musculus (mouse)	http://www.genome.jp/dbget-bin/show_pathway?mmu04060+12162+56221+20306+16156+16176+21926+18383+27279+29820	0.0104977	9	306	258	21970	0.138439	1.97891	BMP7//CCL24//CCL7//IL11//IL1B//TNF//TNFRSF11B//TNFRSF12A//TNFRSF19
mmu00565	Ether lipid metabolism - Mus musculus (mouse)	http://www.genome.jp/dbget-bin/show_pathway?mmu00565+66350+18780+27226	0.0126003	3	306	35	21970	0.147704	1.89962	PLA2G12A//PLA2G2A//PLA2G7
mmu05310	Asthma - Mus musculus (mouse)	http://www.genome.jp/dbget-bin/show_pathway?mmu05310+14125+14968+21926	0.0126003	3	306	35	21970	0.147704	1.89962	FCER1A//H2-EA//TNF
mmu04972	Pancreatic secretion - Mus musculus (mouse)	http://www.genome.jp/dbget-bin/show_pathway?mmu04972+229927+99663+12873+66350+18780	0.0146682	5	306	103	21970	0.162895	1.83362	CLCA4//CLCA4//CPA3//PLA2G12A//PLA2G2A
mmu04650	Natural killer cell mediated cytotoxicity - Mus musculus (mouse)	http://www.genome.jp/dbget-bin/show_pathway?mmu04650+18106+14131+234779+19057+24055+21926	0.0182285	6	306	149	21970	0.192311	1.73925	CD244//FCGR3//PLCG2//PPP3CC//SH3BP2//TNF
mmu05219	Bladder cancer - Mus musculus (mouse)	http://www.genome.jp/dbget-bin/show_pathway?mmu05219+12443+17869+21825	0.0205858	3	306	42	21970	0.206838	1.68643	CCND1//MYC//THBS1
mmu00280	Valine, leucine and isoleucine degradation - Mus musculus (mouse)	http://www.genome.jp/dbget-bin/show_pathway?mmu00280+11409+15360+74147	0.0276445	3	306	47	21970	0.252819	1.55839	ACADS//HMGCS2//LBP
mmu00592	alpha-Linolenic acid metabolism - Mus musculus (mouse)	http://www.genome.jp/dbget-bin/show_pathway?mmu00592+66350+18780	0.0282863	2	306	19	21970	0.252819	1.54842	PLA2G12A//PLA2G2A
mmu04512	ECM-receptor interaction - Mus musculus (mouse)	http://www.genome.jp/dbget-bin/show_pathway?mmu04512+12505+16782+20750+21825	0.0287566	4	306	83	21970	0.252819	1.54126	CD44//LAMC2//SPP1//THBS1
mmu05145	Toxoplasmosis - Mus musculus (mouse)	http://www.genome.jp/dbget-bin/show_pathway?mmu05145+14968+16782+66350+18780+21926	0.0326705	5	306	127	21970	0.275739	1.48584	H2-EA//LAMC2//PLA2G12A//PLA2G2A//TNF
mmu05213	Endometrial cancer - Mus musculus (mouse)	http://www.genome.jp/dbget-bin/show_pathway?mmu05213+12443+17869+21414	0.0358289	3	306	52	21970	0.290594	1.44577	CCND1//MYC//TCF7
mmu04710	Circadian rhythm - mammal - Mus musculus (mouse)	http://www.genome.jp/dbget-bin/show_pathway?mmu04710+11865+18143	0.037185	2	306	22	21970	0.290594	1.42963	ARNTL//NPAS2
mmu05221	Acute myeloid leukemia - Mus musculus (mouse)	http://www.genome.jp/dbget-bin/show_pathway?mmu05221+12443+17869+21414	0.045118	3	306	57	21970	0.339996	1.34565	CCND1//MYC//TCF7
mmu05332	Graft-versus-host disease - Mus musculus (mouse)	http://www.genome.jp/dbget-bin/show_pathway?mmu05332+14968+16176+21926	0.0491357	3	306	59	21970	0.354895	1.3086	H2-EA//IL1B//TNF
mmu00982	Drug metabolism - cytochrome P450 - Mus musculus (mouse)	http://www.genome.jp/dbget-bin/show_pathway?mmu00982+11522+13099+13101+13105+13113+14261+55990+226564	1.06658e-08	8	110	85	21970	2.25049e-06	7.97201	ADH1//CYP2C40//CYP2D10//CYP2D9//CYP3A13//FMO1//FMO2//FMO4
mmu04710	Circadian rhythm - mammal - Mus musculus (mouse)	http://www.genome.jp/dbget-bin/show_pathway?mmu04710+12753+18627+18628+19885	4.05914e-06	4	110	22	21970	0.00042824	5.39157	CLOCK//PER2//PER3//RORC
mmu00591	Linoleic acid metabolism - Mus musculus (mouse)	http://www.genome.jp/dbget-bin/show_pathway?mmu00591+13099+13113+18781	0.00148705	3	110	45	21970	0.104589	2.82767	CYP2C40//CYP3A13//PLA2G2C
mmu00910	Nitrogen metabolism - Mus musculus (mouse)	http://www.genome.jp/dbget-bin/show_pathway?mmu00910+23831+227231	0.00586776	2	110	23	21970	0.236643	2.23153	CAR14//CPS1
mmu00980	Metabolism of xenobiotics by cytochrome P450 - Mus musculus (mouse)	http://www.genome.jp/dbget-bin/show_pathway?mmu00980+11522+13099+13113	0.00634899	3	110	75	21970	0.236643	2.1973	ADH1//CYP2C40//CYP3A13
mmu00830	Retinol metabolism - Mus musculus (mouse)	http://www.genome.jp/dbget-bin/show_pathway?mmu00830+11522+13099+13113	0.00707611	3	110	78	21970	0.236643	2.15021	ADH1//CYP2C40//CYP3A13
mmu03320	PPAR signaling pathway - Mus musculus (mouse)	http://www.genome.jp/dbget-bin/show_pathway?mmu03320+14933+26458+20411	0.0078507	3	110	81	21970	0.236643	2.10509	GYK//SLC27A2//SORBS1
mmu00140	Steroid hormone biosynthesis - Mus musculus (mouse)	http://www.genome.jp/dbget-bin/show_pathway?mmu00140+13113+15492	0.0290009	2	110	53	21970	0.764899	1.53759	CYP3A13//HSD3B1
mmu00010	Glycolysis / Gluconeogenesis - Mus musculus (mouse)	http://www.genome.jp/dbget-bin/show_pathway?mmu00010+11522+13808	0.0493647	2	110	71	21970	1	1.30658	ADH1//ENO3
mmu05211	Renal cell carcinoma - Mus musculus (mouse)	http://www.genome.jp/dbget-bin/show_pathway?mmu05211+11863+13819	0.0493647	2	110	71	21970	1	1.30658	ARNT//HLF
