# Supplementary material for: Calcium Prevents Tumorigenesis in a Mouse Model of Colorectal Cancer
Source: PLoS One. 2011 Aug 17;6(8):e22566. doi: 10.1371/journal.pone.0022566 (PMC3157344; doi:10.1371/journal.pone.0022566)
Supplement: Table S6 — Complete list of differentially expressed genes in the DMH + Calcium group with/without tumors. (XLS) [file pone.0022566.s006.xls]

## Sheet: Sheet1
Table S6. The complete list of differentially expressed genes in the DMH+Calcium group with/without tumors.
# Fold-Change cut-off : 1.5
# P-value cut-off: 0.05
# Condition pairs: CA2_vs_CA
# Column A: ProbeName, it represents probe name.
# Column B: p-value, p-value calculated from TTest.
# Column C: Fold change, the absolute ratio (no log scale) of normalized intensities between two conditions.
# Column D: Regulation, it depicts which one of the groups has greater or lower intensity values wrt other group.
# Column E,F: Raw Intensity of each group (averaged intensity of replicate samples).
# Column G,H: Normalized Intensity of each group (averaged intensity of replicate samples).
# Column I~N: Raw Intensity of each sample.
# Column O~T: log2 value of Normalized Intensity of each sample.
# Column U~AD: annotations to each probe, including GenbankAccession, GenomicCoordinates, GeneSymbol, Description, GO annotations, RefSeqAccession, UniGeneID, EntrezGeneID, EnsemblID, TIGRID
# CA2 stands for the mice from DMH+Calcium with tumors;CA stands for the mice from DMH+Calcium group with tumors.
ProbeName	p-value	FCAbsolute	regulation	[Group(CA)](raw)	[Group(CA2)](raw)	[Group(CA)](normalized)	[Group(CA2)](normalized)	[CA-1, Group(CA)](raw)	[CA-2, Group(CA)](raw)	[CA-3, Group(CA)](raw)	[CA2-1, Group(CA2)](raw)	[CA2-2, Group(CA2)](raw)	[CA2-3, Group(CA2)](raw)	[CA-1, Group(CA)](normalized)	[CA-2, Group(CA)](normalized)	[CA-3, Group(CA)](normalized)	[CA2-1, Group(CA2)](normalized)	[CA2-2, Group(CA2)](normalized)	[CA2-3, Group(CA2)](normalized)	GenbankAccession	GenomicCoordinates	GeneSymbol	Description	Go	RefSeqAccession	UniGeneID	EntrezGeneID	EnsemblID	TIGRID
A_52_P17112	0.000318235	10.3636	up	55.4819	544.459	-0.434952	2.9385	66.7212	45.3188	54.4058	592.766	494.827	545.783	-0.21297	-0.718492	-0.373393	3.19706	3.18061	2.43781	NM_133206	chr8:114146918-114146977	Znrf1	Mus musculus zinc and ring finger 1 (Znrf1), transcript variant 1, mRNA [NM_133206]	GO:0005515|GO:0008150|GO:0005768|GO:0005764|GO:0031410|GO:0003674|GO:0016020|GO:0046872|GO:0030054|GO:0045202|GO:0008270|GO:0005575|GO:0016874	NM_133206	Mm.271578	170737	ENSMUST00000095176	TC1674729
A_52_P387724	0.000246461	9.62934	up	65.1542	598.188	-0.193373	3.07406	68.5662	55.6596	71.2367	642.43	537.193	614.94	-0.173616	-0.421972	0.0154686	3.31314	3.29913	2.60993	NM_001079822	chr6:72576436-72576377	Tcf7l1	Mus musculus transcription factor 7-like 1 (T-cell specific, HMG box) (Tcf7l1), transcript variant 1, mRNA [NM_001079822]	GO:0048319|GO:0005634|GO:0003700|GO:0006350|GO:0003677|GO:0008595|GO:0048863|GO:0046022|GO:0008013|GO:0016055|GO:0045892|GO:0045449	NM_001079822	Mm.440067	21415	ENSMUST00000114053	TC1626802
A_51_P424275	0.000323959	8.50222	up	204.102	1655.36	1.45195	4.53978	217.166	170.868	224.271	1818.21	1440.11	1707.76	1.48961	1.19621	1.67002	4.81405	4.72179	4.08352	NM_008631	chr8:96662139-96662677	Mt4	Mus musculus metallothionein 4 (Mt4), mRNA [NM_008631]	GO:0006875|GO:0046872|GO:0046686	NM_008631	Mm.1536	17752	ENSMUST00000034207	TC1734616
A_51_P419319	0.000354279	8.13152	down	12519.4	1465.36	7.39428	4.37075	14262.3	11613.5	11682.4	1458.96	1461.3	1475.81	7.52688	7.28298	7.37296	4.49647	4.74287	3.87292	NM_009700	chr18:15551556-15551497	Aqp4	Mus musculus aquaporin 4 (Aqp4), mRNA [NM_009700]	GO:0005215|GO:0030104|GO:0055085|GO:0007605|GO:0015288|GO:0006810|GO:0005887|GO:0051260|GO:0006833|GO:0016020|GO:0015250|GO:0070295|GO:0016021|GO:0016323	NM_009700	Mm.250786	11829	ENSMUST00000115856	TC1580446
A_52_P208521	0.000809062	7.90878	up	33.2344	248.758	-1.17752	1.80593	38.8606	25.767	35.0755	280.97	224.579	240.725	-0.992806	-1.53308	-1.00669	2.12002	2.04091	1.25687	NM_183322	chr1:21342143-21342202	Khdc1a	Mus musculus KH domain containing 1A (Khdc1a), mRNA [NM_183322]	GO:0008150|GO:0003674|GO:0005737|GO:0003723|GO:0006915|GO:0005575	NM_183322	Mm.26006	368204	ENSMUST00000088407	TC1585306
A_52_P670255	0.000325324	7.88336	up	55.3666	411.11	-0.451317	2.52749	71.9787	44.6823	49.4389	433.193	346.809	453.329	-0.103545	-0.738899	-0.511506	2.74461	2.66783	2.17004	NM_008379	chr11:97022982-97022923	Kpnb1	Mus musculus karyopherin (importin) beta 1 (Kpnb1), mRNA [NM_008379]	GO:0008565|GO:0006886|GO:0005634|GO:0005515|GO:0015031|GO:0005737|GO:0005488|GO:0006610|GO:0006606|GO:0006810	NM_008379	Mm.251013	16211	ENSMUST00000001479	TC1687876
A_51_P460844	0.00028612	7.64214	up	24.657	180.609	-1.59157	1.34241	25.3008	22.0217	26.6486	198.916	154.993	187.917	-1.61193	-1.75967	-1.40309	1.62176	1.50589	0.899581	NM_144923	chr7:28250924-28250983	Blvrb	Mus musculus biliverdin reductase B (flavin reductase (NADPH)) (Blvrb), mRNA [NM_144923]	GO:0004074|GO:0008150|GO:0003674|GO:0008152|GO:0005737|GO:0005488|GO:0042602|GO:0016491|GO:0005575|GO:0003824|GO:0055114	NM_144923	Mm.24021	233016	ENSMUST00000108357	TC1579296
A_52_P376804	0.00208244	7.62756	down	636.736	92.0774	3.09967	0.168444	696.525	580.481	633.2	41.4292	77.2919	157.511	3.17099	2.96058	3.16744	-0.64168	0.502078	0.644936	NM_030201	chr16:75758212-75758153	Hspa13	Mus musculus heat shock protein 70 family, member 13 (Hspa13), transcript variant 1, mRNA [NM_030201]	GO:0005792|GO:0005524|GO:0000166|GO:0005783	NM_030201	Mm.26704	110920	ENSMUST00000114244	NP737452
A_52_P154800	0.000499495	7.41663	up	69.4176	486.317	-0.115823	2.77494	77.079	53.0439	78.1298	505.502	433.377	520.072	-0.00477648	-0.491415	0.148721	2.96731	2.98931	2.36819	NM_139269	chr19:7660216-7660275	Pla2g16	Mus musculus phospholipase A2, group XVI (Pla2g16), mRNA [NM_139269]	GO:0045786|GO:0016042|GO:0016787|GO:0016020|GO:0005886|GO:0005737|GO:0016021|GO:0004623	NM_139269	Mm.274810	225845	ENSMUST00000136756	TC1727703
A_52_P140356	0.000287608	6.87475	up	422.268	2773.68	2.50328	5.28459	472.348	366.17	428.285	2977.78	2404.88	2938.37	2.61066	2.29584	2.60335	5.52576	5.46158	4.86643	NM_007590	chr7:17500793-17500734	Calm3	Mus musculus calmodulin 3 (Calm3), mRNA [NM_007590]	GO:0005856|GO:0005737|GO:0007049|GO:0005509	NM_007590	Mm.288630	12315	ENSMUST00000019514	TC1573102
A_51_P424272	0.000295396	6.78056	up	277.164	1805.51	1.90318	4.66458	282.942	266.591	281.96	1988.11	1562.95	1865.45	1.87132	1.83795	2.00027	4.94292	4.83989	4.21094	NM_008631	chr8:96662155-96662693	Mt4	Mus musculus metallothionein 4 (Mt4), mRNA [NM_008631]	GO:0006875|GO:0046872|GO:0046686	NM_008631	Mm.1536	17752	ENSMUST00000034207	TC1734616
A_52_P456077	0.000152972	6.75103	up	62.9637	408.187	-0.235702	2.51941	65.8282	59.4923	63.5705	429.235	351.697	443.628	-0.232409	-0.3259	-0.148796	2.73137	2.68802	2.13883	NM_175095	chr3:57450343-57450284	Commd2	Mus musculus COMM domain containing 2 (Commd2), mRNA [NM_175095]	GO:0008150|GO:0003674|GO:0005575	NM_175095	Mm.21901	52245	ENSMUST00000041954	TC1600778
A_51_P179258	0.000384356	6.73834	up	31.0399	200.746	-1.26608	1.48631	27.9612	36.6503	28.5082	228.088	159.946	214.205	-1.46769	-1.02478	-1.30578	1.81919	1.55127	1.08847	NM_001161665	chr1:180862723-180862782	Kif26b	Mus musculus kinesin family member 26B (Kif26b), mRNA [NM_001161665]	GO:0005524|GO:0005874|GO:0007018|GO:0003774|GO:0000166|GO:0003777	NM_001161665	Mm.138659	269152	ENSMUST00000027771	TC1585740
A_51_P323451	0.0003688	6.57013	up	33.4717	210.655	-1.1504	1.56552	32.1727	31.0786	37.1637	228.113	182.358	221.494	-1.26528	-1.26268	-0.923258	1.81934	1.74046	1.13675	NM_020006	chr11:113588220-113588161	Cdc42ep4	Mus musculus CDC42 effector protein (Rho GTPase binding) 4 (Cdc42ep4), transcript variant 1, mRNA [NM_020006]	GO:0005515|GO:0007266|GO:0016020|GO:0005856|GO:0005737|GO:0008360	NM_020006	Mm.293378	56699	ENSMUST00000106616
A_52_P319123	0.000527694	6.51637	up	66.9376	417.009	-0.150624	2.55344	70.591	59.623	70.5989	454.922	377.179	418.927	-0.131631	-0.322734	0.0024929	2.81522	2.78894	2.05618	NM_177151	chr15:35860870-35860929	Vps13b	Mus musculus vacuolar protein sorting 13B (yeast) (Vps13b), mRNA [NM_177151]	GO:0008150|GO:0003674|GO:0015031|GO:0008104|GO:0005575|GO:0006810	NM_177151	Mm.309250	666173		TC1601484
A_51_P412947	0.000430758	6.28376	up	139.563	841.961	0.912401	3.56403	143.739	130.694	144.257	935.458	732.391	858.034	0.894266	0.80952	1.03342	3.85527	3.7463	3.09052	NM_007968	chr11:004970065-004970006	Ewsr1	Mus musculus Ewing sarcoma breakpoint region 1 (Ewsr1), mRNA [NM_007968]	GO:0003676|GO:0005515|GO:0015030|GO:0006350|GO:0005886|GO:0005516|GO:0003723|GO:0000166|GO:0045449|GO:0005634|GO:0046872|GO:0016020|GO:0005737|GO:0008270|GO:0005622	NM_007968	Mm.142822	14030	ENSMUST00000102930	TC1683853
A_52_P115402	0.000328435	6.19364	up	108.472	643.852	0.548916	3.1797	108.45	102.682	114.284	682.973	572.596	675.989	0.487847	0.461508	0.697392	3.40143	3.39121	2.74648	AK009480	chr2:164708605-164708664	Pcif1	Mus musculus adult male tongue cDNA, RIKEN full-length enriched library, clone:2310022K11 product:unclassifiable, full insert sequence. [AK009480]	GO:0005634|GO:0005515|GO:0008150|GO:0003674|GO:0005575		Mm.241134	228866		TC1692227
A_52_P680325	0.000230031	6.17155	up	776.178	4584.93	3.38453	6.01016	861.243	706.97	760.321	4808.52	4000.09	4946.19	3.47723	3.24498	3.43138	6.21712	6.19565	5.61773		chr6:65946304-65946363
A_51_P489503	0.000819015	6.15363	up	134.646	790.597	0.853016	3.47445	151.989	115.46	136.488	887.021	710.214	774.555	0.97478	0.630719	0.953548	3.77857	3.70194	2.94285	NM_175263	chr11:120515580-120515521	Notum	Mus musculus notum pectinacetylesterase homolog (Drosophila) (Notum), mRNA [NM_175263]	GO:0005576|GO:0016787|GO:0008150|GO:0003674|GO:0005575	NM_175263	Mm.32839	77583	ENSMUST00000106177	TC1588352
A_51_P404193	0.000322872	6.13366	up	137.708	807.992	0.887395	3.50414	157.557	127.269	128.299	879.193	693.347	851.438	1.02669	0.771205	0.864289	3.76578	3.66727	3.07938	NM_022435	chr2:70315688-70315747	Sp5	Mus musculus trans-acting transcription factor 5 (Sp5), mRNA [NM_022435]	GO:0003676|GO:0005634|GO:0046872|GO:0006350|GO:0003677|GO:0008270|GO:0045449|GO:0005622	NM_022435	Mm.423397	64406	ENSMUST00000100043	TC1589176
A_52_P351021	0.000282063	6.09459	up	43.6683	255.682	-0.763086	1.84444	42.2844	43.163	45.5576	275.08	219.829	272.136	-0.870989	-0.788806	-0.629462	2.08945	2.01007	1.43381	XM_001474265	chr13:50040602-50040543	Gm10784	PREDICTED: Mus musculus similar to immediate early response 3 interacting protein 1 (LOC100040099), mRNA [XM_001474265]	GO:0008150|GO:0003674|GO:0005575	XM_001474265		100040099
A_51_P223665	0.000657824	5.6915	up	53.2786	290.529	-0.476428	2.03238	53.7746	50.6196	55.4416	316.755	264.589	290.241	-0.524191	-0.558906	-0.346185	2.29297	2.27744	1.52673	U66870	chr12:81735334-81735273	Erh	Mus musculus enhancer of rudimentary homolog mRNA, complete cds. [U66870]	GO:0003674|GO:0007049		Mm.246551	13877
A_52_P288669	0.000519669	5.62045	up	860.684	4626.45	3.53627	6.02696	919.718	803.769	858.566	4893.91	4260.91	4724.53	3.572	3.43011	3.6067	6.24251	6.28678	5.55158	XM_001478090	chr16:35920683-35920742		PREDICTED: Mus musculus similar to ribosomal protein L35a (LOC100047406), mRNA [XM_001478090]		XM_001478090	Mm.19355		ENSMUST00000089635
A_51_P129006	8.50319e-05	5.61152	up	878.795	4750.11	3.56757	6.05597	909.59	890.804	835.99	4846.77	3983.28	5420.28	3.55603	3.57843	3.56826	6.22855	6.18957	5.74978	NM_009735	chr2:121978525-121978581	B2m	Mus musculus beta-2 microglobulin (B2m), mRNA [NM_009735]	GO:0002474|GO:0005576|GO:0005515|GO:0006955|GO:0042612|GO:0006968|GO:0005615|GO:0002481|GO:0001916|GO:0002237	NM_009735	Mm.163	12010	ENSMUST00000102476	TC1603009
A_51_P246166	0.000823832	5.59666	up	4206.37	22462.6	5.81907	8.30364	4753.59	3648.09	4217.43	24852.4	20132.3	22403	5.94176	5.6124	5.90307	8.58684	8.52705	7.79703	NM_007969	chr11:83524751-83524810	Expi	Mus musculus extracellular proteinase inhibitor (Expi), mRNA [NM_007969]	GO:0005576|GO:0030414	NM_007969	Mm.1650	14038	ENSMUST00000001009	TC1577563
A_52_P159395	0.0013639	5.39401	up	38.8338	197.558	-0.957818	1.47354	46.6932	29.3806	40.4277	217.522	173.395	201.758	-0.727903	-1.34374	-0.80181	1.75076	1.66775	1.00211	NM_001081402	chr15:7823196-7823137	Wdr70	Mus musculus WD repeat domain 70 (Wdr70), mRNA [NM_001081402]	GO:0008150|GO:0003674|GO:0005575	NM_001081402	Mm.321312	545085	ENSMUST00000045766	TC1625458
A_51_P106779	0.000853711	5.39351	up	119.839	617.413	0.686075	3.1173	133.784	122.169	103.565	693.401	549.814	609.024	0.790714	0.712199	0.555311	3.42329	3.33263	2.59598	NM_080285	chr6:18316917-18316858	Cttnbp2	Mus musculus cortactin binding protein 2 (Cttnbp2), mRNA [NM_080285]	GO:0005515|GO:0005519|GO:0030036|GO:0015629	NM_080285	Mm.478873	30785	ENSMUST00000148602	NP1221266
A_52_P137104	7.98275e-07	5.1878	down	163.083	30.7585	1.13716	-1.23797	172.586	161.716	154.948	28.1233	23.9522	40.2	1.15813	1.11679	1.13656	-1.20056	-1.18808	-1.32525	NM_030024	chr6:54279388-54279447	Prr15	Mus musculus proline rich 15 (Prr15), mRNA [NM_030024]	GO:0008150|GO:0003674|GO:0007275|GO:0005575	NM_030024	Mm.41984	78004	ENSMUST00000059138	TC1587919
A_52_P516656	1.36116e-05	5.18235	down	1785.48	345.079	4.58377	2.21017	2042.89	1694.25	1619.29	298.447	235.156	501.635	4.72336	4.5059	4.52206	2.20707	2.10731	2.31612	NM_197985	chr6:119311850-119309501	Adipor2	Mus musculus adiponectin receptor 2 (Adipor2), mRNA [NM_197985]	GO:0004872|GO:0005515|GO:0019395|GO:0046982|GO:0042802|GO:0006629|GO:0030308|GO:0016020|GO:0006631|GO:0009755|GO:0046326|GO:0016021|GO:0042562	NM_197985	Mm.291826	68465	ENSMUST00000032272	TC1581143
A_51_P358344	0.000587962	5.10783	up	52.9788	259.193	-0.490792	1.86192	57.7916	45.7695	55.3754	284.793	218.314	274.473	-0.420256	-0.704215	-0.347907	2.13951	2.00009	1.44615	NM_007732	chr19:47720953-47720894	Col17a1	Mus musculus collagen, type XVII, alpha 1 (Col17a1), mRNA [NM_007732]	GO:0005576|GO:0016020|GO:0030054|GO:0005604|GO:0030056|GO:0016021|GO:0005578	NM_007732	Mm.1225	12821	ENSMUST00000026045	TC1582740
A_52_P1029985	0.000231266	5.09429	up	317.04	1548.92	2.09454	4.44342	341.941	291.244	317.935	1582.41	1345.58	1718.76	2.14456	1.96556	2.17351	4.61365	4.62385	4.09278	NM_026275	chr4:41138155-41138214	Ube2r2	Mus musculus ubiquitin-conjugating enzyme E2R 2 (Ube2r2), mRNA [NM_026275]	GO:0008150|GO:0003674|GO:0005524|GO:0004842|GO:0051246|GO:0019787|GO:0043687|GO:0000166|GO:0005575|GO:0016874	NM_026275	Mm.389540	67615	ENSMUST00000040008	TC1729090
A_52_P329207	0.00104445	5.08883	up	4914.14	23869.9	6.0437	8.39103	5569.53	4293.1	4879.79	26529.5	21379.9	23700.2	6.1703	5.84728	6.11352	8.68106	8.6138	7.87824	NM_007969	chr11:83524741-83524800	Expi	Mus musculus extracellular proteinase inhibitor (Expi), mRNA [NM_007969]	GO:0005576|GO:0030414	NM_007969	Mm.1650	14038	ENSMUST00000001009	TC1577563
A_52_P649685	0.000426097	5.06758	up	327.742	1581.12	2.13111	4.4724	389.793	276.857	316.578	1631.41	1359.85	1752.11	2.33352	1.89247	2.16733	4.65765	4.63906	4.1205	NM_146083	chr17:80600759-80600700	Sfrs7	Mus musculus splicing factor, arginine/serine-rich 7 (Sfrs7), mRNA [NM_146083]	GO:0003676|GO:0005634|GO:0005515|GO:0046872|GO:0008380|GO:0008270|GO:0003723|GO:0006397|GO:0000166	NM_146083	Mm.292016	225027	ENSMUST00000063417	TC1588702
A_52_P106620	0.000405765	5.05392	up	451.267	2189.28	2.60641	4.94382	468.085	438.551	447.166	2346.43	1910.6	2310.81	2.59758	2.55607	2.66559	5.182	5.12964	4.51981	NM_008764	chr15:54082819-54082760	Tnfrsf11b	Mus musculus tumor necrosis factor receptor superfamily, member 11b (osteoprotegerin) (Tnfrsf11b), mRNA [NM_008764]	GO:0005576|GO:0005515|GO:0004872|GO:0045779|GO:0030198|GO:0042489|GO:0006915|GO:0007165|GO:0005578	NM_008764	Mm.15383	18383	ENSMUST00000079772	TC1581828
A_51_P510156	0.000768801	4.97689	up	23.1559	110.544	-1.68202	0.633227	21.2637	25.6389	22.5651	123.484	94.3515	113.798	-1.86273	-1.54027	-1.64306	0.933919	0.789805	0.175956	NM_008491	chr2:32241281-32241037	Lcn2	Mus musculus lipocalin 2 (Lcn2), mRNA [NM_008491]	GO:0010628|GO:0005576|GO:0005215|GO:0009635|GO:0031346|GO:0005615|GO:0005488|GO:0042803|GO:0006810|GO:0009615|GO:0042493|GO:0070301|GO:0005829|GO:0070207|GO:0002020	NM_008491	Mm.9537	16819	ENSMUST00000091086	TC1776495
A_52_P87713	0.000278924	4.96914	up	281.651	1346.25	1.92561	4.23861	294.629	284.124	266.198	1447.71	1130.6	1460.45	1.92971	1.92985	1.91728	4.4853	4.37271	3.85782	NM_001044384	chrX:20451675-20451733	Timp1	Mus musculus tissue inhibitor of metalloproteinase 1 (Timp1), transcript variant 1, mRNA [NM_001044384]	GO:0008191|GO:0005576|GO:0005515|GO:0046872|GO:0004857|GO:0005604|GO:0043066|GO:0031012|GO:0001775|GO:0043249|GO:0005578	NM_001044384	Mm.8245	21857	ENSMUST00000115342	TC1578071
A_51_P238135	0.0018633	4.9247	up	58.9543	277.074	-0.334101	1.96594	65.7444	54.6869	56.4317	270.078	297.203	263.941	-0.234247	-0.447407	-0.320648	2.06298	2.44514	1.3897	NM_153532	chrX:45895128-45895069	Zfp280c	Mus musculus zinc finger protein 280C (Zfp280c), transcript variant 1, mRNA [NM_153532]	GO:0005634|GO:0046872|GO:0008150|GO:0006350|GO:0003674|GO:0003677|GO:0008270|GO:0005575|GO:0045449|GO:0005622	NM_153532	Mm.293819	208968	ENSMUST00000114940	TC1589326
A_52_P200925	0.000292289	4.92135	up	1313.78	6209.56	4.14636	6.44541	1240.48	1415.5	1285.35	6486.82	5296.69	6845.19	4.00364	4.24657	4.18887	6.64904	6.60071	6.0865		chrX:85817485-85817426
A_51_P212741	0.000221305	4.91879	up	153.92	726.118	1.05182	3.35012	163.654	158.462	139.645	748.774	626.93	802.649	1.08146	1.08746	0.98654	3.53413	3.52199	2.99425	NM_001014761	chr9:44937945-44938004	Scn2b	Mus musculus sodium channel, voltage-gated, type II, beta (Scn2b), mRNA [NM_001014761]	GO:0005272|GO:0005244|GO:0016020|GO:0005248|GO:0006814|GO:0006811|GO:0005216|GO:0016021|GO:0006810	NM_001014761	Mm.477575	72821	ENSMUST00000093855
A_51_P482128	0.00126118	4.85701	up	144.981	669.449	0.95691	3.23698	147.751	121.241	165.952	716.71	606.046	685.592	0.933978	0.701209	1.23554	3.47099	3.47312	2.76683	NM_008469	chr11:99993399-99993340	Krt15	Mus musculus keratin 15 (Krt15), mRNA [NM_008469]	GO:0005882|GO:0005198	NM_008469	Mm.440010	16665	ENSMUST00000007273	TC1580208
A_52_P214752	0.000351725	4.85197	down	457.36	90.8288	2.62512	0.346553	483.618	442.064	446.398	99.8332	74.6902	97.9629	2.64468	2.56758	2.6631	0.627189	0.452679	-0.0402102	AK155007	chr19:41636163-41636222	Lcor	ligand dependent nuclear receptor corepressor Gene [Source:MGI Symbol;Acc:MGI:2443930] [ENSMUST00000067795]	GO:0008134|GO:0005634|GO:0004872|GO:0003702|GO:0003700|GO:0006350|GO:0003677|GO:0006366|GO:0000122|GO:0045449		Mm.422910	212391	ENSMUST00000067795	TC1688737
A_51_P169401	3.7567e-05	4.82507	down	332.834	67.7462	2.16081	-0.109743	373.685	293.711	331.106	65.73	48.1569	89.3516	2.27263	1.97772	2.23207	0.0242214	-0.180497	-0.172952	AF074265	chr6:134400415-134400356		low density lipoprotein receptor-related protein 6 Gene [Source:MGI Symbol;Acc:MGI:1298218] [ENSMUST00000032322]			Mm.321990		ENSMUST00000032322	TC1581341
A_51_P374476	0.00669219	4.77487	up	1126.47	4770.25	3.80671	6.06217	819.979	1808.31	751.126	5112.35	3952.66	5245.73	3.4064	4.5999	3.41383	6.30551	6.17844	5.70255	NM_008220	chr7:110962059-110962000	Hbb-b1	Mus musculus hemoglobin, beta adult major chain (Hbb-b1), mRNA [NM_008220]	GO:0005833|GO:0005344|GO:0005506|GO:0046872|GO:0030097|GO:0019825|GO:0010999|GO:0020037|GO:0006810|GO:0015671	NM_008220	Mm.288567	15129	ENSMUST00000153218	TC1764499
A_52_P607060	0.000838131	4.74463	up	85.2014	387.806	0.201166	2.44746	86.7543	81.3592	87.4906	425.998	344.555	392.865	0.16582	0.125704	0.311975	2.72045	2.65842	1.96352	AK042301	chr2:17266270-17266211		nebulette Gene [Source:MGI Symbol;Acc:MGI:1921353] [ENSMUST00000124270]			Mm.256298		ENSMUST00000124270	TC1598045
A_52_P418884	0.001347	4.73894	up	37.3782	169.682	-0.989101	1.25546	37.2148	34.854	40.0656	188.603	154.457	165.986	-1.05524	-1.09728	-0.814787	1.54495	1.50089	0.720545	NM_017464	chr13:41407034-41406975	Nedd9	Mus musculus neural precursor cell expressed, developmentally down-regulated gene 9 (Nedd9), transcript variant 2, mRNA [NM_017464]	GO:0005634|GO:0005515|GO:0007155|GO:0007067|GO:0040008|GO:0005856|GO:0005737|GO:0051301|GO:0007049	NM_017464	Mm.288980	18003	ENSMUST00000021794	TC1575496
A_51_P477682	0.000987808	4.73536	up	101.82	462.268	0.457846	2.70132	106.127	102.906	96.4262	511.812	417.668	457.324	0.456609	0.464656	0.452273	2.98521	2.93605	2.1827	NM_008939	chr3:123209409-123209468	Prss12	Mus musculus protease, serine, 12 neurotrypsin (motopsin) (Prss12), mRNA [NM_008939]	GO:0005044|GO:0004252|GO:0005576|GO:0008236|GO:0008233|GO:0030425|GO:0003824|GO:0006508|GO:0031410|GO:0043195|GO:0016787|GO:0016020|GO:0045202|GO:0031638|GO:0043083	NM_008939	Mm.9431	19142	ENSMUST00000029603	TC1583499
A_51_P171616	0.00141196	4.65567	up	59.5542	264.505	-0.323341	1.89565	66.6681	51.1478	60.8467	293.482	238.343	261.69	-0.214118	-0.54393	-0.211975	2.18287	2.12673	1.37734	NM_009518	chr1:74850633-74850692	Wnt10a	Mus musculus wingless related MMTV integration site 10a (Wnt10a), mRNA [NM_009518]	GO:0005576|GO:0009887|GO:0007275|GO:0007223|GO:0007267|GO:0004871|GO:0016055|GO:0007165|GO:0005578|GO:0005102	NM_009518	Mm.5130	22409	ENSMUST00000006718	TC1588606
A_51_P410650	8.36615e-05	4.59961	up	209.961	933.336	1.49762	3.69913	231.417	186.978	211.487	919.772	746.786	1133.45	1.58131	1.3262	1.58534	3.83087	3.77438	3.49213	NM_172624	chr17:56326197-56326138	Dpp9	Mus musculus dipeptidylpeptidase 9 (Dpp9), mRNA [NM_172624]	GO:0006508|GO:0016787|GO:0016020|GO:0008150|GO:0003674|GO:0008236|GO:0005737|GO:0008233|GO:0005575|GO:0004177	NM_172624	Mm.205535	224897	ENSMUST00000038794	TC1577316
A_52_P343306	2.73372e-06	4.57818	down	4700.33	1006.51	5.98449	3.78971	5122.86	4607.75	4370.37	948.085	750.502	1320.94	6.04969	5.94932	5.95446	3.87461	3.78155	3.71298	NM_010378	chr17:34421344-34421285	H2-Aa	Mus musculus histocompatibility 2, class II antigen A, alpha (H2-Aa), mRNA [NM_010378]	GO:0019882|GO:0005515|GO:0006955|GO:0005886|GO:0042613|GO:0019886|GO:0048002|GO:0005764|GO:0016020|GO:0045582|GO:0009897|GO:0002504|GO:0016021|GO:0042605	NM_010378	Mm.235338	14960	ENSMUST00000040655	TC1616598
A_52_P706060	0.0010443	4.46339	up	39.3237	166.81	-0.929337	1.2288	46.2192	32.1472	39.6048	179.109	144.198	177.124	-0.742623	-1.21391	-0.831476	1.47043	1.40174	0.814238	NM_001029890	chr3:88345168-88345227	Mex3a	Mus musculus mex3 homolog A (C. elegans) (Mex3a), mRNA [NM_001029890]	GO:0008150|GO:0003674|GO:0005575	NM_001029890	Mm.275154	72640	ENSMUST00000098953	TC1710084
A_51_P189105	7.42284e-05	4.42828	up	147.671	630.563	0.993493	3.14024	149.383	155.84	137.791	592.647	544.833	754.209	0.949828	1.06339	0.967258	3.19677	3.3195	2.90445	L43371	chr13:113657953-113658010	Ppap2a	phosphatidic acid phosphatase type 2A Gene [Source:MGI Symbol;Acc:MGI:108412] [ENSMUST00000016144]	GO:0005887|GO:0016787|GO:0016020|GO:0006670|GO:0005886|GO:0006651|GO:0008195|GO:0006672|GO:0016021|GO:0007165|GO:0003824|GO:0006470		Mm.317186	19012	ENSMUST00000016144	TC1775932
A_51_P290626	0.000937907	4.42468	up	37.5055	158.614	-0.991414	1.15416	36.3212	32.8545	43.3407	170.105	134.364	171.372	-1.0903	-1.18251	-0.701429	1.39602	1.29984	0.76661	NM_178747	chr14:66605889-66605830	Gulo	Mus musculus gulonolactone (L-) oxidase (Gulo), mRNA [NM_178747]	GO:0005792|GO:0050105|GO:0016491|GO:0016899|GO:0019853|GO:0003824|GO:0003885|GO:0016020|GO:0009058|GO:0016021|GO:0005783|GO:0050660|GO:0055114	NM_178747	Mm.26207	268756	ENSMUST00000059970	TC1578269
A_52_P260346	0.0130925	4.3847	up	448.148	1710.44	2.45542	4.58789	316.277	742.685	285.482	1906.4	1525.14	1699.76	2.032	3.31608	2.01817	4.88238	4.80456	4.07674	NM_008220	chr7:110962090-110962031	Hbb-b1	Mus musculus hemoglobin, beta adult major chain (Hbb-b1), mRNA [NM_008220]	GO:0005833|GO:0005344|GO:0005506|GO:0046872|GO:0030097|GO:0019825|GO:0010999|GO:0020037|GO:0006810|GO:0015671	NM_008220	Mm.288567	15129	ENSMUST00000153218	TC1762978
A_51_P262998	0.000685264	4.38303	up	46.8141	195.362	-0.671631	1.4603	53.4417	40.2569	46.7438	194.252	179.399	212.435	-0.53315	-0.889366	-0.592377	1.58753	1.71686	1.07651	NM_016707	chr11:24073137-24073194	Bcl11a	Mus musculus B-cell CLL/lymphoma 11A (zinc finger protein) (Bcl11a), transcript variant 1, mRNA [NM_016707]	GO:0005634|GO:0046872|GO:0006350|GO:0005737|GO:0030217|GO:0008270|GO:0030183|GO:0003714|GO:0045449|GO:0005622	NM_016707	Mm.53687	14025	ENSMUST00000000881	NP209551
A_52_P514061	0.00158139	4.36209	up	264.857	1105.09	1.83772	3.96274	268.049	270.919	255.602	1161.79	1080.08	1073.41	1.79331	1.86119	1.85868	4.16787	4.30675	3.41361	NM_011061	chr4:140301734-140301675	Padi4	Mus musculus peptidyl arginine deiminase, type IV (Padi4), mRNA [NM_011061]	GO:0006350|GO:0008150|GO:0005509|GO:0018101|GO:0045449|GO:0005634|GO:0006464|GO:0016787|GO:0046872|GO:0016568|GO:0005737|GO:0004668|GO:0005575	NM_011061	Mm.250358	18602		TC1642586
A_52_P90157	6.49335e-05	4.34811	down	134.21	30.1998	0.853474	-1.26691	148.029	124.197	130.405	31.014	21.7007	37.8846	0.936694	0.735952	0.887776	-1.05941	-1.3305	-1.41083	XM_001475919	chr12:116886293-116886234	LOC100046275	PREDICTED: Mus musculus similar to Igha protein (LOC100046275), mRNA [XM_001475919]		XM_001475919	Mm.423574	100046275	ENSMUST00000103540	NP054145
A_51_P512384	0.00715925	4.29228	up	131.901	510.941	0.743245	2.84499	200.801	95.7426	99.1594	571.358	460.081	501.382	1.37658	0.360559	0.492596	3.14399	3.07558	2.31539	NM_001044384	chrX:20449905-20449964	Timp1	Mus musculus tissue inhibitor of metalloproteinase 1 (Timp1), transcript variant 1, mRNA [NM_001044384]	GO:0008191|GO:0005576|GO:0005515|GO:0046872|GO:0004857|GO:0005604|GO:0043066|GO:0031012|GO:0001775|GO:0043249|GO:0005578	NM_001044384	Mm.8245	21857	ENSMUST00000115342	TC1578071
A_52_P572476	0.000461153	4.23292	up	50.0179	202.965	-0.568069	1.51358	48.6633	48.0716	53.3188	200.949	182.815	225.132	-0.668281	-0.633419	-0.402507	1.63643	1.74407	1.16025	AK089247	chr2:69242464-69242523	Dhrs9	dehydrogenase/reductase (SDR family) member 9 Gene [Source:MGI Symbol;Acc:MGI:2442798] [ENSMUST00000063690]	GO:0005792|GO:0016020|GO:0008150|GO:0008152|GO:0004745|GO:0005737|GO:0005488|GO:0016491|GO:0005575|GO:0003824|GO:0005783|GO:0055114		Mm.211655	241452	ENSMUST00000063690	TC1629384
A_52_P467449	0.000298667	4.2248	up	189.558	775.022	1.35497	3.43385	197.342	183.999	187.332	844.705	609.882	870.48	1.35151	1.30302	1.41038	3.70805	3.48222	3.11129	NM_007440	chr11:70055774-70055715	Alox12	Mus musculus arachidonate 12-lipoxygenase (Alox12), mRNA [NM_007440]	GO:0004052|GO:0010628|GO:0031343|GO:0043066|GO:0030307|GO:0016491|GO:0051789|GO:0019370|GO:0051901|GO:0043065|GO:0005506|GO:0046872|GO:0006916|GO:0005829|GO:0010595|GO:0031342|GO:0005737|GO:0043280|GO:0016702|GO:0045603|GO:0055114|GO:0006691|GO:0008284|GO:0016165	NM_007440	Mm.12286	11684	ENSMUST00000000329	TC1581558
A_52_P507736	0.0012878	4.20884	up	123.266	496.203	0.729914	2.80334	135.858	111.167	122.773	544.975	442.962	500.672	0.812918	0.576054	0.80077	3.07579	3.02087	2.31335	AK052777	chr12:120397027-120396968	Itgb8	integrin beta 8 Gene [Source:MGI Symbol;Acc:MGI:1338035] [ENSMUST00000026360]	GO:0007229|GO:0001573|GO:0016021		Mm.458027	320910	ENSMUST00000026360	TC1624786
A_51_P385598	0.00133431	4.19432	up	632.69	2542.88	3.09362	5.16205	647.915	602.157	647.998	2773.97	2314.92	2539.75	3.06662	3.01347	3.20076	5.42348	5.40658	4.6561	NM_008063	chr9:44210987-44211045	Slc37a4	Mus musculus solute carrier family 37 (glucose-6-phosphate transporter), member 4 (Slc37a4), mRNA [NM_008063]	GO:0005792|GO:0035166|GO:0030593|GO:0014070|GO:0042632|GO:0015760|GO:0002318|GO:0005977|GO:0006874|GO:0045730|GO:0043085|GO:0001816|GO:0032682|GO:0042593|GO:0015152|GO:0008202|GO:0001780|GO:0006089|GO:0006641	NM_008063	Mm.30087	14385	ENSMUST00000034624	TC1575944
A_51_P257938	0.00115399	4.15717	up	64.4524	256.753	-0.201345	1.85426	64.5105	62.1073	66.7393	276.603	232.57	261.085	-0.26158	-0.263839	-0.0786166	2.09742	2.09135	1.374	NM_020047	chr6:67484808-67484749	Tacstd2	Mus musculus tumor-associated calcium signal transducer 2 (Tacstd2), mRNA [NM_020047]	GO:0016020|GO:0008150|GO:0003674|GO:0005886|GO:0016021	NM_020047	Mm.439913	56753	ENSMUST00000058178	TC1578728
A_51_P279931	2.94694e-05	4.13747	down	292.112	69.0317	1.97158	-0.0771669	336.327	269.973	270.036	66.1269	50.706	90.2622	2.12068	1.85614	1.93793	0.0329065	-0.106082	-0.158325	NM_008593	chr4:114578910-114578885	Foxd2	Mus musculus forkhead box D2 (Foxd2), mRNA [NM_008593]	GO:0005634|GO:0043565|GO:0003700|GO:0006350|GO:0003677|GO:0006355|GO:0045449	NM_008593	Mm.7997	17301	ENSMUST00000068654	TC1589922
A_51_P426096	0.000585077	4.04539	up	453.212	1761.39	2.61111	4.62739	486.537	429.171	443.927	1895.88	1493.62	1894.67	2.65336	2.52488	2.6551	4.87439	4.77443	4.23336	NM_010810	chr9:7697641-7697700	Mmp7	Mus musculus matrix metallopeptidase 7 (Mmp7), mRNA [NM_010810]	GO:0005576|GO:0004222|GO:0008233|GO:0005578|GO:0042127|GO:0006508|GO:0016787|GO:0046872|GO:0008152|GO:0008270|GO:0031012|GO:0030574|GO:0008237	NM_010810	Mm.4825	17393	ENSMUST00000018767	TC1585074
A_51_P131747	0.00100239	4.02111	up	61.7086	237.062	-0.273183	1.73441	65.3792	51.974	67.7725	251.361	201.977	257.848	-0.242283	-0.520813	-0.0564528	1.95936	1.88788	1.356	NM_001013753	chr14:84936704-84936763	Pcdh17	Mus musculus protocadherin 17 (Pcdh17), mRNA [NM_001013753]	GO:0005515|GO:0016020|GO:0007155|GO:0005886|GO:0016021	NM_001013753	Mm.153643	219228	ENSMUST00000071370
A_52_P337246	0.00133566	4.021	up	102.247	392.35	0.455422	2.46298	111.383	86.104	109.253	424.73	340.427	411.892	0.526337	0.207478	0.632452	2.71614	2.64103	2.03175	NM_021459	chr13:117088833-117088774	Isl1	Mus musculus ISL1 transcription factor, LIM/homeodomain (Isl1), mRNA [NM_021459]	GO:0044424|GO:0030182|GO:0031290|GO:0003007|GO:0045449|GO:0031016|GO:0021524|GO:0005634|GO:0046872|GO:0003677|GO:0021983|GO:0008270|GO:0005622|GO:0001755|GO:0005515|GO:0048663|GO:0003700|GO:0021522|GO:0007275|GO:0045944|GO:0007507|GO:0006355|GO:0048762|GO:0030528|GO:0043565|GO:0032024|GO:0045665|GO:0003682	NM_021459	Mm.42242	16392	ENSMUST00000036060	TC1577771
A_51_P478486	0.000257628	3.97625	down	727.494	175.438	3.29081	1.2994	815.282	678.483	688.718	171.069	153.542	201.703	3.39811	3.18564	3.28869	1.40417	1.49232	1.00171	AK038226	chr7:135117727-135117786	Fus	Mus musculus 16 days neonate thymus cDNA, RIKEN full-length enriched library, clone:A130088D05 product:fusion, derived from t(12;16) malignant liposarcoma (human), full insert sequence. [AK038226]	GO:0003676|GO:0005634|GO:0016563|GO:0046872|GO:0003677|GO:0005737|GO:0045944|GO:0008270|GO:0003723|GO:0005622		Mm.277680	233908		TC1602294
A_51_P485828	0.00403616	3.97231	up	50.6404	189.373	-0.572946	1.41703	61.1913	39.0262	51.7036	202.847	182.647	182.624	-0.337789	-0.934161	-0.446887	1.64999	1.74274	0.858359	NM_007880	chr10:79417383-79417442	Arid3a	Mus musculus AT rich interactive domain 3A (BRIGHT-like) (Arid3a), mRNA [NM_007880]	GO:0005634|GO:0005515|GO:0003700|GO:0006350|GO:0003677|GO:0005737|GO:0042803|GO:0006355|GO:0045449|GO:0005622	NM_007880	Mm.301282	13496	ENSMUST00000105376
A_52_P87843	0.00165781	3.96358	up	575.054	2176.18	2.95166	4.93846	624.818	511.54	588.803	2336.25	2003.22	2189.07	3.01425	2.77817	3.06256	5.17572	5.19794	4.44173	NM_053080	chr7:73535844-73535785	Aldh1a3	Mus musculus aldehyde dehydrogenase family 1, subfamily A3 (Aldh1a3), mRNA [NM_053080]	GO:0060324|GO:0060166|GO:0021768|GO:0031076|GO:0004028|GO:0048048|GO:0070324|GO:0016491|GO:0070403|GO:0004030|GO:0002138|GO:0043065|GO:0004029|GO:0008152|GO:0048386|GO:0005737|GO:0042573|GO:0055114|GO:0002072	NM_053080	Mm.140988	56847	ENSMUST00000015278	TC1592608
A_51_P275808	0.00178344	3.95555	up	90.3593	338.944	0.272156	2.25604	106.397	75.0836	89.597	356.782	310.899	349.151	0.460276	0.0098958	0.346297	2.46464	2.51013	1.79333	NM_025863	chr3:68839579-68839520	Trim59	Mus musculus tripartite motif-containing 59 (Trim59), mRNA [NM_025863]	GO:0005515|GO:0046872|GO:0016020|GO:0008150|GO:0003674|GO:0008270|GO:0016021|GO:0005575|GO:0005622	NM_025863	Mm.176695	66949	ENSMUST00000042499	TC1575209
A_52_P87955	0.00152217	3.93382	up	50.5454	189.874	-0.553962	1.42197	48.1675	54.873	48.5957	195.012	181.888	192.722	-0.683056	-0.442505	-0.536323	1.59316	1.73674	0.936002	NM_020005	chr17:53799491-53802912	Kat2b	Mus musculus K(lysine) acetyltransferase 2B (Kat2b), mRNA [NM_020005]	GO:0006473|GO:0006350|GO:0031672|GO:0016573|GO:0019901|GO:0045449|GO:0042641|GO:0005634|GO:0008152|GO:0004402|GO:0018393|GO:0000776|GO:0004861|GO:0005515|GO:0000123|GO:0016740|GO:0031674|GO:0045944|GO:0007049|GO:0006355|GO:0004468|GO:0008080|GO:0003713|GO:0008415|GO:0045941|GO:0045736	NM_020005	Mm.255025	18519	ENSMUST00000000724	TC1693768
A_51_P283759	0.000312897	3.92573	up	26.3682	99.6577	-1.49165	0.481312	27.3143	24.6952	27.0952	102.419	83.4607	113.094	-1.50146	-1.59437	-1.37912	0.664082	0.612856	0.167	M57999	chr3:135247771-135247710	Nfkb1	Mouse transcription factor NF-kappa-B DNA binding subunit mRNA, complete cds. [M57999]	GO:0001818|GO:0006350|GO:0016566|GO:0031072|GO:0045449|GO:0045892|GO:0005634|GO:0006916|GO:0005829|GO:0003677|GO:0045083|GO:0005515|GO:0003700|GO:0043234|GO:0045944|GO:0046983|GO:0006355|GO:0003690|GO:0007165|GO:0042803|GO:0010552|GO:0006979|GO:0016563|GO:0043565|GO:0048535|GO:0005737|GO:0003779|GO:0006915		Mm.256765	18033
A_51_P124285	0.000355857	3.89578	up	1045.4	3907.73	3.81466	5.77657	1138.67	1054.59	942.941	4033.46	3323.95	4365.79	3.8801	3.82194	3.74194	5.96354	5.92852	5.43765	NM_027280	chr8:91116159-91116218	Nkd1	Mus musculus naked cuticle 1 homolog (Drosophila) (Nkd1), transcript variant 1, mRNA [NM_027280]	GO:0005515|GO:0016020|GO:0005886|GO:0007275|GO:0030154|GO:0005737|GO:0016055|GO:0007283|GO:0005509	NM_027280	Mm.30219	93960	ENSMUST00000034086	TC1579018
A_51_P235945	0.00139451	3.88387	up	36.6649	135.033	-1.0352	0.922288	38.3963	42.999	28.5994	145.258	114.762	145.078	-1.01015	-0.7943	-1.30117	1.16822	1.07233	0.526316	NM_017370	chr8:112099231-112099172	Hp	Mus musculus haptoglobin (Hp), mRNA [NM_017370]	GO:0006508|GO:0005576|GO:0004252|GO:0001889|GO:0030492|GO:0005615|GO:0042803|GO:0003824|GO:0005783|GO:0005794	NM_017370	Mm.26730	15439	ENSMUST00000074898	TC1573571
A_52_P385801	0.000855938	3.87722	up	424.617	1576.72	2.51365	4.46867	445.177	454.997	373.678	1706.86	1352.3	1670.99	2.52519	2.60918	2.40657	4.72288	4.63103	4.05211	BC060210	chr10:59597623-59597682		sparc/osteonectin, cwcv and kazal-like domains proteoglycan 2 Gene [Source:MGI Symbol;Acc:MGI:1891351] [ENSMUST00000121820]			Mm.153429		ENSMUST00000121820	TC1651959
A_52_P124074	0.000871509	3.87678	up	26.7872	99.186	-1.47626	0.4786	29.6838	22.8232	27.8546	103.177	85.8254	108.555	-1.38144	-1.7081	-1.33923	0.674727	0.653165	0.107908	AK038247	chr15:65669976-65670035	Efr3a	Mus musculus 16 days neonate thymus cDNA, RIKEN full-length enriched library, clone:A130089M23 product:unclassifiable, full insert sequence. [AK038247]	GO:0016020|GO:0016337|GO:0005886|GO:0005488|GO:0042803|GO:0001533|GO:0005622		Mm.260647	76740		TC1682392
A_52_P208649	0.00583691	3.87232	up	188.22	662.76	1.25434	3.20753	137.305	287.645	139.709	624.522	553.643	810.114	0.828193	1.94762	0.987205	3.27235	3.34265	3.00761	NM_013732	chr13:100669956-100668967	Cartpt	Mus musculus CART prepropeptide (Cartpt), transcript variant 1, mRNA [NM_013732]	GO:0045671|GO:0005515|GO:0005576|GO:0007218|GO:0000186|GO:0005615|GO:0032099|GO:0007186|GO:0001678|GO:0050796|GO:0046850|GO:0005184|GO:0007268|GO:0070253|GO:0045779|GO:0008343|GO:0009267|GO:0070093	NM_013732	Mm.75498	27220	ENSMUST00000022150	TC1587601
A_51_P153004	0.00106297	3.79753	up	89.2393	322.973	0.2581	2.18316	104.934	81.6089	81.1749	342.655	282.82	343.446	0.440296	0.130124	0.203881	2.40635	2.37357	1.76956	NM_019996	chr18:56746586-56746645	Phax	Mus musculus phosphorylated adaptor for RNA export (Phax), transcript variant 1, mRNA [NM_019996]	GO:0005634|GO:0005515|GO:0015031|GO:0005737|GO:0003723|GO:0006810|GO:0006408	NM_019996	Mm.214569	56698	ENSMUST00000130163	TC1575771
A_51_P135654	0.000433746	3.78038	down	11297.3	2866.17	7.24757	5.32904	12676.4	10719.8	10495.7	2970.5	2428	3200.01	7.35682	7.16746	7.21843	5.52223	5.47539	4.98949	NM_010124	chr10:60895438-60895379	Eif4ebp2	Mus musculus eukaryotic translation initiation factor 4E binding protein 2 (Eif4ebp2), mRNA [NM_010124]	GO:0005515|GO:0006417|GO:0017148|GO:0008286|GO:0019933|GO:0045947|GO:0006446|GO:0008190|GO:0005575	NM_010124	Mm.259516	13688	ENSMUST00000020288	TC1578104
A_51_P133953	0.00165089	3.77775	up	63.1061	225.426	-0.255863	1.66166	75.5446	48.175	65.5987	231.366	193.3	251.613	-0.0337863	-0.630317	-0.103486	1.83978	1.82453	1.32069	AV030849			AV030849 AV030849 Mus musculus adult C57BL/6J cerebellum Mus musculus cDNA clone 1500015P16, mRNA sequence [AV030849]
A_52_P385584	0.000825705	3.77095	up	38.7957	140.377	-0.944631	0.970297	32.1341	42.9729	41.2801	143.912	113.25	163.969	-1.26701	-0.795176	-0.771708	1.15478	1.0532	0.702906	NM_013555	chr2:74537676-74537735	Hoxd9	Mus musculus homeobox D9 (Hoxd9), mRNA [NM_013555]	GO:0003700|GO:0006350|GO:0048935|GO:0007275|GO:0009954|GO:0045944|GO:0008344|GO:0006355|GO:0045449|GO:0030528|GO:0035136|GO:0035115|GO:0005634|GO:0048704|GO:0043565|GO:0016563|GO:0007519|GO:0003677|GO:0035137|GO:0048706|GO:0030879|GO:0009952	NM_013555	Mm.26544	15438	ENSMUST00000059272	TC1585017
A_51_P403006	0.000987415	3.76757	up	784.691	2835.99	3.40457	5.31821	790.502	756.48	807.089	3016.65	2504.35	2986.96	3.35358	3.34263	3.5175	5.54447	5.52006	4.89009	AF072697	chr7:63185755-63185818	Cyfip1	Mus musculus SHYC (Shyc) mRNA, complete cds. [AF072697]	GO:0007399|GO:0005515|GO:0007275|GO:0030154|GO:0008360|GO:0030027|GO:0030054|GO:0042995|GO:0048471|GO:0030032|GO:0005522|GO:0045202|GO:0005737|GO:0019717|GO:0003779		Mm.37249	20430
A_52_P414368	0.00080011	3.63237	down	1105.03	291.394	3.88834	2.02743	1298.49	992.702	1023.89	313.322	238.002	322.859	4.06957	3.73469	3.86077	2.27724	2.12466	1.68039	NM_178715	chr12:74646426-74646367	Tmem30b	Mus musculus transmembrane protein 30B (Tmem30b), mRNA [NM_178715]	GO:0016020|GO:0008150|GO:0003674|GO:0016021|GO:0005575	NM_178715	Mm.251196	238257	ENSMUST00000042975	TC1577832
A_52_P74044	0.000683746	3.63208	up	72.7119	255.505	-0.0293244	1.83147	71.6299	67.9997	78.5062	279.264	198.962	288.29	-0.110554	-0.133073	0.155654	2.11123	1.86618	1.517	NM_011508	chr1:171383914-171383855	Eif1	Mus musculus eukaryotic translation initiation factor 1 (Eif1), mRNA [NM_011508]	GO:0003743|GO:0006412|GO:0006413	NM_011508	Mm.13886	20918	ENSMUST00000082166	TC1686393
A_51_P491627	0.00194766	3.59502	up	89.782	306.764	0.256997	2.103	109.086	72.1951	88.0647	336.016	253.39	330.886	0.496283	-0.0467014	0.321411	2.37813	2.21505	1.71582	NM_001009952	chr7:34149561-34149502	Abpd	Mus musculus androgen binding protein delta (Abpd), mRNA [NM_001009952]	GO:0005576|GO:0008150|GO:0003674|GO:0005488|GO:0005575	NM_001009952	Mm.389857	494519	ENSMUST00000079849	TC1581608
A_52_P644984	0.000271227	3.58065	up	106.342	367.813	0.521165	2.36139	102.629	106.919	109.476	374.336	300.538	428.565	0.408253	0.519848	0.635394	2.53393	2.46124	2.089		chrX:21082478-21082538
A_52_P128906	0.00168007	3.5736	up	260.976	889.052	1.8014	3.63878	222.197	314.21	246.52	953.417	738.709	975.028	1.52265	2.07506	1.80648	3.88271	3.75869	3.27493	AK006810	chr7:6094048-6093989	Zfp787	Mus musculus adult male testis cDNA, RIKEN full-length enriched library, clone:1700056E03 product:weakly similar to TTF-I INTERACTING PEPTIDE 20 (FRAGMENT) [Homo sapiens], full insert sequence. [AK006810]	GO:0003676|GO:0005634|GO:0046872|GO:0008150|GO:0006350|GO:0003674|GO:0003677|GO:0008270|GO:0005575|GO:0045449|GO:0005622		Mm.3254	67109		TC1637360
A_52_P907073	0.00184466	3.57342	up	85.5898	291.108	0.196939	2.03424	82.1739	74.1933	100.402	298.589	259.132	315.603	0.0875645	-0.00731373	0.510566	2.20776	2.24738	1.64759	AK019159	chr9:58759942-58759883	Neo1	Mus musculus 10 days embryo whole body cDNA, RIKEN full-length enriched library, clone:2610028H22 product:unclassifiable, full insert sequence. [AK019159]	GO:0030528|GO:0007520|GO:0005515|GO:0004872|GO:0016020|GO:0007155|GO:0005886|GO:0045296|GO:0016021|GO:0045449		Mm.461831	18007		TC1615626
A_52_P333953	0.000588915	3.57054	up	246.67	845.548	1.73428	3.57043	261.338	240.882	237.791	876.865	733.278	926.501	1.75673	1.69165	1.75447	3.76195	3.74805	3.20127	NM_009594	chr2:31658860-31658919	Abl1	Mus musculus c-abl oncogene 1, receptor tyrosine kinase (Abl1), transcript variant 2, mRNA [NM_009594]	GO:0004672|GO:0004713|GO:0000287|GO:0051726|GO:0005886|GO:0005524|GO:0030036|GO:0000166|GO:0005730|GO:0019904|GO:0005634|GO:0007155|GO:0046872|GO:0005829|GO:0004715|GO:0006468|GO:0016301|GO:0005856|GO:0005515|GO:0016740|GO:0007165|GO:0043065|GO:0030145|GO:0005737|GO:0018108	NM_009594	Mm.1318	11350	ENSMUST00000075759	TC1720049
A_51_P244973	0.000773639	3.56204	down	905.689	243.128	3.6055	1.77279	1026.96	824.853	865.259	250.142	212.466	266.775	3.73112	3.46746	3.61791	1.95235	1.96092	1.4051	NM_023879	chr14:52780545-52780601	Rpgrip1	Mus musculus retinitis pigmentosa GTPase regulator interacting protein 1 (Rpgrip1), transcript variant 1, mRNA [NM_023879]	GO:0005929|GO:0005515|GO:0042995|GO:0042462|GO:0007601|GO:0050896|GO:0005930	NM_023879	Mm.21662	77945	ENSMUST00000111603	TC1582393
A_51_P350513	0.00118373	3.55856	up	531.434	1810.07	2.84241	4.6737	548.386	530.013	515.902	1849.37	1684.47	1896.35	2.826	2.82935	2.87187	4.83856	4.94791	4.23463	NM_009668	chr18:32595318-32595377	Bin1	Mus musculus bridging integrator 1 (Bin1), transcript variant 1, mRNA [NM_009668]	GO:0030100|GO:0005515|GO:0006897|GO:0046982|GO:0007275|GO:0030154|GO:0042692|GO:0051020|GO:0005634|GO:0008022|GO:0048488|GO:0005737|GO:0008021	NM_009668	Mm.4383	30948	ENSMUST00000025239	TC1586385
A_52_P309337	0.00338441	3.53937	up	29.3533	97.4518	-1.37768	0.445809	23.5478	39.7891	24.7229	103.199	78.9518	110.205	-1.71552	-0.906228	-1.5113	0.675023	0.532733	0.129671	NM_019648	chr10:93321764-93321705	Metap2	Mus musculus methionine aminopeptidase 2 (Metap2), mRNA [NM_019648]	GO:0006508|GO:0005515|GO:0016787|GO:0046872|GO:0009987|GO:0008235|GO:0008233|GO:0004177	NM_019648	Mm.289329	56307	ENSMUST00000047910	TC1598963
A_52_P329164	0.00214396	3.5386	up	112.941	382.991	0.608472	2.43165	111.519	113.016	114.289	414.94	351.99	382.044	0.528108	0.599848	0.697459	2.6825	2.68922	1.92322	AK087910	chr12:102326348-102326407	D130020L05Rik	Mus musculus 2 days pregnant adult female ovary cDNA, RIKEN full-length enriched library, clone:E330039O16 product:mitochondria located 1 homolog (human), full insert sequence. [AK087910]	GO:0008150|GO:0003674|GO:0005575		Mm.87077	319760
A_52_P514850	0.00220234	3.5235	up	35.8541	120.536	-1.05191	0.765098	40.1588	34.1288	33.2747	128.258	112.88	120.472	-0.945399	-1.12761	-1.08273	0.988645	1.04847	0.258174	AK041816	chr17:88441415-88441356		Mus musculus 3 days neonate thymus cDNA, RIKEN full-length enriched library, clone:A630040E02 product:unclassifiable, full insert sequence. [AK041816]			Mm.438049
A_52_P198473	0.00194967	3.52095	up	69.2809	233.087	-0.102989	1.71298	77.0363	61.0668	69.7396	254.092	206.142	239.025	-0.00557661	-0.288215	-0.0151758	1.97495	1.91733	1.24665	XM_001480121	chr19:36535120-36535179	LOC100048247	PREDICTED: Mus musculus similar to polycomb group ring finger 5, transcript variant 2 (LOC100048247), mRNA [XM_001480121]		XM_001480121	Mm.259180	100048247		TC1603422
A_52_P43549	4.8184e-06	3.48121	down	2448.91	700.799	5.0464	3.24681	2516.96	2348.19	2481.58	607.131	506.106	989.161	5.02442	4.9768	5.13796	3.23161	3.21313	3.29569	NM_007646	chr5:44302409-44302468	Cd38	Mus musculus CD38 antigen (Cd38), mRNA [NM_007646]	GO:0005792|GO:0003953|GO:0060292|GO:0005886|GO:0016849|GO:0009986|GO:0045907|GO:0030307|GO:0005488|GO:0007204|GO:0003824|GO:0009725|GO:0005634|GO:0016787|GO:0032024|GO:0016020|GO:0030890|GO:0016798|GO:0005624|GO:0008152|GO:0001666|GO:0033194|GO:0045779|GO:0016021	NM_007646	Mm.249873	12494	ENSMUST00000030964	TC1577863
A_52_P376502	0.000332982	3.45915	down	110.744	31.3488	0.577092	-1.21333	120.885	107.635	103.712	34.2874	22.0378	37.7212	0.644448	0.529473	0.557354	-0.914651	-1.30826	-1.41707	NM_177343	chr2:5216921-5216862	Camk1d	Mus musculus calcium/calmodulin-dependent protein kinase ID (Camk1d), mRNA [NM_177343]	GO:0004672|GO:0005634|GO:0004683|GO:0004674|GO:0005524|GO:0016740|GO:0016301|GO:0006468|GO:0005516|GO:0005737|GO:0042981|GO:0000166	NM_177343	Mm.191949	227541	ENSMUST00000044009	TC1733994
A_52_P615958	0.00153682	3.45185	up	79.1839	261.754	0.0946091	1.88198	80.3661	74.1192	83.0663	276.378	235.345	273.54	0.0554714	-0.00875473	0.237111	2.09624	2.10847	1.44123		chr15:31207524-31207583
A_52_P297765	0.000956425	3.4488	up	150.226	497.94	1.01664	2.80274	157.936	156.977	135.766	544.302	414.587	534.932	1.03015	1.07388	0.945893	3.07401	2.92536	2.40884	NM_001081120	chr8:127264436-127264377	Fam89a	Mus musculus family with sequence similarity 89, member A (Fam89a), mRNA [NM_001081120]	GO:0008150|GO:0003674|GO:0005575	NM_001081120	Mm.271600	69627	ENSMUST00000055257	TC1600574
A_52_P1016836	0.00273719	3.44635	up	82.349	271.315	0.144178	1.92924	89.3591	70.0128	87.6753	304.248	234.141	275.555	0.208499	-0.0909839	0.315017	2.23485	2.10106	1.45182	AV256778	chr12:58838729-58838785		AV256778 RIKEN full-length enriched, adult male testis (DH10B) Mus musculus cDNA clone 4921531B15 3'. [AV256778]			Mm.399051		ENSMUST00000061000
A_51_P484526	0.00296195	3.44448	up	331.173	1094.47	2.15353	3.93782	377.575	314.658	301.287	1276.29	932.277	1074.84	2.28758	2.07711	2.09591	4.30348	4.09445	3.41553	NM_011915	chr10:120537079-120537138	Wif1	Mus musculus Wnt inhibitory factor 1 (Wif1), mRNA [NM_011915]	GO:0030178|GO:0005576|GO:0004713|GO:0007275|GO:0017147|GO:0016055	NM_011915	Mm.32831	24117	ENSMUST00000020439	TC1595629
A_51_P479029	0.0022194	3.43779	up	93.4562	307.618	0.330703	2.11218	99.2446	83.1022	98.0218	339.482	269.489	313.882	0.359874	0.156285	0.47595	2.39293	2.30391	1.63971	NM_022413	chr6:41571026-41570967	Trpv6	Mus musculus transient receptor potential cation channel, subfamily V, member 6 (Trpv6), mRNA [NM_022413]	GO:0006816|GO:0016020|GO:0005886|GO:0055085|GO:0006811|GO:0005516|GO:0005216|GO:0005262|GO:0016021|GO:0006810	NM_022413	Mm.296889	64177	ENSMUST00000031902	TC1582874
A_52_P441634	9.96956e-06	3.43589	down	521.054	148.666	2.81062	1.02993	575.281	493.376	494.505	138.895	111.155	195.947	2.89508	2.72601	2.81076	1.1036	1.02626	0.959947	NM_145360	chr13:8886802-8887206	Idi1	Mus musculus isopentenyl-diphosphate delta isomerase (Idi1), mRNA [NM_145360]	GO:0005777|GO:0008610|GO:0008150|GO:0008299|GO:0006694|GO:0005739|GO:0016126|GO:0016853|GO:0004452|GO:0016787|GO:0046872|GO:0003674|GO:0006695|GO:0016117	NM_145360	Mm.29847	319554	ENSMUST00000077950	NP495646
A_52_P562754	0.00120246	3.43423	up	212.534	698.604	1.51795	3.29793	231.094	201.398	205.111	732.523	625.328	737.963	1.57929	1.43338	1.54118	3.50247	3.5183	2.87303	NM_008224	chrX:71188458-71188399	Hcfc1	Mus musculus host cell factor C1 (Hcfc1), mRNA [NM_008224]	GO:0005634|GO:0003713|GO:0005737|GO:0019046|GO:0007049	NM_008224	Mm.475637	15161	ENSMUST00000114372	NP712816
A_51_P118637	2.64762e-06	3.38113	down	145.34	42.3218	0.968908	-0.7886	159.477	140.961	135.582	36.5633	32.6432	57.7588	1.04416	0.918623	0.943942	-0.821935	-0.741459	-0.802405	NM_026083	chr14:75727352-75727411	Zc3h13	Mus musculus zinc finger CCCH type containing 13 (Zc3h13), mRNA [NM_026083]	GO:0046872|GO:0008150|GO:0003674|GO:0005575	NM_026083	Mm.74704	67302	ENSMUST00000022577	TC1714785
A_52_P208681	0.00320548	3.38029	up	1135.65	3594.07	3.89077	5.64792	949.029	1564.53	893.386	3578.23	2926.56	4277.41	3.61727	4.39098	3.66406	5.79077	5.74482	5.40815	M10466	chr11:032196744-032196803	Hba-a2	Mouse alpha-globin mRNA. [M10466]	GO:0005833|GO:0001701|GO:0019825|GO:0006810|GO:0051291|GO:0005344|GO:0043177|GO:0046872|GO:0020037|GO:0051930|GO:0045776|GO:0048821|GO:0005625|GO:0001540|GO:0015671		Mm.196110	110257
A_51_P414305	0.00281556	3.3196	up	47.2309	149.198	-0.66652	1.06449	39.3076	57.1034	45.2815	162.601	124.781	160.211	-0.976305	-0.385024	-0.638232	1.33093	1.19308	0.669459	NM_028790	chr13:91925586-91925645	Acot12	Mus musculus acyl-CoA thioesterase 12 (Acot12), mRNA [NM_028790]	GO:0003986|GO:0006629|GO:0016787|GO:0006631|GO:0005829|GO:0004091|GO:0005524|GO:0005737|GO:0006084	NM_028790	Mm.275963	74156	ENSMUST00000022120	TC1583374
A_51_P494125	0.00128419	3.31809	up	96.6087	305.681	0.376704	2.10706	109.812	90.5806	89.4335	302.387	285.117	329.541	0.50585	0.2806	0.343663	2.22599	2.38524	1.70994	NM_007431	chr4:137297716-137297658	Alpl	Mus musculus alkaline phosphatase, liver/bone/kidney (Alpl), mRNA [NM_007431]	GO:0004035|GO:0005886|GO:0005615|GO:0051384|GO:0046677|GO:0003824|GO:0016311|GO:0016787|GO:0016020|GO:0046872|GO:0008152|GO:0016791|GO:0031225	NM_007431	Mm.288186	11647	ENSMUST00000030551	TC1574718
A_51_P112319	0.00366767	3.28328	up	62.3331	194.421	-0.263516	1.45162	61.2731	52.0464	73.6798	208.908	171.948	202.407	-0.33586	-0.518804	0.064117	1.69247	1.65566	1.00674	NM_008273	chr2:74522028-74522087	Hoxd11	Mus musculus homeobox D11 (Hoxd11), mRNA [NM_008273]	GO:0007389|GO:0003700|GO:0006350|GO:0042733|GO:0007275|GO:0009954|GO:0009953|GO:0048589|GO:0032332|GO:0006355|GO:0045449|GO:0001656|GO:0030528|GO:0001501|GO:0005634|GO:0043565|GO:0010720|GO:0001759|GO:0060351|GO:0003677|GO:0001658|GO:0030326|GO:0009952	NM_008273	Mm.207763	15431	ENSMUST00000142312	TC1599639
A_51_P185757	0.00263076	3.25144	up	70.2142	217.783	-0.0858127	1.61526	77.5615	59.9145	73.1667	235.348	192.712	225.289	0.00422525	-0.315698	0.0540342	1.8644	1.82014	1.16126	NM_001159344	chr4:148327349-148327408	Casz1	Mus musculus castor homolog 1, zinc finger (Drosophila) (Casz1), transcript variant 1, mRNA [NM_001159344]	GO:0005634|GO:0046872|GO:0008150|GO:0006350|GO:0003674|GO:0003677|GO:0008270|GO:0005575|GO:0045449|GO:0005622	NM_001159344	Mm.233879	69743	ENSMUST00000122222	TC1587576
A_51_P407028	6.21123e-05	3.25041	down	40875.3	12207.9	9.1072	7.40658	42584.9	39136.1	40904.9	11609	9873.97	15140.8	9.10501	9.03568	9.1809	7.4887	7.49925	7.23178	NM_007607	chr11:84778310-84778369	Car4	Mus musculus carbonic anhydrase 4 (Car4), mRNA [NM_007607]	GO:0016829|GO:0006730|GO:0046872|GO:0016020|GO:0042383|GO:0005886|GO:0004089|GO:0008270|GO:0016529|GO:0031225	NM_007607	Mm.1641	12351	ENSMUST00000103194	TC1658856
A_51_P490397	0.0014979	3.24577	up	104.332	324.835	0.493575	2.19214	108.395	101.473	103.127	346.839	286.956	340.711	0.487108	0.444424	0.549193	2.42386	2.39452	1.75803	NM_133692	chr7:107232009-107231950	Pold3	Mus musculus polymerase (DNA-directed), delta 3, accessory subunit (Pold3), mRNA [NM_133692]	GO:0005634|GO:0006261|GO:0016779|GO:0016740|GO:0006260|GO:0003887	NM_133692	Mm.37562	67967	ENSMUST00000127128	TC1574800
A_52_P507488	0.00187403	3.24556	down	652.055	191.791	3.13411	1.43564	704.478	589.981	661.706	192.228	180.952	202.194	3.18737	2.984	3.23096	1.57241	1.7293	1.00522	NM_023879	chr14:52780501-52780560	Rpgrip1	Mus musculus retinitis pigmentosa GTPase regulator interacting protein 1 (Rpgrip1), transcript variant 1, mRNA [NM_023879]	GO:0005929|GO:0005515|GO:0042995|GO:0042462|GO:0007601|GO:0050896|GO:0005930	NM_023879	Mm.21662	77945	ENSMUST00000111603	TC1610497
A_52_P605455	0.00281157	3.21863	down	1747.75	518.232	4.55466	2.86822	1971.17	1654.46	1617.64	558.004	476.857	519.835	4.67179	4.47161	4.52059	3.10987	3.12725	2.36753	NM_007907	chr10:80640435-80640494	Eef2	Mus musculus eukaryotic translation elongation factor 2 (Eef2), mRNA [NM_007907]	GO:0006412|GO:0005525|GO:0005737|GO:0003746|GO:0030529|GO:0000166|GO:0003924	NM_007907	Mm.326799	13629	ENSMUST00000047864	TC1710051
A_51_P342906	0.000802873	3.21717	up	343.931	1060.77	2.21267	3.89846	372.296	327.171	332.325	1077.54	934.415	1170.35	2.26726	2.13337	2.23737	4.05927	4.09775	3.53835	NM_009164	chr15:78742420-78742479	Sh3bp1	Mus musculus SH3-domain binding protein 1 (Sh3bp1), mRNA [NM_009164]	GO:0005515|GO:0017124|GO:0005737|GO:0005096|GO:0007165|GO:0005622	NM_009164	Mm.4462	20401	ENSMUST00000001226	TC1699239
A_51_P378576	0.00144489	3.21565	down	5179.57	1540.51	6.11584	4.43073	6129.66	4576.06	4833	1666.39	1267.21	1687.94	6.30855	5.93936	6.09962	4.68825	4.53728	4.06667	NM_145222	chr1:88202952-88203011	B3gnt7	Mus musculus UDP-GlcNAc:betaGal beta-1,3-N-acetylglucosaminyltransferase 7 (B3gnt7), mRNA [NM_145222]	GO:0016757|GO:0016020|GO:0006486|GO:0016740|GO:0008375|GO:0008378|GO:0016021|GO:0005575|GO:0005794	NM_145222	Mm.86467	227327	ENSMUST00000113306	NP865594
A_52_P467930	0.00111564	3.2105	up	621.569	1918.79	3.06727	4.75007	639.647	580.518	644.543	2049.85	1615.28	2091.22	3.04809	2.96067	3.19305	4.98705	4.8874	4.37576	XM_001000802	chr4:25235488-25235547	Prdx6-ps2	PREDICTED: Mus musculus peroxiredoxin 6, related sequence 2 (Prdx6-rs2), mRNA [XM_001000802]		XM_001000802	Mm.475841	384001
A_52_P658241	0.00116535	3.20727	down	241.678	72.2944	1.69951	0.0181683	273.456	233.362	218.216	78.5119	59.8803	78.491	1.82212	1.64589	1.63053	0.280582	0.133841	-0.359919	BC037194	chrX:98839360-98847651	Ogt	Mus musculus O-linked N-acetylglucosamine (GlcNAc) transferase (UDP-N-acetylglucosamine:polypeptide-N-acetylglucosaminyl transferase), mRNA (cDNA clone IMAGE:4500866), complete cds. [BC037194]	GO:0005515|GO:0016262|GO:0042277|GO:0016740|GO:0005488|GO:0003824|GO:0008080|GO:0006493|GO:0016757|GO:0048029|GO:0005634|GO:0005829|GO:0005737|GO:0070207|GO:0005622		Mm.259191	108155		TC1579996
A_52_P21	0.00333169	3.20545	up	26.1775	80.4897	-1.50328	0.177252	27.378	23.9708	27.1838	90.6302	70.9422	79.8968	-1.4981	-1.63732	-1.37441	0.487662	0.378404	-0.334309	NM_001033149	chr12:82765271-82765330	Ttc9	Mus musculus tetratricopeptide repeat domain 9 (Ttc9), mRNA [NM_001033149]	GO:0008150|GO:0003674|GO:0006457|GO:0005488|GO:0005575	NM_001033149	Mm.130002	69480	ENSMUST00000036116	TC1583344
A_52_P415335	0.00153463	3.16376	up	31.08	94.4743	-1.25542	0.406218	28.9364	30.9294	33.3743	101.136	79.7226	102.564	-1.41823	-1.26962	-1.07842	0.645899	0.54675	0.0260053	NM_019588	chr19:38858900-38858959	Plce1	Mus musculus phospholipase C, epsilon 1 (Plce1), mRNA [NM_019588]	GO:0017016|GO:0008081|GO:0005886|GO:0007264|GO:0007186|GO:0007265|GO:0007165|GO:0005509|GO:0004435|GO:0016042|GO:0006629|GO:0016787|GO:0016020|GO:0004629|GO:0005085|GO:0005737|GO:0004871|GO:0005622|GO:0005794	NM_019588	Mm.34031	74055		TC1709004
A_51_P324082	0.000133104	3.16285	down	1635.7	501.853	4.4596	2.79837	1796.39	1459.49	1651.21	480.519	395.334	629.706	4.53784	4.29071	4.55023	2.89419	2.85676	2.64416	NM_013634	chr11:98015690-98015632	Med1	Mus musculus mediator complex subunit 1 (Med1), transcript variant 1, mRNA [NM_013634]	GO:0001889|GO:0006350|GO:0009887|GO:0035162|GO:0035116|GO:0045449|GO:0001892|GO:0005634|GO:0003677|GO:0043010|GO:0060750|GO:0035257|GO:0060745|GO:0005515|GO:0001701|GO:0007275|GO:0007420|GO:0045944|GO:0016592|GO:0035050|GO:0007507|GO:0006355|GO:0006366|GO:0016455|GO:0033601|GO:0003713|GO:0006590|GO:0045444|GO:0007595|GO:0006357|GO:0006260|GO:0003682|GO:0060744	NM_013634	Mm.12926	19014	ENSMUST00000018304	TC1578859
A_52_P144368	0.00158919	3.15831	up	120.933	365.816	0.703675	2.36283	132.961	113.823	116.015	390.69	320.239	386.52	0.781821	0.610121	0.719084	2.59562	2.55284	1.94003	NM_011858	chr7:104056877-104056936	Odz4	Mus musculus odd Oz/ten-m homolog 4 (Drosophila) (Odz4), mRNA [NM_011858]	GO:0016020|GO:0003674|GO:0016021|GO:0007165|GO:0005575|GO:0001702	NM_011858	Mm.254610	23966	ENSMUST00000084996	TC1629460
A_52_P158576	0.000795388	3.15656	down	154.23	46.8838	1.056	-0.602348	164.705	153.434	144.553	48.2779	40.72	51.6537	1.0907	1.04094	1.03637	-0.420967	-0.422503	-0.963575	NM_018785	chr2:53015739-53015680	Prpf40a	Mus musculus PRP40 pre-mRNA processing factor 40 homolog A (yeast) (Prpf40a), mRNA [NM_018785]	GO:0005634|GO:0005515|GO:0008150|GO:0008380|GO:0006397|GO:0005575	NM_018785	Mm.257474	56194	ENSMUST00000125243	TC1734380
A_52_P424784	0.00280627	3.15286	up	100.05	296.934	0.404027	2.06069	105.716	120.552	73.8832	302.242	259.085	329.475	0.451005	0.692982	0.0680928	2.2253	2.24711	1.70965	NM_022319	chr9:97344893-97344834	Clstn2	Mus musculus calsyntenin 2 (Clstn2), mRNA [NM_022319]	GO:0045211|GO:0007156|GO:0005515|GO:0016020|GO:0007155|GO:0005886|GO:0016021|GO:0005783|GO:0005794|GO:0005509	NM_022319	Mm.440903	64085	ENSMUST00000035027	TC1585061
A_51_P483301	0.000885929	3.10194	up	482.932	1438.92	2.70352	4.33669	486.415	456.65	505.732	1459.7	1248.06	1609.01	2.653	2.61441	2.84315	4.4972	4.5153	3.99758	NM_177256	chr2:80133754-80133813	Prdx6-rs1	Mus musculus peroxiredoxin 6, related sequence 1 (Prdx6-rs1), mRNA [NM_177256]	GO:0008150|GO:0003674|GO:0005739|GO:0005575	NM_177256	Mm.60992	320769	ENSMUST00000057072	TC1583707
A_51_P479808	0.000205211	3.10021	down	104.526	32.505	0.49483	-1.13754	112.173	102.24	99.1639	31.0206	27.798	38.6964	0.536541	0.455287	0.492662	-1.0591	-0.973259	-1.38025	NM_027418	chr9:75236652-75236593	Mapk6	Mus musculus mitogen-activated protein kinase 6 (Mapk6), transcript variant 2, mRNA [NM_027418]	GO:0004672|GO:0005515|GO:0004707|GO:0004674|GO:0005524|GO:0016740|GO:0016301|GO:0006468|GO:0005737|GO:0007049|GO:0000166	NM_027418	Mm.479203	50772	ENSMUST00000049355	TC1575201
A_52_P61864	0.00516567	3.09379	up	47.5028	139.504	-0.651635	0.977742	50.7	52.1857	39.6226	140.846	141.069	136.598	-0.609129	-0.514947	-0.830829	1.12372	1.37009	0.439422	NM_023653	chr6:17939343-17939284	Wnt2	Mus musculus wingless-related MMTV integration site 2 (Wnt2), mRNA [NM_023653]	GO:0001938|GO:0060501|GO:0007275|GO:0060070|GO:0005737|GO:0002053|GO:0060716|GO:0016055|GO:0005578|GO:0060492	NM_023653	Mm.33653	22413	ENSMUST00000156317	TC1586019
A_51_P487818	0.0223703	3.09168	up	31.8819	87.4528	-1.33474	0.293654	19.7304	50.4909	25.4243	92.786	73.1168	96.4558	-1.97069	-0.562577	-1.47094	0.521577	0.421963	-0.0625782	NM_017399	chr6:71154906-71154965	Fabp1	Mus musculus fatty acid binding protein 1, liver (Fabp1), mRNA [NM_017399]	GO:0005504|GO:0005215|GO:0005782|GO:0005324|GO:0005488|GO:0045179|GO:0006810|GO:0008289|GO:0005634|GO:0050892|GO:0015909|GO:0005829|GO:0005737|GO:0003682|GO:0005543|GO:0032052|GO:0032000|GO:0051345|GO:0008144	NM_017399	Mm.22126	14080	ENSMUST00000067492	TC1780210
A_51_P230799	6.14935e-07	3.08952	down	338.933	108.737	2.19299	0.565614	356.736	330.179	329.885	97.2086	79	150.003	2.20567	2.14657	2.22674	0.588755	0.533613	0.574474	NM_026482	chr10:98477236-98477528	Atp2b1	Mus musculus ATPase, Ca++ transporting, plasma membrane 1 (Atp2b1), mRNA [NM_026482]	GO:0006816|GO:0005887|GO:0005515|GO:0016787|GO:0016020|GO:0030165|GO:0005524|GO:0000166|GO:0016021	NM_026482	Mm.166944	67972	ENSMUST00000020107	TC1575435
A_52_P117576	1.03361e-05	3.01026	down	216.491	70.6206	1.54645	-0.0434348	224.266	206.739	218.468	64.8559	53.5761	93.4298	1.53603	1.47114	1.6322	0.00490856	-0.02665	-0.108563	NM_009810	chr8:47719581-47719640	Casp3	Mus musculus caspase 3 (Casp3), mRNA [NM_009810]	GO:0043066|GO:0008631|GO:0006309|GO:0007605|GO:0008233|GO:0008625|GO:0051402|GO:0006917|GO:0042542|GO:0004197|GO:0006508|GO:0005829|GO:0016005|GO:0009411|GO:0008234|GO:0045165|GO:0004861|GO:0045786|GO:0005515|GO:0001782|GO:0030216|GO:0001836|GO:0007507|GO:0043525|GO:0043029|GO:0043065|GO:0006974|GO:0009611|GO:0030889|GO:0007611|GO:0016787|GO:0046007|GO:0005737|GO:0045736|GO:0006915|GO:0005625|GO:…	NM_009810	Mm.34405	12367	ENSMUST00000093517	TC1703211
A_52_P388072	3.07278e-05	2.9929	down	600.52	195.357	3.01601	1.43446	657.682	570.407	573.47	180.124	155.559	250.387	3.0882	2.93532	3.02449	1.47859	1.51115	1.31364	NM_145942	chr13_random:117726-117667	Hmgcs1	Mus musculus 3-hydroxy-3-methylglutaryl-Coenzyme A synthase 1 (Hmgcs1), mRNA [NM_145942]	GO:0008610|GO:0008299|GO:0016740|GO:0006694|GO:0016126|GO:0042803|GO:0003824|GO:0005829|GO:0008152|GO:0004421|GO:0005737|GO:0006695|GO:0010243|GO:0008144	NM_145942	Mm.61526	208715	ENSMUST00000100285	TC1573956
A_52_P232580	0.00396513	2.99183	up	150.67	431.323	1.01925	2.60028	164.448	134.106	153.456	479.089	382.536	432.343	1.08845	0.846704	1.1226	2.88989	2.80929	2.10166	NM_145508	chr1:133025194-133025135	Dyrk3	Mus musculus dual-specificity tyrosine-(Y)-phosphorylation regulated kinase 3 (Dyrk3), mRNA [NM_145508]	GO:0004672|GO:0004713|GO:0000287|GO:0005524|GO:0016740|GO:0000166|GO:0005634|GO:0046872|GO:0004674|GO:0030218|GO:0006468|GO:0016301|GO:0005575|GO:0018108	NM_145508	Mm.39299	226419	ENSMUST00000016670	TC1580794
A_52_P468068	0.00482385	2.99131	up	69.954	199.373	-0.0914745	1.4893	78.8104	60.0622	70.9894	217.635	182.406	198.08	0.0272703	-0.312144	0.0104499	1.75151	1.74084	0.975563	NM_001163098	chr3:93252853-93252912	Tchh	Mus musculus trichohyalin (Tchh), mRNA [NM_001163098]	GO:0030674|GO:0045109	NM_001163098	Mm.316671	99681	ENSMUST00000064257	TC1707494
A_51_P294705	2.33746e-05	2.95177	down	80.9667	27.1948	0.128191	-1.43339	82.7876	80.1218	79.9906	21.9888	21.5727	38.023	0.0983005	0.103593	0.182678	-1.55556	-1.33904	-1.40557	NM_009981	chr16:32467268-32470157	Pcyt1a	Mus musculus phosphate cytidylyltransferase 1, choline, alpha isoform (Pcyt1a), transcript variant 2, mRNA [NM_009981]	GO:0005789|GO:0016740|GO:0003824|GO:0008289|GO:0016020|GO:0042587|GO:0016779|GO:0005737|GO:0009058|GO:0004105|GO:0006656|GO:0009628|GO:0008654	NM_009981	Mm.98775	13026	ENSMUST00000115140	TC1577387
A_52_P611902	0.000185107	2.95098	down	1634.33	538.967	4.45303	2.89183	1904.83	1425.9	1572.26	469.335	433.514	714.052	4.6224	4.25713	4.47955	2.86022	2.98977	2.82551	AK016014	chr1:138228534-138228475	Camsap1l1	Mus musculus adult male testis cDNA, RIKEN full-length enriched library, clone:4930541M15 product:RIKEN cDNA 4930541M15 gene, full insert sequence. [AK016014]	GO:0008150|GO:0003674|GO:0005874|GO:0005575		Mm.144143	67886		TC1600608
A_52_P600851	0.000910983	2.91478	down	70.8576	23.3191	-0.0665723	-1.60996	76.8794	67.8935	67.7998	23.4858	20.4197	26.0519	-0.00851726	-0.135328	-0.0558715	-1.46054	-1.41828	-1.95106	NM_181517	chr7:117173340-117175162	Ipo7	Mus musculus importin 7 (Ipo7), mRNA [NM_181517]	GO:0008565|GO:0006886|GO:0005634|GO:0005515|GO:0015031|GO:0005737|GO:0005488|GO:0006606|GO:0042393|GO:0006810	NM_181517	Mm.476899	233726	ENSMUST00000084731	TC1747393
A_51_P322482	0.00252627	2.9069	up	40.2248	112.078	-0.881721	0.657759	42.1733	39.0259	39.4752	119.939	100.218	116.076	-0.874785	-0.934171	-0.836207	0.891902	0.876829	0.204546	AK052698	chr1:20583325-20583266	Pkhd1	Mus musculus 0 day neonate kidney cDNA, RIKEN full-length enriched library, clone:D630026G14 product:polycystic kidney and hepatic disease 1, full insert sequence. [AK052698]	GO:0042384|GO:0001822|GO:0051271|GO:0005515|GO:0016337		Mm.249253	241035		TC1595432
A_52_P515168	0.00865871	2.90631	up	25.5555	69.2549	-1.58033	-0.0411404	20.5695	34.9635	21.1335	74.7917	58.8013	74.1716	-1.91061	-1.09275	-1.73762	0.210548	0.107609	-0.441578	AK012860	chr3:95590262-95590203	Rprd2	Mus musculus 10, 11 days embryo whole body cDNA, RIKEN full-length enriched library, clone:2810036A19 product:HSPC099 (FRAGMENT) homolog [Homo sapiens], full insert sequence. [AK012860]	GO:0008150|GO:0003674|GO:0005575		Mm.196275	75137		TC1701351
A_52_P517289	0.000226243	2.90605	down	107.669	37.0915	0.535461	-1.0036	117.694	97.8195	107.492	28.1408	28.8702	54.2635	0.605856	0.39152	0.609008	-1.19967	-0.918661	-0.892465	NM_001042541	chr11:88705775-88705716	Akap1	Mus musculus A kinase (PRKA) anchor protein 1 (Akap1), nuclear gene encoding mitochondrial protein, transcript variant 2, mRNA [NM_001042541]	GO:0005741|GO:0031594|GO:0045211|GO:0035308|GO:0019903|GO:0030346|GO:0003723|GO:0019901|GO:0019904|GO:0005743|GO:0016020|GO:0051534|GO:0016021|GO:0003676|GO:0005515|GO:0010614|GO:0005739|GO:0005811|GO:0034237|GO:0032947|GO:0008017|GO:0030061|GO:0048487|GO:0005759|GO:0005783	NM_001042541	Mm.2969	11640	ENSMUST00000107902	TC1780903
A_51_P506417	0.000703652	2.90227	up	449.944	1258.04	2.59711	4.13429	476.483	395.109	478.241	1258.73	1027.36	1488.05	2.62324	2.40558	2.76251	4.28349	4.23456	3.88483	NM_016958	chr11:100065288-100064683	Krt14	Mus musculus keratin 14 (Krt14), mRNA [NM_016958]	GO:0045095|GO:0005634|GO:0005515|GO:0005882|GO:0005737|GO:0005198	NM_016958	Mm.439898	16664	ENSMUST00000007272	TC1575861
A_51_P316575	0.00863285	2.8981	down	164.3	52.9501	1.0763	-0.45881	138.308	239.612	114.981	53.2847	38.0349	67.5305	0.838695	1.68403	0.706166	-0.278609	-0.520915	-0.576906	NM_001081061	chr13:100793742-100793683	Bdp1	Mus musculus B double prime 1, subunit of RNA polymerase III transcription initiation factor IIIB (Bdp1), mRNA [NM_001081061]	GO:0030528|GO:0005634|GO:0006350|GO:0003677|GO:0006355|GO:0045449	NM_001081061	Mm.288546	544971	ENSMUST00000038104	NP712104
A_51_P156218	0.0161524	2.89235	up	55.4222	145.47	-0.503339	1.0289	42.4495	83.6111	40.206	154.594	122.788	159.028	-0.865366	0.165092	-0.809743	1.25808	1.16986	0.658763	NM_001081178	chr17:43596281-43596340	Gpr116	Mus musculus G protein-coupled receptor 116 (Gpr116), mRNA [NM_001081178]	GO:0016020|GO:0008150|GO:0003674|GO:0005886|GO:0016021|GO:0005575	NM_001081178	Mm.23478	224792	ENSMUST00000046665	TC1680727
A_51_P503162	0.000276936	2.87989	down	5367.25	1798.89	6.17586	4.64984	5846.87	5279.36	4975.51	1794.97	1467.36	2134.34	6.24041	6.14562	6.14155	4.79549	4.74884	4.4052	NM_011803	chr13:5866706-5866765	Klf6	Mus musculus Kruppel-like factor 6 (Klf6), mRNA [NM_011803]	GO:0003676|GO:0003700|GO:0006350|GO:0045944|GO:0019221|GO:0003690|GO:0045449|GO:0005634|GO:0046872|GO:0003677|GO:0005737|GO:0008270|GO:0005622	NM_011803	Mm.275036	23849	ENSMUST00000000080	TC1669276
A_52_P1054013	0.000582928	2.8785	down	1462.01	487.979	4.29548	2.77016	1668.51	1401.17	1316.34	493.51	402.437	567.988	4.4313	4.23189	4.22323	2.93268	2.88245	2.49534	X87228	chr12:114567461-114567402		immunoglobulin heavy constant gamma 1 (G1m marker) Gene [Source:MGI Symbol;Acc:MGI:96446] [ENSMUST00000103420]			Mm.342177		ENSMUST00000103420	NP045165
A_51_P343497	8.22993e-05	2.87643	down	210.806	71.0228	1.50484	-0.0194376	233.06	203.226	196.133	65.5875	58.423	89.058	1.59151	1.44641	1.47661	0.0210905	0.0982976	-0.177701	NM_029735	chr1:187193501-187194772	Eprs	Mus musculus glutamyl-prolyl-tRNA synthetase (Eprs), mRNA [NM_029735]	GO:0004818|GO:0005524|GO:0006424|GO:0003723|GO:0000166|GO:0004812|GO:0006433|GO:0003824|GO:0006412|GO:0005737|GO:0006418|GO:0004827|GO:0016874	NM_029735	Mm.154511	107508	ENSMUST00000046514	TC1627737
A_52_P52946	0.000285359	2.84922	up	35.0154	101.731	-1.08327	0.427299	33.8243	37.8353	33.3867	89.1669	63.5491	152.478	-1.19306	-0.978869	-1.07788	0.464179	0.219633	0.598086	NM_175176	chr3:154411782-154411841	4922501L14Rik	Mus musculus RIKEN cDNA 4922501L14 gene (4922501L14Rik), mRNA [NM_175176]	GO:0008150|GO:0003674|GO:0005575	NM_175176	Mm.389509	209601	ENSMUST00000051862	TC1583980
A_51_P135618	0.00529059	2.84855	down	711.689	237.799	3.257	1.74677	813.833	651.61	669.623	246.665	230.764	235.967	3.39555	3.12733	3.24812	1.93215	2.08011	1.22807	L12721	chr12:110698667-110698726	Dlk1	Mus musculus adipocyte differentiation-associated protein (pref-1) mRNA, complete cds. [L12721]	GO:0009791|GO:0005515|GO:0016020|GO:0030154|GO:0009897|GO:0009790|GO:0016021|GO:0048706|GO:0005509		Mm.157069	13386
A_52_P77983	0.00106711	2.83262	up	594.745	1617.59	3.00122	4.50335	658.035	556.171	570.029	1677.22	1365.36	1810.19	3.08898	2.89886	3.01581	4.6976	4.6449	4.16755	NM_009551	chr19:21355025-21355084	Zfand5	Mus musculus zinc finger, AN1-type domain 5 (Zfand5), mRNA [NM_009551]	GO:0060324|GO:0003016|GO:0048008|GO:0046872|GO:0010761|GO:0003677|GO:0001701|GO:0048745|GO:0008270|GO:0048705|GO:0001944	NM_009551	Mm.292405	22682	ENSMUST00000025659	TC1651742
A_52_P628067	0.0036757	2.83216	up	350.02	946.594	2.23417	3.73607	364.326	305.833	379.901	1002.76	845.898	991.123	2.23604	2.03607	2.4304	3.9555	3.95417	3.29855	NM_013538	chr6:124783233-124783292	Cdca3	Mus musculus cell division cycle associated 3 (Cdca3), mRNA [NM_013538]	GO:0008150|GO:0003674|GO:0007067|GO:0005737|GO:0051301|GO:0007049|GO:0005575	NM_013538	Mm.285723	14793	ENSMUST00000024270	TC1602026
A_51_P466229	0.00331347	2.81117	up	128.286	342.545	0.777491	2.26866	125.264	152.272	107.321	357.241	302.611	367.783	0.695788	1.02998	0.606705	2.46649	2.47115	1.86834	NM_026840	chr8:42075859-42075918	Pdgfrl	Mus musculus platelet-derived growth factor receptor-like (Pdgfrl), mRNA [NM_026840]	GO:0005576|GO:0008150|GO:0003674|GO:0005575	NM_026840	Mm.284246	68797	ENSMUST00000034004	TC1582969
A_52_P188549	0.0344589	2.80219	down	207.754	92.2726	1.47897	-0.00758441	240.97	193.49	188.802	49.2139	37.3576	190.246	1.63967	1.37559	1.42165	-0.393265	-0.54684	0.917352	AK038919	chrX:72695968-72696027	Brcc3	BRCA1/BRCA2-containing complex, subunit 3 Gene [Source:MGI Symbol;Acc:MGI:2389572] [ENSMUST00000114074]	GO:0010165|GO:0006974|GO:0004221|GO:0005634|GO:0016787|GO:0046872|GO:0016568|GO:0008233|GO:0008237|GO:0030234|GO:0006281|GO:0000151			210766	ENSMUST00000114074	TC1588546
A_52_P222891	0.0013763	2.79567	up	12647.1	33889.6	7.41183	8.89503	13840.7	11599.6	12500.9	34593.1	29475.6	37600.2	7.48358	7.28126	7.47066	9.06394	9.07707	8.54408	NM_023402	chr17:71323447-71323388	Myl12b	Mus musculus myosin, light chain 12B, regulatory (Myl12b), mRNA [NM_023402]	GO:0008150|GO:0003674|GO:0016459|GO:0043234|GO:0003774|GO:0045177|GO:0005509	NM_023402	Mm.261329	67938	ENSMUST00000038446	TC1575365
A_51_P359315	0.00381424	2.73879	up	324.864	848.764	2.12045	3.57399	366.808	268.513	339.27	914.113	718.876	913.304	2.24584	1.84832	2.26721	3.82197	3.71943	3.18058	NM_009694	chr17:48558663-48558604	Apobec2	Mus musculus apolipoprotein B mRNA editing enzyme, catalytic polypeptide 2 (Apobec2), mRNA [NM_009694]	GO:0016556|GO:0016787|GO:0046872|GO:0016814|GO:0008270|GO:0006397|GO:0003824	NM_009694	Mm.281793	11811	ENSMUST00000046549	TC1579727
A_51_P237613	0.00870968	2.72128	down	94.2715	33.4378	0.338769	-1.10552	109.551	87.5014	85.7622	41.2509	26.7947	32.2678	0.502413	0.230704	0.283189	-0.647904	-1.02629	-1.64235	NM_008010	chr5:34078394-34078453	Fgfr3	Mus musculus fibroblast growth factor receptor 3 (Fgfr3), transcript variant 1, mRNA [NM_008010]	GO:0050731|GO:0004672|GO:0004713|GO:0051216|GO:0090080|GO:0009898|GO:0005524|GO:0031398|GO:0045597|GO:0030900|GO:0000166|GO:0017134|GO:0005634|GO:0016020|GO:0000165|GO:0006468|GO:0016301|GO:0007267|GO:0002009|GO:0016021|GO:0008284|GO:0008285|GO:0005515|GO:0004872|GO:0005007|GO:0050680|GO:0008543|GO:0016740|GO:0009986|GO:0060113|GO:0048839|GO:0043065|GO:0005764|GO:0048471|GO:0005737|GO:0004714|GO:…	NM_008010	Mm.6904	14184	ENSMUST00000114411	TC1576655
A_52_P402907	0.00168396	2.72047	down	172.621	60.8744	1.21521	-0.228639	190.654	172.878	154.33	64.932	51.0262	66.6651	1.30177	1.21308	1.13079	0.00659895	-0.097002	-0.595515	NM_027444	chr16:50247944-50241038	Bbx	Mus musculus bobby sox homolog (Drosophila) (Bbx), mRNA [NM_027444]	GO:0005634|GO:0006350|GO:0003677|GO:0045449	NM_027444	Mm.28940	70508	ENSMUST00000089399	TC1603408
A_52_P258606	0.00178672	2.70831	down	1847.4	652.634	4.63274	3.19534	2119.64	1680.92	1741.63	677.255	558.006	722.643	4.77656	4.4945	4.62714	3.3893	3.35397	2.84276	AK081980	chr1:163179151-163179092	Prdx6	Mus musculus 16 days embryo head cDNA, RIKEN full-length enriched library, clone:C130091B17 product:peroxiredoxin 5, related sequence 3, full insert sequence. [AK081980]	GO:0004601|GO:0042744|GO:0005739|GO:0016491|GO:0003824|GO:0005764|GO:0016042|GO:0016787|GO:0005829|GO:0004602|GO:0005737|GO:0045454|GO:0051920|GO:0016209|GO:0032060|GO:0055114|GO:0000302		Mm.186185	11758		TC1597770
A_51_P265016	0.00122398	2.69873	up	24.2806	63.1288	-1.60919	-0.176912	24.4774	24.3212	24.0431	66.3377	52.7179	70.3308	-1.65966	-1.61639	-1.55153	0.0375004	-0.0499463	-0.518289	NM_023249	chr16:17086205-17086264	Ypel1	Mus musculus yippee-like 1 (Drosophila) (Ypel1), mRNA [NM_023249]	GO:0005634|GO:0008150|GO:0003674|GO:0005575	NM_023249	Mm.237941	106369	ENSMUST00000035682	TC1589226
A_52_P188975	0.00306528	2.6933	down	137.337	49.3776	0.88718	-0.542193	150.015	126.69	135.305	57.0383	37.995	53.0994	0.955919	0.764626	0.940996	-0.180399	-0.522429	-0.923751	NM_011052	chr9:113600640-113600581	Pdcd6ip	Mus musculus programmed cell death 6 interacting protein (Pdcd6ip), transcript variant 3, mRNA [NM_011052]	GO:0008624|GO:0005515|GO:0015031|GO:0005829|GO:0008630|GO:0005856|GO:0005737|GO:0051301|GO:0007049|GO:0006915|GO:0046983|GO:0006810	NM_011052	Mm.29816	18571	ENSMUST00000111853	NP046023
A_51_P233855	0.0290456	2.69082	down	2044.93	720.402	4.76123	3.33318	2074.65	1567.42	2492.71	846.405	706.621	608.178	4.74561	4.39365	5.14442	3.71095	3.69463	2.59398	NM_172750	chr8:13235855-13235796	Adprhl1	Mus musculus ADP-ribosylhydrolase like 1 (Adprhl1), mRNA [NM_172750]	GO:0016787|GO:0000287|GO:0008150|GO:0003875|GO:0003674|GO:0051725|GO:0005575	NM_172750	Mm.132785	234072	ENSMUST00000033825	TC1584404
A_51_P432288	0.00464773	2.66589	up	90.7511	229.808	0.277089	1.69171	101.081	72.513	98.6595	237.748	200.924	250.754	0.386324	-0.0403624	0.485305	1.87903	1.88034	1.31575	NM_153504	chr4:62088706-62088647	Rnf183	Mus musculus ring finger protein 183 (Rnf183), mRNA [NM_153504]	GO:0005515|GO:0046872|GO:0016020|GO:0008150|GO:0003674|GO:0008270|GO:0016021|GO:0005575	NM_153504	Mm.169565	76072	ENSMUST00000107454	TC1589184
A_52_P994399	0.00766217	2.65215	up	423.439	1068.08	2.50174	3.9089	496.243	355.372	418.703	1183.71	952.973	1067.57	2.68186	2.25265	2.5707	4.19484	4.12612	3.40574	NM_010039	chr8:022675993-022676052	Defa4	Mus musculus defensin, alpha, 4 (Defa4), mRNA [NM_010039]	GO:0006952|GO:0005576|GO:0005615|GO:0042742|GO:0005543	NM_010039	Mm.465152	13238	ENSMUST00000078121	TC1703289
A_52_P24835	0.01033	2.65078	up	43.8521	112.895	-0.761065	0.645355	38.9293	46.5838	46.0434	83.5669	126.825	128.294	-0.99026	-0.678775	-0.61416	0.370602	1.21653	0.348935	NM_027893	chr1:173317661-173317720	Pvrl4	Mus musculus poliovirus receptor-related 4 (Pvrl4), transcript variant 1, mRNA [NM_027893]	GO:0005515|GO:0016020|GO:0007155|GO:0005912|GO:0030054|GO:0016337|GO:0005886|GO:0016021	NM_027893	Mm.263414	71740	ENSMUST00000094325	TC1596147
A_52_P404469	0.00175072	2.64877	down	265.996	96.2667	1.83994	0.434622	292.975	242.005	263.007	99.1913	82.8196	106.789	1.92159	1.69836	1.89988	0.617884	0.601733	0.0842481	AK078969	chr4:123488206-123488265	Rhbdl2	Mus musculus adult male cecum cDNA, RIKEN full-length enriched library, clone:9130416B15 product:similar to HYPOTHETICAL PROTEIN FLJ20435 [Homo sapiens], full insert sequence. [AK078969]	GO:0008150|GO:0003674|GO:0005575		Mm.37334	230726		TC1588755
A_51_P301566	0.000849394	2.64319	up	1225.55	3116.11	4.0415	5.44377	1228.2	1369.63	1078.82	3153.12	2547.01	3648.21	3.98929	4.19904	3.93616	5.6083	5.54442	5.1786	NM_008872	chr8:23893092-23893152	Plat	Mus musculus plasminogen activator, tissue (Plat), mRNA [NM_008872]	GO:0004252|GO:0005576|GO:0008236|GO:0005615|GO:0030141|GO:0008233|GO:0035249|GO:0003824|GO:0006508|GO:0016787|GO:0048008|GO:0001666|GO:0014909|GO:0045202|GO:0005737|GO:0045177	NM_008872	Mm.154660	18791	ENSMUST00000033941	TC1572057
A_52_P188139	0.000997988	2.643	up	1175.34	2989.42	3.98744	5.38961	1130.26	1199.75	1196.01	2952.61	2582.47	3433.17	3.8694	4.00798	4.08493	5.51352	5.56437	5.09095	NM_011305	chr2:27618411-27618470	Rxra	Mus musculus retinoid X receptor alpha (Rxra), mRNA [NM_011305]	GO:0006350|GO:0003707|GO:0048384|GO:0060038|GO:0045449|GO:0060687|GO:0005634|GO:0046872|GO:0010843|GO:0004879|GO:0003677|GO:0055010|GO:0008270|GO:0008285|GO:0055012|GO:0005515|GO:0004872|GO:0003700|GO:0060528|GO:0004886|GO:0045944|GO:0030424|GO:0007507|GO:0006355|GO:0003690|GO:0010552|GO:0030528|GO:0043065|GO:0043565|GO:0045941|GO:0006357|GO:0005496	NM_011305	Mm.24624	20181	ENSMUST00000077257	TC1598749
A_52_P50496	0.000298957	2.62412	down	6017	2216.6	6.33982	4.94798	5988.67	6588.28	5474.06	2136.62	1807.78	2705.39	6.27498	6.46516	6.27931	5.04685	5.04984	4.74725	NM_001001892	chr17:34136347-34136288	H2-K1	Mus musculus histocompatibility 2, K1, K region (H2-K1), transcript variant 1, mRNA [NM_001001892]	GO:0019882|GO:0002474|GO:0016020|GO:0006955|GO:0042612|GO:0042742|GO:0042590|GO:0009897|GO:0016021|GO:0001916|GO:0042605	NM_001001892	Mm.422886	14972	ENSMUST00000114311	TC1605666
A_51_P498640	0.0378273	2.61367	down	90.9743	30.7865	0.142891	-1.24319	63.435	153.194	56.2938	30.1025	22.2328	40.0243	-0.285837	1.03869	-0.324176	-1.10245	-1.29555	-1.33157	NM_172134	chr10:77901772-77901713	Pdxk	Mus musculus pyridoxal (pyridoxine, vitamin B6) kinase (Pdxk), mRNA [NM_172134]	GO:0008615|GO:0046872|GO:0008150|GO:0003674|GO:0005524|GO:0016740|GO:0016301|GO:0008478|GO:0005737|GO:0000166|GO:0005575	NM_172134	Mm.206159	216134	ENSMUST00000041616	TC1615702
A_52_P222725	0.00351594	2.61044	down	167.326	61.4584	1.16804	-0.216255	192.132	155.273	154.574	68.1921	50.9437	65.2394	1.31291	1.05813	1.13307	0.0772738	-0.0993347	-0.626703	NM_026148	chr10:57884263-57884322	Lims1	Mus musculus LIM and senescent cell antigen-like domains 1 (Lims1), mRNA [NM_026148]	GO:0005515|GO:0005886|GO:0007163|GO:0043234|GO:0007160|GO:0051291|GO:0043009|GO:0016020|GO:0046872|GO:0016337|GO:0030054|GO:0005925|GO:0008270	NM_026148	Mm.57734	110829	ENSMUST00000105468	TC1699293
A_51_P287198	0.00495589	2.61038	up	1027.56	2576.65	3.79335	5.17761	1042.07	981.204	1059.41	2866.26	2240.07	2623.6	3.7522	3.71788	3.90997	5.4707	5.35916	4.70296	NM_033373	chr11:99339452-99339393	Krt23	Mus musculus keratin 23 (Krt23), mRNA [NM_033373]	GO:0005882|GO:0008150|GO:0003674|GO:0005198|GO:0005575	NM_033373	Mm.290657	94179	ENSMUST00000006969	NP748870
A_51_P216605	0.0204083	2.56508	up	81.3957	200.126	0.100402	1.45941	72.1078	107.434	64.645	257.603	145.144	197.631	-0.100959	0.526779	-0.124613	1.99475	1.41118	0.972293	NM_177993	chr12:32614386-32614327	Hbp1	Mus musculus high mobility group box transcription factor 1 (Hbp1), transcript variant 2, mRNA [NM_177993]	GO:0030528|GO:0005634|GO:0005515|GO:0006350|GO:0003677|GO:0005488|GO:0016055|GO:0045449	NM_177993	Mm.390461	73389	ENSMUST00000019163	TC1587100
A_52_P462171	0.00175182	2.56272	down	245.91	91.984	1.72908	0.371408	263.565	241.938	232.227	92.8004	81.7156	101.436	1.76897	1.69797	1.72031	0.521802	0.582372	0.0100517	NM_001081195	chr12:72162296-72162355	Arid4a	Mus musculus AT rich interactive domain 4A (RBP1-like) (Arid4a), mRNA [NM_001081195]	GO:0008150|GO:0003674|GO:0005575	NM_001081195	Mm.241601	238247	ENSMUST00000135709	TC1670806
A_51_P179878	0.0114852	2.56254	up	27.6647	67.5929	-1.42859	-0.071016	25.3276	31.7742	25.8925	74.3933	63.9248	64.4607	-1.61041	-1.23075	-1.44462	0.202843	0.228135	-0.644026	NM_001077514	chr2:102630843-102630902	Slc1a2	Mus musculus solute carrier family 1 (glial high affinity glutamate transporter), member 2 (Slc1a2), transcript variant 1, mRNA [NM_001077514]	GO:0007399|GO:0005886|GO:0017153|GO:0010259|GO:0030673|GO:0015501|GO:0006810|GO:0031668|GO:0005314|GO:0015813|GO:0043198|GO:0042493|GO:0006835|GO:0016020|GO:0046326|GO:0042734|GO:0045202|GO:0016021|GO:0021537|GO:0035264|GO:0043200|GO:0043197|GO:0030424|GO:0007632|GO:0009611|GO:0015293|GO:0005887|GO:0043005|GO:0009416|GO:0005624|GO:0030534	NM_001077514	Mm.267547	20511	ENSMUST00000080210	TC1597211
A_52_P590048	0.000330049	2.54944	down	1763.54	671.177	4.5692	3.21902	1954.37	1645.17	1691.1	673.437	518.464	821.631	4.65944	4.46349	4.58466	3.38114	3.24793	3.02797	NM_145550	chr4:106991567-106991626	Yipf1	Mus musculus Yip1 domain family, member 1 (Yipf1), mRNA [NM_145550]	GO:0016020|GO:0008150|GO:0003674|GO:0016021|GO:0005575	NM_145550	Mm.29118	230584	ENSMUST00000128284	TC1618484
A_51_P355702	0.0123344	2.54821	up	566.462	1367.6	2.91581	4.2653	619.615	442.071	637.698	1519.49	1218.16	1365.13	3.00218	2.56761	3.17765	4.55511	4.48032	3.76045	AK004128	chr11:73113761-73113820	Trpv3	transient receptor potential cation channel, subfamily V, member 3 Gene [Source:MGI Symbol;Acc:MGI:2181407] [ENSMUST00000049676]	GO:0006816|GO:0005261|GO:0004872|GO:0016020|GO:0009266|GO:0006811|GO:0005216|GO:0005262|GO:0016021|GO:0006810		Mm.75196	246788	ENSMUST00000049676
A_51_P186161	0.0041038	2.50901	up	1931.03	4640.23	4.70378	6.03089	1947.33	1862.77	1982.99	4806.68	4237.88	4876.13	4.65424	4.6427	4.81438	6.21657	6.27896	5.59715	NM_001033135	chr1:39608235-39608176	Rnf149	Mus musculus ring finger protein 149 (Rnf149), mRNA [NM_001033135]	GO:0005515|GO:0046872|GO:0016020|GO:0008150|GO:0003674|GO:0008270|GO:0016021|GO:0005575|GO:0016874	NM_001033135	Mm.28614	67702	ENSMUST00000114805	TC1575196
A_51_P383704	0.00166403	2.50649	down	666.5	255.98	3.16277	1.8371	759.257	628.786	611.456	273.251	204.132	290.555	3.2954	3.07589	3.11702	2.07983	1.90319	1.5283	NM_007500	chr6:64679913-64679972	Atoh1	Mus musculus atonal homolog 1 (Drosophila) (Atoh1), mRNA [NM_007500]	GO:0042668|GO:0005515|GO:0042472|GO:0006350|GO:0042491|GO:0030182|GO:0030154|GO:0007420|GO:0045944|GO:0045609|GO:0045449|GO:0030528|GO:0005634|GO:0043565|GO:0001764|GO:0003677|GO:0042667|GO:0007411|GO:0031490|GO:0006915|GO:0045664	NM_007500	Mm.57229	11921	ENSMUST00000101351	TC1587373
A_52_P451345	0.00334017	2.48867	up	83.8186	199.425	0.171829	1.48721	93.9082	74.4637	83.0839	207.33	174.311	216.634	0.280136	-0.00206518	0.237417	1.68153	1.67535	1.10474	NM_011749	chr16:33501957-33502016	Zfp148	Mus musculus zinc finger protein 148 (Zfp148), mRNA [NM_011749]	GO:0003676|GO:0003700|GO:0006350|GO:0045944|GO:0007276|GO:0003690|GO:0045449|GO:0005634|GO:0046872|GO:0003677|GO:0008270|GO:0000122|GO:0005622|GO:0016564	NM_011749	Mm.392667	22661		TC1652506
A_51_P498475	0.0322862	2.48821	down	395.159	189.959	2.41114	1.09603	438.018	366.92	380.539	107.241	85.9138	376.723	2.5018	2.29879	2.43282	0.730454	0.654651	1.90299	NM_001033226	chr4:108926688-108926747	Calr4	Mus musculus calreticulin 4 (Calr4), mRNA [NM_001033226]	GO:0008150|GO:0003674|GO:0005575|GO:0005783	NM_001033226	Mm.318248	108802	ENSMUST00000030285	TC1586363
A_51_P470935	0.00283399	2.48726	up	147.055	349.453	0.98256	2.29712	155.485	158.211	127.469	358.973	308.594	380.791	1.00759	1.08517	0.85492	2.47348	2.4994	1.91848	NM_027208	chr3:134967306-134967365	Bdh2	Mus musculus 3-hydroxybutyrate dehydrogenase, type 2 (Bdh2), transcript variant 2, mRNA [NM_027208]	GO:0008150|GO:0003858|GO:0003674|GO:0008152|GO:0005737|GO:0005488|GO:0016491|GO:0005575|GO:0003824|GO:0055114	NM_027208	Mm.45121	69772	ENSMUST00000154869	TC1585219
A_52_P507214	0.00113717	2.48053	up	36.8484	88.4559	-1.01184	0.298807	40.989	35.2268	34.3293	94.3786	68.1425	102.847	-0.915877	-1.08193	-1.03771	0.54613	0.320314	0.0299764	NM_013599	chr2:164780620-164780679	Mmp9	Mus musculus matrix metallopeptidase 9 (Mmp9), mRNA [NM_013599]	GO:0005515|GO:0005576|GO:0005615|GO:0004222|GO:0008233|GO:0005578|GO:0031915|GO:0043065|GO:0042493|GO:0001501|GO:0006508|GO:0006979|GO:0016787|GO:0046872|GO:0008152|GO:0048771|GO:0030198|GO:0031012|GO:0008270|GO:0030574|GO:0008237|GO:0001968	NM_013599	Mm.4406	17395	ENSMUST00000017881	TC1576282
A_52_P302203	0.00104045	2.47964	down	86.7874	33.7391	0.227692	-1.08244	90.8279	85.7626	83.7716	34.6945	27.9887	38.5342	0.23202	0.201747	0.249308	-0.897622	-0.963396	-1.38631	NM_199196	chr11:79826978-79827037	Suz12	Mus musculus suppressor of zeste 12 homolog (Drosophila) (Suz12), transcript variant 1, mRNA [NM_199196]	GO:0005515|GO:0001739|GO:0006350|GO:0035098|GO:0045449|GO:0042054|GO:0016574|GO:0005634|GO:0046872|GO:0016568|GO:0016571|GO:0003682|GO:0008270|GO:0000122|GO:0005622|GO:0008284	NM_199196	Mm.283410	52615	ENSMUST00000017692	TC1677550
A_51_P461902	0.00454666	2.46854	down	3907.38	1515.33	5.71547	4.41181	4403.99	3684.21	3633.95	1651.4	1307.39	1587.21	5.83155	5.62661	5.68824	4.67522	4.58231	3.9779	L22886			Mus musculus rearranged IgH mRNA, V-region, cell line Cyd-1. [L22886]			Mm.474964			NP058619
A_52_P129706	0.0336656	2.46701	down	1044.43	504.777	3.8114	2.50864	1182.43	957.962	992.893	308.126	214.26	991.943	3.9345	3.68329	3.81641	2.25312	1.97305	3.29974	AK079811	chr5:24731170-24731229	Galnt11	Mus musculus 0 day neonate thymus cDNA, RIKEN full-length enriched library, clone:A430075I06 product:unclassifiable, full insert sequence. [AK079811]	GO:0016757|GO:0016020|GO:0008150|GO:0003674|GO:0005529|GO:0016740|GO:0016021|GO:0005575|GO:0005794|GO:0004653			231050		TC1591625
A_51_P166339	0.00378139	2.46586	up	75.3454	177.453	0.0186284	1.32072	71.9999	85.0153	69.0211	181.383	159.247	191.73	-0.103119	0.18912	-0.0301156	1.48864	1.54495	0.928558	NM_009635	chr10:126453541-126454065	Avil	Mus musculus advillin (Avil), mRNA [NM_009635]	GO:0007015|GO:0005515|GO:0007010|GO:0006950|GO:0051693|GO:0005856|GO:0005737|GO:0003779	NM_009635	Mm.10739	11567	ENSMUST00000129173	TC1718310
A_51_P300717	0.00304296	2.45385	up	1498.11	3525.06	4.3372	5.63225	1568.7	1446.84	1478.8	3656.67	3128.34	3790.16	4.34231	4.27816	4.39113	5.82206	5.84101	5.23367	NM_009295	chr2:32643592-32643533	Stxbp1	Mus musculus syntaxin binding protein 1 (Stxbp1), transcript variant 2, mRNA [NM_009295]	GO:0005515|GO:0060292|GO:0016192|GO:0043524|GO:0005886|GO:0007412|GO:0015031|GO:0043234|GO:0017075|GO:0000149|GO:0005739|GO:0007269|GO:0006944|GO:0019904|GO:0016188|GO:0006810|GO:0010807|GO:0019905|GO:0050821|GO:0006887|GO:0006904|GO:0032229|GO:0047485|GO:0007274	NM_009295	Mm.278865	20910	ENSMUST00000077458	TC1590596
A_52_P563908	0.00264455	2.45298	up	78.5405	184.727	0.079522	1.37406	84.1394	81.876	69.606	196.01	156.649	201.522	0.121667	0.134839	-0.0179405	1.60053	1.52123	1.00042	AK038396	chr1:191942705-191942646	Prox1	Mus musculus adult male hypothalamus cDNA, RIKEN full-length enriched library, clone:A230003G05 product:unclassifiable, full insert sequence. [AK038396]	GO:0060421|GO:0006350|GO:0002088|GO:0070309|GO:0045449|GO:0060414|GO:0005634|GO:0055005|GO:0003677|GO:0055010|GO:0045787|GO:0060059|GO:0008284|GO:0008285|GO:0010468|GO:0003700|GO:0045446|GO:0002089|GO:0007275|GO:0048845|GO:0003705|GO:0060298|GO:0060214|GO:0007507|GO:0030528|GO:0001945|GO:0046619|GO:0001709|GO:0055009|GO:0070365|GO:0005737|GO:0030240|GO:0060412		Mm.392678	19130		TC1598198
A_51_P218091	0.00331358	2.45131	up	372.68	876.85	2.32702	3.62058	411.62	348.876	357.545	947.188	739.926	943.436	2.41213	2.22604	2.3429	3.87325	3.76107	3.22741	NM_010195	chr10:114888906-114888847	Lgr5	Mus musculus leucine rich repeat containing G protein coupled receptor 5 (Lgr5), mRNA [NM_010195]	GO:0016500|GO:0005515|GO:0004872|GO:0016020|GO:0004930|GO:0005886|GO:0007186|GO:0004871|GO:0016021|GO:0007165	NM_010195	Mm.42103	14160	ENSMUST00000020350	TC1599407
A_51_P300618	0.0035971	2.45085	up	44.7026	104.829	-0.733413	0.559868	49.8697	42.8867	41.3515	110.785	91.9024	111.798	-0.632952	-0.798073	-0.769215	0.777364	0.751863	0.150377	NM_001163566	chr2:37654440-37654499	Crb2	Mus musculus crumbs homolog 2 (Drosophila) (Crb2), mRNA [NM_001163566]	GO:0016020|GO:0008150|GO:0003674|GO:0050896|GO:0016021|GO:0005575|GO:0005509	NM_001163566	Mm.392369	241324	ENSMUST00000050372	TC1597096
A_52_P307801	0.0119388	2.43602	up	2211.37	5160.56	4.89302	6.17754	2456.74	1937.48	2239.88	5964.85	4528.37	4988.47	4.98949	4.69943	4.99013	6.52801	6.37461	5.63001	NM_007847		Defa-rs2	Mus musculus defensin, alpha, related sequence 2 (Defa-rs2), mRNA [NM_007847]	GO:0006952|GO:0005576|GO:0005615	NM_007847	Mm.422993	13222		TC1585573
A_51_P512859	0.00131536	2.43569	up	156.681	367.79	1.07382	2.35815	178.535	142.486	149.021	382.043	291.944	429.381	1.20702	0.934149	1.08029	2.56333	2.41938	2.09174	NM_007496	chr8:111481042-111481101	Zfhx3	Mus musculus zinc finger homeobox 3 (Zfhx3), mRNA [NM_007496]	GO:0003676|GO:0003700|GO:0006350|GO:0007517|GO:0005739|GO:0006355|GO:0045449|GO:0030528|GO:0005634|GO:0005667|GO:0043565|GO:0046872|GO:0003677|GO:0005737|GO:0008270|GO:0000122|GO:0016564|GO:0005622	NM_007496	Mm.416972	11906	ENSMUST00000043896	TC1584385
A_51_P203148	0.0027024	2.43411	down	2302.98	907.059	4.95302	3.66963	2588.72	2177.15	2143.07	959.422	767.869	993.887	5.06498	4.8677	4.92638	3.89176	3.81455	3.30256	AB017433	chr12:117107033-117106984		Mus musculus mRNA for anti-IL-18 IgG heavy chain, clone 125-2H, partial cds. [AB017433]			Mm.474964			NP165221
A_52_P301935	0.00595351	2.43228	up	44.8026	103.299	-0.746863	0.535449	37.0351	55.6296	41.743	101.82	89.9566	118.12	-1.06222	-0.42275	-0.75562	0.655619	0.72099	0.229738	NM_001033543	chr9:100358314-100358255	Il20rb	Mus musculus interleukin 20 receptor beta (Il20rb), mRNA [NM_001033543]	GO:0050863|GO:0032703|GO:0048873|GO:0042130|GO:0032753|GO:0032689|GO:0002437|GO:0032733|GO:0001808|GO:0002765	NM_001033543	Mm.472838	213208	ENSMUST00000098458	TC1605449
A_52_P147870	0.000527144	2.42547	down	421.568	167.6	2.50374	1.22548	471.922	393.417	399.366	161.039	139.433	202.327	2.60936	2.39939	2.50249	1.31701	1.35326	1.00617	NM_029963	chr2:127416514-127417605	Mrps5	Mus musculus mitochondrial ribosomal protein S5 (Mrps5), nuclear gene encoding mitochondrial protein, mRNA [NM_029963]	GO:0005840|GO:0003735|GO:0008150|GO:0003674|GO:0006412|GO:0005739|GO:0003723|GO:0030529|GO:0005622	NM_029963	Mm.439980	77721	ENSMUST00000146131	TC1757209
A_52_P454622	0.00499501	2.42296	down	72.1544	28.459	-0.0417871	-1.31856	79.489	66.7631	70.2113	29.7249	25.8632	29.7889	0.03964	-0.159551	-0.00545025	-1.12066	-1.07734	-1.75767	NM_001081037	chr10:121368485-121368426	Srgap1	Mus musculus SLIT-ROBO Rho GTPase activating protein 1 (Srgap1), mRNA [NM_001081037]	GO:0005515|GO:0007266|GO:0016477|GO:0005096|GO:0017048|GO:0007165|GO:0005575|GO:0005100|GO:0005622	NM_001081037	Mm.288698	117600	ENSMUST00000081688
A_52_P453721	0.000476999	2.42154	down	91.3272	36.3601	0.296033	-0.979893	103.011	87.8593	83.1115	34.9762	30.0712	44.0328	0.41361	0.236594	0.237895	-0.885954	-0.859859	-1.19387	AK020598	chr11:85580550-85580491	9530048J24Rik	Mus musculus adult male urinary bladder cDNA, RIKEN full-length enriched library, clone:9530048J24 product:unclassifiable, full insert sequence. [AK020598]	GO:0008150|GO:0003674|GO:0005575		Mm.446143	78420		TC1621465
A_52_P376574	0.00346156	2.42135	up	753.638	1750.78	3.34561	4.62143	791.353	754.377	715.185	1859.5	1528.66	1864.18	3.35513	3.33861	3.34309	4.84644	4.80789	4.20995	NM_011048	chr7:73195129-73195188	Pcsk6	Mus musculus proprotein convertase subtilisin/kexin type 6 (Pcsk6), mRNA [NM_011048]	GO:0016787|GO:0008236|GO:0007368|GO:0007354|GO:0008233	NM_011048	Mm.294007	18553	ENSMUST00000055576	TC1598112
A_52_P90442	0.000521156	2.42082	down	199.173	79.4537	1.42288	0.147383	220.701	186.856	189.96	78.3212	64.5495	95.4905	1.51291	1.32526	1.43047	0.277072	0.242166	-0.0770884	NM_024459	chr11:17093001-17093060	Ppp3r1	Mus musculus protein phosphatase 3, regulatory subunit B, alpha isoform (calcineurin B, type I) (Ppp3r1), mRNA [NM_024459]	GO:0005515|GO:0060487|GO:0004721|GO:0001837|GO:0034504|GO:0007507|GO:0006470|GO:0005509	NM_024459	Mm.41840	19058	ENSMUST00000102880	TC1742915
A_52_P560889	0.0115807	2.42075	up	36.27	84.6862	-1.03039	0.245061	35.4314	36.9314	36.4472	100.042	72.7773	81.239	-1.12609	-1.01375	-0.951344	0.630207	0.415249	-0.310274	NM_054056	chr10:107850735-107850794	Pawr	Mus musculus PRKC, apoptosis, WT1, regulator (Pawr), mRNA [NM_054056]	GO:0005634|GO:0005515|GO:0030889|GO:0050860|GO:0006350|GO:0042986|GO:0042130|GO:0005737|GO:0042094|GO:0006915|GO:0045449	NM_054056	Mm.391419	114774	ENSMUST00000095313	TC1637469
A_51_P302377	4.09644e-05	2.42053	down	3625.55	1501.79	5.6119	4.33658	3578.06	3826.26	3472.32	1256.93	1070.56	2177.87	5.53192	5.68119	5.6226	4.28143	4.29398	4.43433	NM_008009	chr5:44370624-44370565	Fgfbp1	Mus musculus fibroblast growth factor binding protein 1 (Fgfbp1), mRNA [NM_008009]	GO:0005576|GO:0016020|GO:0005886|GO:0045743|GO:0019838|GO:0009986|GO:0007267|GO:0017134|GO:0008284	NM_008009	Mm.46053	14181	ENSMUST00000061299	NP052935
A_52_P175461	0.0108235	2.41356	down	201.457	92.2003	1.43833	0.167172	223.2	199.455	181.716	59.0747	51.1951	166.331	1.52915	1.41939	1.36646	-0.129789	-0.0922337	0.723539	NM_133967	chr8:122609266-122608788	Zdhhc7	Mus musculus zinc finger, DHHC domain containing 7 (Zdhhc7), mRNA [NM_133967]	GO:0046872|GO:0016020|GO:0008415|GO:0016740|GO:0016409|GO:0008270|GO:0018345|GO:0016021	NM_133967	Mm.240076	102193	ENSMUST00000034280	TC1743508
A_52_P274238	0.00479314	2.41144	up	1775.67	4111.51	4.58252	5.85242	1744.46	1726.5	1856.06	4434.04	3564.7	4335.8	4.49552	4.5331	4.71895	6.10015	6.0294	5.42771	NM_021500	chr5:33715759-33715818	Maea	Mus musculus macrophage erythroblast attacher (Maea), mRNA [NM_021500]	GO:0005886|GO:0007049|GO:0015629|GO:0043249|GO:0051301|GO:0005634|GO:0016020|GO:0048822|GO:0007010|GO:0005737|GO:0005856|GO:0003779|GO:0048821	NM_021500	Mm.281642	59003	ENSMUST00000114449	TC1571916
A_51_P230716	0.00880935	2.40099	down	808.496	321.277	3.44287	2.17924	908.007	749.522	767.961	343.533	300.45	319.847	3.55352	3.3293	3.44581	2.41005	2.46081	1.66686	XM_917510	chr12:116358226-116358167		Ig heavy chain V region B1-8/186-2 Precursor [Source:UniProtKB/Swiss-Prot;Acc:P01751] [ENSMUST00000103541]		XM_917510	Mm.361298		ENSMUST00000103521	NP045447
A_52_P544435	0.00279822	2.38537	down	1126.13	454.573	3.9262	2.67198	1109.73	1132.72	1135.94	484.265	381.148	498.306	3.84295	3.92505	4.01059	2.90539	2.80404	2.30651	X63808	chr6:68630763-68630822		M.musculus mRNA for IgM V(k)MRB6. [X63808]			Mm.423262		ENSMUST00000103329	NP046809
A_52_P335548	0.00210747	2.38507	down	392.34	157.791	2.39837	1.14434	446.928	363.87	366.224	163.44	131.867	178.065	2.53085	2.28675	2.3775	1.33836	1.27277	0.821888	NM_025824	chr1:58454577-58454636	Bzw1	Mus musculus basic leucine zipper and W2 domains 1 (Bzw1), mRNA [NM_025824]	GO:0008150|GO:0006350|GO:0003674|GO:0005488|GO:0005575|GO:0045449	NM_025824	Mm.21848	66882	ENSMUST00000050552	NP1303725
A_51_P453935	0.00744471	2.36315	up	52.8346	119.431	-0.491435	0.749279	48.9764	58.2795	51.2478	128.644	106.732	122.918	-0.659028	-0.355613	-0.459663	0.992981	0.967681	0.287177	NM_023363	chr7:48905667-48905726	Zfp788	Mus musculus zinc finger protein 788 (Zfp788), mRNA [NM_023363]	GO:0046872|GO:0008150|GO:0003674|GO:0005575	NM_023363	Mm.384626	67607	ENSMUST00000100275	TC1589286
A_51_P102081	0.0068982	2.35883	up	2787.21	6283.52	5.22446	6.46253	3227.38	2471.68	2662.55	6930.44	5362.45	6557.68	5.38311	5.05075	5.23951	6.74447	6.61851	6.0246	NM_007847		Defa-rs2	Mus musculus defensin, alpha, related sequence 2 (Defa-rs2), mRNA [NM_007847]	GO:0006952|GO:0005576|GO:0005615	NM_007847	Mm.422993	13222		TC1585573
A_51_P104681	2.19149e-05	2.35744	up	56.9343	133.982	-0.383439	0.853784	60.9569	58.4793	51.3668	116.24	94.2371	191.469	-0.343326	-0.350676	-0.456316	0.846705	0.788055	0.926592	NM_130856	chr16:89047752-89047693	Krtap16-8	Mus musculus keratin associated protein 16-8 (Krtap16-8), mRNA [NM_130856]	GO:0005882|GO:0008150|GO:0003674|GO:0005575	NM_130856	Mm.46209	68484		TC1587669
A_51_P399305	0.00365693	2.34892	up	175.709	395.415	1.24273	2.47473	192.894	169.198	165.034	415.643	344.986	425.614	1.31862	1.18204	1.22754	2.68494	2.66023	2.07903	NM_013869	chr14:61583007-61582948	Tnfrsf19	Mus musculus tumor necrosis factor receptor superfamily, member 19 (Tnfrsf19), transcript variant 1, mRNA [NM_013869]	GO:0005576|GO:0004872|GO:0016020|GO:0005886|GO:0016021|GO:0001942	NM_013869	Mm.281356	29820	ENSMUST00000111234	TC1577033
A_51_P476492	0.00385241	2.34434	down	302.18	124.793	2.02462	0.795432	330.011	299.939	276.59	142.041	95.757	136.582	2.09333	2.008	1.97253	1.13591	0.811138	0.43925	NM_001134480	chr16:45960942-45960883	Plcxd2	Mus musculus phosphatidylinositol-specific phospholipase C, X domain containing 2 (Plcxd2), mRNA [NM_001134480]	GO:0008150|GO:0003674|GO:0005575	NM_001134480	Mm.380993	433022	ENSMUST00000130481	TC1632311
A_52_P81270	0.00330525	2.33717	down	2051.62	848.261	4.78764	3.56288	2264.05	1898.94	1991.87	942.007	661.143	941.632	4.87165	4.67045	4.82082	3.86534	3.59865	3.22464	NM_008397	chr2:71694194-71694253	Itga6	Mus musculus integrin alpha 6 (Itga6), mRNA [NM_008397]	GO:0050900|GO:0008305|GO:0004872|GO:0005515|GO:0005886|GO:0007229|GO:0046847|GO:0005604|GO:0009986|GO:0031668|GO:0007160|GO:0043236|GO:0042475|GO:0022409|GO:0007155|GO:0016020|GO:0016337|GO:0050873|GO:0005178|GO:0009897|GO:0016021|GO:0033627|GO:0005913|GO:0016323	NM_008397	Mm.225096	16403	ENSMUST00000028522	TC1573023
A_52_P565106	0.00389086	2.3241	down	3189.24	1313.49	5.42057	4.2039	3659.93	2936.79	2971.01	1393.51	1112.78	1434.19	5.56456	5.29949	5.39766	4.43025	4.34978	3.83165		chr12:117158532-117158473
A_51_P267804	0.00218765	2.32086	down	111.123	46.0218	0.583929	-0.630733	114.638	104.783	113.949	46.5108	39.6581	51.8964	0.567897	0.490731	0.69316	-0.474763	-0.460624	-0.956811	AK089714	chr7:109210298-109210239	Rnf121	Mus musculus activated spleen cDNA, RIKEN full-length enriched library, clone:F830010E14 product:unclassifiable, full insert sequence. [AK089714]	GO:0005515|GO:0046872|GO:0016020|GO:0008150|GO:0003674|GO:0008270|GO:0016021|GO:0005575		Mm.101141	75212
A_52_P514200	0.0102685	2.32027	up	407.101	901.886	2.45012	3.66441	469.344	368.833	383.127	1003.09	800.191	902.38	2.60146	2.30629	2.4426	3.95598	3.87403	3.16322	NM_007852	chr8:22845161-22845779	Defa6	Mus musculus defensin, alpha, 6 (Defa6), mRNA [NM_007852]	GO:0006952|GO:0005576|GO:0005615|GO:0042742	NM_007852	Mm.443396	13240	ENSMUST00000080533	TC1581778
A_51_P501145	0.0101841	2.32021	up	192.865	426.3	1.37026	2.58452	222.836	166.5	189.261	465.598	380.697	432.605	1.5268	1.15885	1.42515	2.84868	2.80233	2.10253	AK083328	chr3:130927036-130927095	Lef1	lymphoid enhancer binding factor 1 Gene [Source:MGI Symbol;Acc:MGI:96770] [ENSMUST00000029611]	GO:0006350|GO:0021542|GO:0016055|GO:0030111|GO:0045449|GO:0021766|GO:0005667|GO:0005634|GO:0003677|GO:0001756|GO:0005515|GO:0003700|GO:0008301|GO:0048468|GO:0001837|GO:0030509|GO:0045843|GO:0060021|GO:0003705|GO:0045944|GO:0016563|GO:0042475|GO:0045893|GO:0006357|GO:0005737|GO:0030326|GO:0003682|GO:0048341|GO:0060710|GO:0000122|GO:0030879		Mm.255219	16842	ENSMUST00000029611	TC1578581
A_51_P520718	0.00208921	2.31883	up	108.528	242.735	0.547167	1.76057	110.802	97.9678	116.814	250.155	195.689	282.361	0.518801	0.393705	0.728994	1.95242	1.84225	1.48702	NM_011196	chr3:157307508-157307567	Ptger3	Mus musculus prostaglandin E receptor 3 (subtype EP3) (Ptger3), mRNA [NM_011196]	GO:0004872|GO:0005515|GO:0001660|GO:0004930|GO:0005886|GO:0015701|GO:0007186|GO:0004957|GO:0007204|GO:0007165|GO:0007200|GO:0007188|GO:0016020|GO:0030146|GO:0004871|GO:0004955|GO:0016021	NM_011196	Mm.30424	19218	ENSMUST00000041175	NP048399
A_52_P573255	0.00811006	2.30778	up	436.505	959.624	2.55036	3.75687	494.395	378.184	436.936	1008.6	871.017	999.257	2.67648	2.34242	2.6322	3.96388	3.99639	3.31034	NM_027219	chr15:78681251-78681310	Cdc42ep1	Mus musculus CDC42 effector protein (Rho GTPase binding) 1 (Cdc42ep1), mRNA [NM_027219]	GO:0005515|GO:0007266|GO:0016020|GO:0005856|GO:0005737|GO:0008360	NM_027219	Mm.307488	104445	ENSMUST00000059619	TC1577216
A_51_P268094	0.036741	2.30751	up	38.5466	80.379	-1.03816	0.168179	30.705	59.0536	25.8811	68.3681	76.9488	95.8203	-1.33264	-0.336577	-1.44526	0.0809932	0.495658	-0.0721149	NM_009255	chr1:79796093-79793476	Serpine2	Mus musculus serine (or cysteine) peptidase inhibitor, clade E, member 2 (Serpine2), mRNA [NM_009255]	GO:0007399|GO:0005576|GO:0007275|GO:0030154|GO:0004867|GO:0030414|GO:0008201	NM_009255	Mm.3093	20720	ENSMUST00000027467	NP577421
A_52_P337086	0.0173157	2.30673	down	61.7874	25.3868	-0.280599	-1.48645	75.8107	51.7521	57.7995	28.5855	22.8985	24.6764	-0.0287142	-0.526985	-0.286097	-1.17705	-1.25299	-2.02931	NM_011580	chr2:117948330-117948389	Thbs1	Mus musculus thrombospondin 1 (Thbs1), mRNA [NM_011580]	GO:0005576|GO:0005515|GO:0010811|GO:0007155|GO:0006954|GO:0005615|GO:0050840|GO:0003417|GO:0016525|GO:0005198|GO:0008201|GO:0005509	NM_011580	Mm.4159	21825	ENSMUST00000039559	TC1573966
A_52_P17098	0.000770356	2.30396	down	180.992	75.675	1.28471	0.0805958	200.731	169.716	172.528	71.2171	64.8931	90.9147	1.37608	1.18645	1.2916	0.139894	0.249826	-0.147932	NM_001161620	chr18:7440439-7440228	Mpp7	Mus musculus membrane protein, palmitoylated 7 (MAGUK p55 subfamily member 7) (Mpp7), transcript variant 2, mRNA [NM_001161620]	GO:0005923|GO:0005515|GO:0016020|GO:0008150|GO:0003674|GO:0030054|GO:0005575	NM_001161620	Mm.479293	75739	ENSMUST00000073060	TC1586070
A_52_P30984	0.00687266	2.30043	up	146.649	323.245	0.977036	2.17894	140.921	130.611	168.417	348.097	268.035	353.605	0.865697	0.808597	1.25682	2.42909	2.29611	1.81162	NM_028222	chr14:47389608-47391131	Cdkn3	Mus musculus cyclin-dependent kinase inhibitor 3 (Cdkn3), mRNA [NM_028222]	GO:0004722|GO:0016301|GO:0004725|GO:0007050|GO:0005575	NM_028222	Mm.272394	72391	ENSMUST00000067426	TC1583124
A_52_P75971	0.000212997	2.30015	down	115.112	49.5156	0.627913	-0.573812	132.275	103.421	109.639	44.7198	35.0165	68.8105	0.774349	0.471856	0.637535	-0.531416	-0.640204	-0.549818	NM_026599	chr9:71572842-71572783	Cgnl1	Mus musculus cingulin-like 1 (Cgnl1), mRNA [NM_026599]	GO:0005923|GO:0008150|GO:0003674|GO:0043296|GO:0030054|GO:0016459|GO:0003774|GO:0015629	NM_026599	Mm.99961	68178	ENSMUST00000122065	TC1582958
A_51_P126327	0.0261941	2.30008	up	32.0488	71.4454	-1.209	-0.00731579	31.5411	31.6137	32.9916	57.1679	85.917	71.2515	-1.29388	-1.23805	-1.09506	-0.177125	0.654704	-0.499526	NM_130880	chr7:70903828-70903887	Otud7a	Mus musculus OTU domain containing 7A (Otud7a), mRNA [NM_130880]	GO:0005634|GO:0016787|GO:0046872|GO:0008150|GO:0003674|GO:0003677|GO:0005737|GO:0008270|GO:0008233|GO:0005575|GO:0008234	NM_130880	Mm.156872	170711	ENSMUST00000058476	TC1584469
A_51_P122321	0.00675684	2.2952	up	173.954	382.368	1.23049	2.42911	183.934	170.093	167.834	407.343	346.433	393.329	1.25	1.18965	1.25181	2.65584	2.66627	1.96522	NM_133775	chr19:30034990-30035049	Il33	Mus musculus interleukin 33 (Il33), transcript variant 2, mRNA [NM_133775]	GO:0005634|GO:0005576|GO:0008150|GO:0005125|GO:0005615	NM_133775	Mm.182359	77125	ENSMUST00000025724	TC1577383
A_52_P142965	0.0123829	2.28521	down	1666.02	697.727	4.48793	3.2956	1821.77	1547.45	1628.85	773.887	638.512	680.783	4.55809	4.37514	4.53056	3.58172	3.5484	2.75668	NM_198094	chr17:32358136-32357221	Brd4	Mus musculus bromodomain containing 4 (Brd4), transcript variant 2, mRNA [NM_198094]	GO:0005634|GO:0005515|GO:0003677|GO:0006468|GO:0043388|GO:0005730	NM_198094	Mm.253518	57261	ENSMUST00000125899	NP967503
A_52_P275152	0.00310553	2.28432	down	131.801	55.2583	0.825881	-0.365885	148.262	124.598	122.544	56.9646	47.6833	61.127	0.938964	0.740603	0.798076	-0.182264	-0.194754	-0.720637	NM_027276	chr8:13759229-13760988	Cdc16	Mus musculus CDC16 cell division cycle 16 homolog (S. cerevisiae) (Cdc16), mRNA [NM_027276]	GO:0005634|GO:0005515|GO:0008150|GO:0007067|GO:0005876|GO:0005488|GO:0051301|GO:0007049|GO:0005813	NM_027276	Mm.182412	69957	ENSMUST00000043962	TC1722162
A_52_P243054	0.00546112	2.28428	down	234.822	98.6483	1.65941	0.467673	261.032	212.811	230.621	107.945	82.5655	105.435	1.75504	1.5129	1.7103	0.739888	0.597299	0.0658336	NM_001024205	chr11:77506438-77506497	Nufip2	Mus musculus nuclear fragile X mental retardation protein interacting protein 2 (Nufip2), mRNA [NM_001024205]	GO:0005634|GO:0005737	NM_001024205	Mm.428996	68564	ENSMUST00000036677	TC1598016
A_52_P565926	0.0013134	2.28418	down	129.264	54.4467	0.796891	-0.394782	145.622	126.118	116.051	55.2986	44.4919	63.5495	0.913042	0.7581	0.719533	-0.225086	-0.294696	-0.664565	NM_023566	chr7:148883009-148883068	Muc2	Mus musculus mucin 2 (Muc2), mRNA [NM_023566]	GO:0005576|GO:0030336|GO:0006917|GO:0006915|GO:0046983|GO:0005578|GO:0008285	NM_023566	Mm.477374	17831	ENSMUST00000026590	TC1600324
A_51_P196444	0.000198644	2.27986	up	46.5111	103.705	-0.672031	0.516913	48.4996	45.5143	45.5195	103.418	77.0411	130.657	-0.673143	-0.712283	-0.630667	0.678086	0.497389	0.375264	NM_013519	chr8:123642693-123642752	Foxc2	Mus musculus forkhead box C2 (Foxc2), mRNA [NM_013519]	GO:0046620|GO:0006350|GO:0048701|GO:0001503|GO:0001569|GO:0060038|GO:0003007|GO:0045449|GO:0048343|GO:0001501|GO:0048010|GO:0005634|GO:0006916|GO:0003677|GO:0055010|GO:0043010|GO:0050880|GO:0001568|GO:0048703|GO:0001657|GO:0003700|GO:0048468|GO:0007275|GO:0008283|GO:0003705|GO:0045944|GO:0035050|GO:0007507|GO:0006355|GO:0001656|GO:0001822|GO:0030199|GO:0001945|GO:0014032|GO:0048704|GO:0043565|GO:…	NM_013519	Mm.14092	14234	ENSMUST00000054691	TC1581452
A_51_P495360	2.59825e-05	2.27985	down	57.8867	24.8893	-0.360316	-1.54925	64.0545	56.7781	52.8275	21.8391	19.4385	33.3901	-0.271816	-0.393267	-0.415865	-1.56541	-1.48932	-1.59302	NM_010795	chr15:80042866-80042925	Mgat3	Mus musculus mannoside acetylglucosaminyltransferase 3 (Mgat3), mRNA [NM_010795]	GO:0016757|GO:0016020|GO:0016740|GO:0016021|GO:0006487|GO:0003830|GO:0005794	NM_010795	Mm.299693	17309	ENSMUST00000044970	TC1597065
A_51_P325914	0.00376893	2.2532	up	1047.68	2263.48	3.81897	4.99095	1017.19	1144.19	981.669	2340.07	1963.35	2487.02	3.71733	3.93958	3.80001	5.17808	5.16893	4.62583	NM_010591	chr4:94715923-94715864	Jun	Mus musculus Jun oncogene (Jun), mRNA [NM_010591]	GO:0051726|GO:0046982|GO:0006350|GO:0009987|GO:0051365|GO:0001525|GO:0007612|GO:0045740|GO:0045449|GO:0000790|GO:0042493|GO:0005667|GO:0005634|GO:0005829|GO:0003677|GO:0031953|GO:0008284|GO:0008285|GO:0035026|GO:0005515|GO:0003700|GO:0045944|GO:0001836|GO:0046983|GO:0006355|GO:0003690|GO:0042803|GO:0043525|GO:0006366|GO:0043065|GO:0003702|GO:0043565|GO:0048661|GO:0051899|GO:0045657	NM_010591	Mm.275071	16476	ENSMUST00000107094	TC1572847
A_51_P426130	0.0177996	2.23866	down	107.475	45.9233	0.534789	-0.627847	114.083	108.545	99.7977	49.8486	44.7829	43.1384	0.560901	0.541614	0.501853	-0.374775	-0.285293	-1.22347	NM_010844	chr7:148996574-148996633	Muc5ac	Mus musculus mucin 5, subtypes A and C, tracheobronchial/gastric (Muc5ac), mRNA [NM_010844]	GO:0043206|GO:0005515|GO:0044464|GO:0043205	NM_010844	Mm.334332	17833	ENSMUST00000041924	NP055416
A_51_P103364	0.00833716	2.23141	down	1957.34	836.764	4.71647	3.55852	2241.15	1834.7	1796.18	892.093	752.626	865.572	4.85698	4.6208	4.67163	3.78679	3.78562	3.10314	XM_917510	chr12:117238298-117238239	LOC435333	PREDICTED: Mus musculus similar to monoclonal antibody heavy chain (LOC435333), mRNA [XM_917510]		XM_917510	Mm.357651	435333	ENSMUST00000103552	NP614310
A_51_P357207	0.0393316	2.23052	up	78.2471	167.213	0.0701779	1.22756	88.892	67.6856	78.1637	152.685	198.117	150.836	0.200939	-0.139752	0.149346	1.24016	1.86004	0.582465	NM_001081144	chr5:39060195-39060136	Zfp518b	Mus musculus zinc finger protein 518B (Zfp518b), transcript variant 1, mRNA [NM_001081144]	GO:0005634|GO:0046872|GO:0008150|GO:0006350|GO:0003674|GO:0003677|GO:0008270|GO:0005575|GO:0045449|GO:0005622	NM_001081144	Mm.38277	100515	ENSMUST00000057258	TC1656849
A_51_P421780	0.00818532	2.22827	up	49.6018	105.518	-0.616181	0.539746	39.514	66.0503	43.2409	94.6298	83.0901	138.833	-0.96875	-0.175037	-0.704755	0.549965	0.606436	0.462838	NM_028901	chr5:113117972-113117913	Myo18b	Mus musculus myosin XVIIIb (Myo18b), mRNA [NM_028901]	GO:0048739|GO:0003674|GO:0030018|GO:0001570|GO:0031941|GO:0005524|GO:0001701|GO:0016459|GO:0003774|GO:0000166	NM_028901	Mm.441903	74376		TC1602119
A_52_P185119	0.00563226	2.22771	down	518.765	223.697	2.80666	1.6511	522.537	489.32	544.439	239.845	191.232	240.013	2.75635	2.7141	2.94955	1.8917	1.80901	1.25259	NM_027308	chr7:20535915-20535856	2210010C17Rik	Mus musculus RIKEN cDNA 2210010C17 gene (2210010C17Rik), mRNA [NM_027308]	GO:0008150|GO:0003674|GO:0005575	NM_027308	Mm.98583	70080	ENSMUST00000043440	TC1595886
A_52_P263774	0.00468002	2.22735	up	331.731	707.738	2.16204	3.31737	347.368	329.723	318.103	720.022	643.35	759.843	2.16728	2.14458	2.17427	3.47764	3.55929	2.91518	NM_144811	chr15:79746327-79746268	Cbx7	Mus musculus chromobox homolog 7 (Cbx7), mRNA [NM_144811]	GO:0005634|GO:0005515|GO:0006350|GO:0016568|GO:0006333|GO:0000785|GO:0003682|GO:0045449	NM_144811	Mm.323442	52609	ENSMUST00000089293	TC1578246
A_51_P148573	0.00828755	2.22694	up	131.729	279.831	0.824607	1.97967	146.297	117.125	131.764	289.727	257.062	292.703	0.919717	0.651377	0.902728	2.16429	2.23581	1.53892	NM_009879	chr5:123000597-123000541	Ift81	Mus musculus intraflagellar transport 81 homolog (Chlamydomonas) (Ift81), mRNA [NM_009879]	GO:0005929|GO:0008150|GO:0003674|GO:0007275|GO:0030154|GO:0005813|GO:0007283	NM_009879	Mm.10125	12589	ENSMUST00000031426	TC1592650
A_51_P305777	0.0376784	2.21956	up	20.2177	48.8286	-1.88286	-0.732591	18.6063	23.5807	18.4662	23.9244	38.5225	84.039	-2.05533	-1.66099	-1.93226	-1.43385	-0.502537	-0.261387	NM_153399	chr10:4942680-4978275	Syne1	Mus musculus synaptic nuclear envelope 1 (Syne1), transcript variant 1, mRNA [NM_153399]	GO:0005819|GO:0005515|GO:0043197|GO:0048814|GO:0005634|GO:0048260|GO:0005635|GO:0016020|GO:0040023|GO:0048471|GO:0005737|GO:0005856|GO:0030496|GO:0003779|GO:0016021|GO:0030017|GO:0005794	NM_153399	Mm.331626	64009	ENSMUST00000041639	NP579642
A_52_P488305	0.0080285	2.21804	down	647.469	278.539	3.12373	1.97444	715.627	601.571	625.21	278.776	265.59	291.249	3.21002	3.01206	3.14912	2.10871	2.28289	1.53174	NM_023668	chr11:68646905-68643559	Ndel1	Mus musculus nuclear distribution gene E-like homolog 1 (A. nidulans) (Ndel1), mRNA [NM_023668]	GO:0021955|GO:0007399|GO:0005875|GO:0043014|GO:0030154|GO:0000226|GO:0070012|GO:0006810|GO:0001833|GO:0005635|GO:0001764|GO:0031252|GO:0051642|GO:0005856|GO:0031175|GO:0000776|GO:0047496|GO:0005515|GO:0016477|GO:0032864|GO:0007275|GO:0005874|GO:0060052|GO:0051081|GO:0030424|GO:0008017|GO:0048487|GO:0008090|GO:0005737|GO:0005813|GO:0060053|GO:0048680	NM_023668	Mm.31979	83431	ENSMUST00000108672	TC1586683
A_52_P145066	0.00250653	2.21792	down	187.228	82.0507	1.31373	0.164522	179.582	232.716	149.387	74.9175	60.0706	111.164	1.21545	1.6419	1.08383	0.212973	0.138419	0.142173	NM_028024	chr11:100487513-100487572	Nkiras2	Mus musculus NFKB inhibitor interacting Ras-like protein 2 (Nkiras2), mRNA [NM_028024]	GO:0007264|GO:0005525|GO:0005737|GO:0000166	NM_028024	Mm.479571	71966	ENSMUST00000051947	TC1572015
A_52_P344116	0.000967895	2.21416	down	102.559	44.6457	0.468082	-0.678678	107.763	102.934	96.9794	41.1827	39.5197	53.2348	0.478673	0.465048	0.460525	-0.650292	-0.465667	-0.920076	NM_028774	chr5:147032048-147031989	Rnf6	Mus musculus ring finger protein (C3H2C3 type) 6 (Rnf6), mRNA [NM_028774]	GO:0016605|GO:0005515|GO:0030517|GO:0016563|GO:0046872|GO:0006511|GO:0004842|GO:0003677|GO:0045893|GO:0005737|GO:0030424	NM_028774	Mm.26696	74132	ENSMUST00000067837	TC1638174
A_52_P139306	0.000751882	2.21385	up	94.357	202.08	0.348881	1.49544	93.162	97.0463	92.8627	198.937	165.709	241.593	0.268627	0.380071	0.397946	1.62191	1.60234	1.26206	NM_001037926	chr4:146092693-146092751	Gm13051	Mus musculus predicted gene 13051 (Gm13051), mRNA [NM_001037926]	GO:0046872|GO:0008150|GO:0003674|GO:0005575	NM_001037926	Mm.270762	626316	ENSMUST00000117638	TC1581355
A_52_P578266	0.00200652	2.21346	down	286.047	124.081	1.94621	0.799912	312.384	270.379	275.379	121.784	108.331	142.129	2.01413	1.85831	1.96619	0.913926	0.989128	0.496684	NM_011529	chr2:61465047-61465812	Tank	Mus musculus TRAF family member-associated Nf-kappa B activator (Tank), transcript variant 3, mRNA [NM_011529]	GO:0005515|GO:0007249|GO:0046872|GO:0005737|GO:0008270|GO:0005622	NM_011529	Mm.244393	21353	ENSMUST00000112499	TC1577852
A_51_P301998	0.000506259	2.21328	down	98.0425	42.7946	0.402677	-0.743507	104.322	97.3626	92.443	40.0457	36.41	51.928	0.431854	0.384766	0.391411	-0.690682	-0.583906	-0.955933	NM_018881	chr1:164806886-164806827	Fmo2	Mus musculus flavin containing monooxygenase 2 (Fmo2), mRNA [NM_018881]	GO:0005792|GO:0031227|GO:0050661|GO:0016491|GO:0016020|GO:0006800|GO:0004497|GO:0004499|GO:0005575|GO:0016021|GO:0005783|GO:0050660|GO:0055114	NM_018881	Mm.10929	55990	ENSMUST00000111510	TC1582614
A_51_P469285	0.0118052	2.21246	up	44.0689	93.2728	-0.755862	0.389789	48.646	45.018	38.5427	104.863	81.8988	93.0564	-0.668794	-0.7281	-0.870694	0.698105	0.585602	-0.11434	NM_008737	chr8:131026650-131026709	Nrp1	Mus musculus neuropilin 1 (Nrp1), mRNA [NM_008737]	GO:0007399|GO:0004872|GO:0005515|GO:0016477|GO:0048843|GO:0005886|GO:0060666|GO:0007275|GO:0030154|GO:0005021|GO:0042802|GO:0016358|GO:0001569|GO:0030424|GO:0007413|GO:0001525|GO:0007507|GO:0017154|GO:0048010|GO:0030517|GO:0007155|GO:0016020|GO:0007411|GO:0016021	NM_008737	Mm.271745	18186	ENSMUST00000026917	TC1575043
A_52_P139027	0.00975719	2.21041	down	3274.83	1416.3	5.45956	4.31525	3732.04	3054.8	3037.64	1559.86	1242.13	1446.91	5.59271	5.35633	5.42966	4.59295	4.50843	3.84438	U39781	chr12:116446347-116446288	Igh-VJ558	Mus musculus J558+ IgM heavy chain mRNA, hybridoma clone ME2B7, partial cds. [U39781]			Mm.335723	16061		TC1710853
A_52_P1196354	0.0100711	2.20987	up	37.8894	79.5829	-0.992186	0.151773	42.8476	28.4266	42.394	82.6118	64.0194	92.1176	-0.851901	-1.39136	-0.733294	0.354017	0.23027	-0.12897	AK051089	chr6:100611334-100611275		Mus musculus 9 days embryo whole body cDNA, RIKEN full-length enriched library, clone:D030068F07 product:unclassifiable, full insert sequence. [AK051089]			Mm.256022			TC1619908
A_52_P387749	0.00519796	2.2095	down	131.738	57.0362	0.828295	-0.315423	142.498	126.563	126.152	57.4702	52.3821	61.2563	0.881758	0.763187	0.839941	-0.169515	-0.059166	-0.717588	NM_001033634	chr4:107904094-107904035	Zyg11b	Mus musculus zyg-ll homolog B (C. elegans) (Zyg11b), mRNA [NM_001033634]	GO:0008150|GO:0003674|GO:0005488|GO:0005575	NM_001033634	Mm.426241	414872	ENSMUST00000043616	TC1647669
A_51_P163605	0.00444517	2.20867	up	896.799	1898.74	3.59286	4.73604	973.98	799.005	917.413	1974.15	1622.63	2099.44	3.65471	3.42153	3.70235	4.93276	4.89395	4.38142	NM_024203	chr17:15568812-15568871	Fam120b	Mus musculus family with sequence similarity 120, member B (Fam120b), transcript variant 1, mRNA [NM_024203]	GO:0005634|GO:0006350|GO:0030154|GO:0045449	NM_024203	Mm.35039	67544	ENSMUST00000055352	TC1579284
A_51_P322954	0.00907084	2.20867	down	174.724	75.5209	1.23367	0.0904945	194.287	165.423	164.46	70.302	76.2537	80.007	1.32901	1.14949	1.22251	0.121235	0.482568	-0.33232	NM_172142	chr7:31212521-31212580	Nfkbid	Mus musculus nuclear factor of kappa light polypeptide gene enhancer in B-cells inhibitor, delta (Nfkbid), mRNA [NM_172142]	GO:0005634|GO:0005515|GO:0006954|GO:0032088|GO:0043124|GO:0051059|GO:0070245|GO:0033085	NM_172142	Mm.386878	243910	ENSMUST00000108175	TC1583595
A_52_P525760	0.00868257	2.20684	up	216.088	458.021	1.54197	2.68395	204.455	209.278	234.532	503.828	388.488	481.746	1.4026	1.48874	1.73456	2.96253	2.83156	2.25775	NM_211355	chr12:102278444-102278385	Smek1	Mus musculus SMEK homolog 1, suppressor of mek1 (Dictyostelium) (Smek1), transcript variant 1, mRNA [NM_211355]	GO:0005634|GO:0008150|GO:0003674|GO:0005856|GO:0005737|GO:0005488|GO:0005575	NM_211355	Mm.87077	68734	ENSMUST00000048305	TC1592564
A_52_P648304	0.0116379	2.20084	up	1552.14	3266.17	4.38674	5.5248	1677.41	1513.68	1465.34	3500.99	3047.51	3250	4.43898	4.34331	4.37794	5.75929	5.80325	5.01185	NM_201406	chr11:78156210-78156269	Pigs	Mus musculus phosphatidylinositol glycan anchor biosynthesis, class S (Pigs), mRNA [NM_201406]	GO:0016020|GO:0008150|GO:0003923|GO:0016021|GO:0006506|GO:0005575|GO:0005783	NM_201406	Mm.295908	276846	ENSMUST00000048073	TC1571937
A_51_P137433	0.00921161	2.2002	up	341.818	718.108	2.20084	3.33847	345.037	304.487	375.93	744.576	650.853	758.896	2.15756	2.02971	2.41524	3.52602	3.57602	2.91338	XM_001472966	chr17:34012796-34012737		Kinesin-like protein KIFC1 [Source:UniProtKB/Swiss-Prot;Acc:Q9QWT9] [ENSMUST00000114364]		XM_001472966	Mm.335713		ENSMUST00000114364	NP378915
A_51_P244287	0.00619597	2.19936	up	421.462	888.055	2.5013	3.63838	480.537	401.238	382.609	969.033	746.125	949.006	2.63546	2.42778	2.44065	3.90614	3.77311	3.2359	NM_008482	chr12:32012684-32014030	Lamb1-1	Mus musculus laminin B1 subunit 1 (Lamb1-1), mRNA [NM_008482]	GO:0005576|GO:0005515|GO:0005606|GO:0007155|GO:0043259|GO:0005604|GO:0031175|GO:0005605|GO:0005578|GO:0007566|GO:0043208|GO:0019899	NM_008482	Mm.172674	16777	ENSMUST00000002979	TC1574286
A_52_P550734	0.00833693	2.19819	up	217.489	458.448	1.55078	2.6871	221.208	198.531	232.729	497.674	395.654	482.017	1.51622	1.41269	1.72343	2.9448	2.85793	2.25857	NM_053173	chr17:27062844-27063223	Kifc1	Mus musculus kinesin family member C1 (Kifc1), mRNA [NM_053173]	GO:0005871|GO:0007067|GO:0005524|GO:0005874|GO:0005768|GO:0051301|GO:0000166|GO:0007049|GO:0003777|GO:0005634|GO:0005737|GO:0005856|GO:0007018|GO:0003774	NM_053173	Mm.258953	16580	ENSMUST00000088099	NP378915
A_52_P571707	0.00201548	2.19803	up	1228.83	2599.03	4.05129	5.1875	1284.1	1178.46	1223.93	2608.33	2222.53	2966.22	4.05349	3.98215	4.11822	5.33465	5.34782	4.88003	NM_018788	chr14:65670985-65670926	Extl3	Mus musculus exostoses (multiple)-like 3 (Extl3), mRNA [NM_018788]	GO:0016757|GO:0046872|GO:0016020|GO:0016740|GO:0031227|GO:0030307|GO:0001888|GO:0016758|GO:0016021|GO:0005783	NM_018788	Mm.103748	54616	ENSMUST00000022550	TC1601634
A_52_P655831	0.00108518	2.19666	down	291.772	128.092	1.97248	0.837171	327.118	279.996	268.202	128.658	103.584	152.035	2.08062	1.90873	1.92809	0.993143	0.924487	0.593883	NM_025683	chr1:66753085-66761195	Rpe	Mus musculus ribulose-5-phosphate-3-epimerase (Rpe), mRNA [NM_025683]	GO:0005792|GO:0048029|GO:0006098|GO:0009052|GO:0008152|GO:0005529|GO:0005975|GO:0016853|GO:0004750|GO:0003824|GO:0005625	NM_025683	Mm.240912	66646	ENSMUST00000087314	TC1663587
A_51_P428305	0.0100951	2.196	down	21946.7	9541.77	8.20276	7.06788	25264	19889.6	20686.4	10424.4	8395.43	9805.49	8.35176	8.0592	8.19731	7.33342	7.26522	6.605	NM_011831	chr4:102690598-102690539	Insl5	Mus musculus insulin-like 5 (Insl5), mRNA [NM_011831]	GO:0005179|GO:0005576	NM_011831	Mm.100163	23919	ENSMUST00000084382	TC1586403
A_51_P235721	0.0100761	2.18951	down	717.511	354.133	3.27035	2.13974	808.535	677.528	666.469	237.398	207.413	617.588	3.38612	3.18361	3.24131	1.8769	1.9262	2.61613	NM_080443	chr7:73805043-73804984	Asb7	Mus musculus ankyrin repeat and SOCS box-containing 7 (Asb7), transcript variant 1, mRNA [NM_080443]	GO:0008150|GO:0003674|GO:0005575	NM_080443	Mm.34785	117589	ENSMUST00000078538	TC1599577
A_52_P70854	0.00116901	2.18948	down	2260.19	994.796	4.92908	3.79849	2441.17	2159.65	2179.74	980.841	835.508	1168.04	4.98032	4.85605	4.95086	3.92362	3.93634	3.5355	NM_020507	chr15:81679547-81679488	Tob2	Mus musculus transducer of ERBB2, 2 (Tob2), mRNA [NM_020507]	GO:0045778|GO:0045671|GO:0010468|GO:0042809	NM_020507	Mm.323595	57259	ENSMUST00000050467	TC1574552
A_51_P183812	0.00517964	2.18912	up	1503.14	3164.09	4.33779	5.46814	1515.81	1343.64	1649.96	3363.83	2587.95	3540.49	4.29283	4.1714	4.54913	5.70163	5.56742	5.13536	NM_011410	chr11:83002974-83003033	Slfn4	Mus musculus schlafen 4 (Slfn4), mRNA [NM_011410]		NM_011410	Mm.38192	20558	ENSMUST00000000208	TC1584134
A_51_P267861	0.00123309	2.18861	down	71.8588	32.2049	-0.0520155	-1.18203	73.827	61.7965	79.9529	27.1098	25.4976	44.0073	-0.0669661	-0.271077	0.181997	-1.25352	-1.09788	-1.1947	NM_021542	chr14:20961484-20961425	Kcnk5	Mus musculus potassium channel, subfamily K, member 5 (Kcnk5), mRNA [NM_021542]	GO:0016020|GO:0006811|GO:0005216|GO:0016021|GO:0006810	NM_021542	Mm.68998	16529	ENSMUST00000024011	TC1576927
A_51_P255365	0.0063187	2.18436	up	95.3221	199.402	0.357845	1.48505	96.4128	84.2567	105.297	207.419	170.867	219.918	0.318109	0.176189	0.579237	1.68215	1.64657	1.12645	NM_007709	chrX:99442948-99442889	Cited1	Mus musculus Cbp/p300-interacting transactivator with Glu/Asp-rich carboxy-terminal domain 1 (Cited1), mRNA [NM_007709]	GO:0071104|GO:0032868|GO:0030318|GO:0051591|GO:0070555|GO:0060712|GO:0070670|GO:0045449|GO:0005634|GO:0005829|GO:0034341|GO:0043473|GO:0060711|GO:0071107|GO:0001658|GO:0002009|GO:0010628|GO:0034097|GO:0005515|GO:0042438|GO:0003700|GO:0001890|GO:0001570|GO:0071105|GO:0007420|GO:0001822|GO:0030528|GO:0016563|GO:0070741|GO:0005737|GO:0032496|GO:0045668|GO:0070669	NM_007709	Mm.2390	12705	ENSMUST00000101336	TC1591415
A_52_P440481	0.00768971	2.18408	up	94.1803	196.189	0.337746	1.46477	93.0148	107.428	82.0981	206.119	173.497	208.95	0.266346	0.526696	0.220196	1.67307	1.6686	1.05264	NM_177358	chr17:22986593-22986534	A630033E08Rik	Mus musculus RIKEN cDNA A630033E08 gene (A630033E08Rik), transcript variant 2, mRNA [NM_177358]	GO:0046872|GO:0008150|GO:0003674|GO:0005575	NM_177358	Mm.328828	240041	ENSMUST00000088696	TC1583099
A_51_P246854	0.00218063	2.18047	up	917.27	1924.94	3.62783	4.75247	955.305	842.203	954.301	1914.07	1629.17	2231.59	3.62677	3.49749	3.75922	4.88817	4.89975	4.46948	NM_009606	chr8:126416256-126416197	Acta1	Mus musculus actin, alpha 1, skeletal muscle (Acta1), mRNA [NM_009606]	GO:0005515|GO:0005524|GO:0005865|GO:0048741|GO:0005856|GO:0005737|GO:0000166	NM_009606	Mm.214950	11459	ENSMUST00000034453	TC1692392
A_52_P90265	0.0010881	2.18045	down	2888.76	1281.34	5.28432	4.15969	3030.37	2872.46	2763.44	1311.42	1028.43	1504.16	5.29224	5.26754	5.29317	4.34266	4.23606	3.90037	NM_011671	chr7:107645281-107645340	Ucp2	Mus musculus uncoupling protein 2 (mitochondrial, proton carrier) (Ucp2), nuclear gene encoding mitochondrial protein, mRNA [NM_011671]	GO:0016020|GO:0006839|GO:0000303|GO:0055085|GO:0005739|GO:0005488|GO:0016021|GO:0006810|GO:0005743	NM_011671	Mm.171378	22228	ENSMUST00000129324	TC1649114
A_51_P285725	0.000460656	2.17958	up	22.1381	46.7248	-1.74507	-0.621021	23.0881	23.0547	20.2714	45.7874	37.501	56.886	-1.74396	-1.69354	-1.79771	-0.497381	-0.541311	-0.824372	NM_009309	chr17:8634870-8634929	T	Mus musculus brachyury (T), mRNA [NM_009309]	GO:0005515|GO:0003700|GO:0006350|GO:0001570|GO:0007275|GO:0030903|GO:0045944|GO:0001839|GO:0001843|GO:0006355|GO:0045449|GO:0060395|GO:0005634|GO:0043565|GO:0003677|GO:0005737|GO:0009653|GO:0001756|GO:0009952|GO:0008284	NM_009309	Mm.913	20997	ENSMUST00000074667	TC1586132
A_52_P142170	0.00370091	2.17891	up	2938.14	6149.21	5.30691	6.43052	3134.41	2691.47	2988.54	6373.65	5218.27	6855.72	5.34094	5.17365	5.40614	6.62365	6.57919	6.08872	NM_028451	chr11:57875313-57875372	Larp1	Mus musculus La ribonucleoprotein domain family, member 1 (Larp1), mRNA [NM_028451]	GO:0008150|GO:0003674|GO:0005737	NM_028451	Mm.248843	73158	ENSMUST00000101193	TC1607418
A_52_P503597	0.00574823	2.17849	up	906.927	1890.2	3.60872	4.73205	991.314	806.301	923.167	1952.97	1658.59	2059.04	3.68016	3.43465	3.71137	4.9172	4.92557	4.35338	NM_177771	chr9:110328494-110328435	Klhl18	Mus musculus kelch-like 18 (Drosophila) (Klhl18), mRNA [NM_177771]	GO:0008150|GO:0003674|GO:0005575	NM_177771	Mm.41744	270201	ENSMUST00000111933	TC1597362
A_52_P324866	0.00300104	2.17646	up	212.356	444.043	1.51818	2.64017	221.061	200.209	215.798	447.802	385.025	499.304	1.51526	1.42483	1.61446	2.79246	2.81864	2.3094	NM_001037737	chr3:95300932-95300991	Arnt	Mus musculus aryl hydrocarbon receptor nuclear translocator (Arnt), transcript variant 1, mRNA [NM_001037737]	GO:0004872|GO:0005515|GO:0003700|GO:0046982|GO:0006350|GO:0030154|GO:0033235|GO:0045944|GO:0006355|GO:0007165|GO:0045449|GO:0030528|GO:0001892|GO:0003713|GO:0005634|GO:0005667|GO:0043565|GO:0016563|GO:0009636|GO:0003677|GO:0045941|GO:0005737|GO:0004871	NM_001037737	Mm.250265	11863	ENSMUST00000107161	NP1489966
A_51_P262841	0.00451087	2.17209	up	122.523	254.978	0.724226	1.84331	130.569	115.683	121.316	257.142	229.058	278.733	0.755621	0.633505	0.783551	1.99217	2.0694	1.46837	AK020229	chr19:34267545-34267604	Stambpl1	Mus musculus 15 days embryo embryonic body below diaphragm cDNA, RIKEN full-length enriched library, clone:8230401J17 product:hypothetical protein, full insert sequence. [AK020229]	GO:0004221|GO:0016787|GO:0046872|GO:0008150|GO:0003674|GO:0008233|GO:0008237|GO:0005575		Mm.130952	76630		TC1649619
A_51_P195932	0.0233928	2.17117	down	194.381	85.3411	1.38515	0.266678	221.234	183.481	178.427	91.1923	85.2389	79.592	1.51638	1.29896	1.34011	0.496582	0.643273	-0.339822	NM_009313	chr6:82507118-82507177	Tacr1	Mus musculus tachykinin receptor 1 (Tacr1), mRNA [NM_009313]	GO:0051496|GO:0032224|GO:0045471|GO:0035106|GO:0004930|GO:0019233|GO:0005886|GO:0003079|GO:0030425|GO:0050679|GO:0007204|GO:0002118|GO:0010193|GO:0032230|GO:0070474|GO:0009725|GO:0045777|GO:0016020|GO:0008217|GO:0008306|GO:0009408|GO:0016021|GO:0045760|GO:0004995|GO:0060083|GO:0004872|GO:0042755|GO:0014070|GO:0010996|GO:0048266|GO:0035094|GO:0007186|GO:0009986|GO:0048265|GO:0045907|GO:0007616|GO:…	NM_009313	Mm.8055	21336	ENSMUST00000032122	TC1598060
A_52_P117821	0.00479017	2.16755	up	4846.18	10078.4	6.03142	7.14749	4966	4715.27	4857.27	10381.7	8926.85	10926.8	6.00483	5.98259	6.10685	7.32749	7.35377	6.76121	NM_001111282	chr5:149859824-149859803	Hmg1l1	Mus musculus high-mobility group (nonhistone chromosomal) protein 1-like 1 (Hmg1l1), mRNA [NM_001111282]	GO:0008150|GO:0003674|GO:0005575	NM_001111282	Mm.359408	434174	ENSMUST00000085496	TC1704291
A_52_P529570	0.00685511	2.16713	up	282.034	586.993	1.926	3.04178	296.15	257.453	292.5	636.736	496.35	627.894	1.93714	1.78764	2.05321	3.30029	3.18504	2.64	NM_198654	chr1:192908350-192908409	Nsl1	Mus musculus NSL1, MIND kinetochore complex component, homolog (S. cerevisiae) (Nsl1), mRNA [NM_198654]	GO:0005634|GO:0007059|GO:0008150|GO:0003674|GO:0007067|GO:0051301|GO:0007049|GO:0005575|GO:0000776	NM_198654	Mm.32504	381318	ENSMUST00000078259	TC1581367
A_52_P173470	0.000571328	2.16675	down	126.8	57.2735	0.77503	-0.340505	130.873	122.704	126.824	58.6401	41.8408	71.3396	0.758979	0.718505	0.847606	-0.140442	-0.38333	-0.497742	NM_027493	chr14:30795818-30795877	Actr8	Mus musculus ARP8 actin-related protein 8 homolog (S. cerevisiae) (Actr8), mRNA [NM_027493]	GO:0005515|GO:0008150|GO:0003674|GO:0005856|GO:0005737|GO:0005575	NM_027493	Mm.215110	56249	ENSMUST00000016115	TC1608249
A_51_P477128	0.00781382	2.16086	down	523.011	231.588	2.81243	1.70083	598.655	476.826	493.551	251.834	197.56	245.371	2.95254	2.67679	2.80797	1.96207	1.85598	1.28445	NM_173365	chr15:73525823-73525764	Gpr20	Mus musculus G protein-coupled receptor 20 (Gpr20), mRNA [NM_173365]	GO:0004872|GO:0016020|GO:0008150|GO:0004930|GO:0003674|GO:0005886|GO:0007186|GO:0004871|GO:0016021|GO:0007165|GO:0005575	NM_173365	Mm.122997	239530	ENSMUST00000064166	TC1589451
A_51_P173114	0.00730832	2.16064	up	230.125	476.431	1.63135	2.74281	216.019	254.767	219.589	509.108	411.55	508.635	1.48197	1.77251	1.63958	2.97757	2.91476	2.33611	NM_130878	chr14:37891446-37891387	Cdhr1	Mus musculus cadherin-related family member 1 (Cdhr1), mRNA [NM_130878]	GO:0045494|GO:0004872|GO:0005515|GO:0005886|GO:0009987|GO:0007601|GO:0005509|GO:0005887|GO:0007156|GO:0007155|GO:0016020|GO:0016021|GO:0050896	NM_130878	Mm.156506	170677	ENSMUST00000022337	TC1578845
A_51_P338336	0.00955913	2.15994	up	64.135	132.264	-0.212996	0.897994	71.4986	58.3984	62.5079	139.312	120.421	137.059	-0.1132	-0.352674	-0.173115	1.10792	1.14178	0.444283	NM_172552	chr10:82112989-82113048	Tdg	Mus musculus thymine DNA glycosylase (Tdg), transcript variant 2, mRNA [NM_172552]	GO:0032183|GO:0016605|GO:0006974|GO:0030983|GO:0005634|GO:0016787|GO:0016798|GO:0008152|GO:0006298|GO:0006281|GO:0016799	NM_172552	Mm.347607	21665	ENSMUST00000092266	TC1572236
A_52_P27117	0.00537861	2.1599	up	166.318	344.206	1.16527	2.27623	177.628	161.361	159.965	356.518	306.635	369.464	1.19967	1.11362	1.18253	2.46358	2.49021	1.87491	NM_153177	chr4:126166955-126166896	Eif2c4	Mus musculus eukaryotic translation initiation factor 2C, 4 (Eif2c4), mRNA [NM_153177]	GO:0003676|GO:0008150|GO:0006417|GO:0003674|GO:0031047|GO:0005737|GO:0003723|GO:0030529|GO:0005575	NM_153177	Mm.86705	76850	ENSMUST00000084289
A_51_P477850	0.00795342	2.1598	down	167.149	74.0791	1.16039	0.049492	168.025	138.763	194.66	77.5576	59.8924	84.7875	1.11949	0.895944	1.46573	0.262938	0.134133	-0.248594	NM_011986	chr4:126422247-126422188	Ncdn	Mus musculus neurochondrin (Ncdn), mRNA [NM_011986]	GO:0045453|GO:0005515|GO:0042995|GO:0048168|GO:0005737|GO:0005575	NM_011986	Mm.456184	26562	ENSMUST00000106116	TC1572655
A_52_P606754	0.00130079	2.15958	down	141.918	63.2574	0.932851	-0.177901	159.18	132.279	134.294	61.8192	52.9097	75.0434	1.04147	0.826912	0.930167	-0.0642757	-0.0447073	-0.424721	AK034700	chr15:10559863-10559804		Mus musculus 12 days embryo embryonic body between diaphragm region and neck cDNA, RIKEN full-length enriched library, clone:9430026E01 product:inferred: putative {Mus musculus}, full insert sequence. [AK034700]						TC1612507
A_52_P155124	0.00788959	2.15889	up	36.9083	75.9417	-1.02201	0.0882799	42.3567	29.4119	38.9564	78.726	62.9454	86.1537	-0.868526	-1.3422	-0.855293	0.284511	0.205862	-0.225533	NM_001164676	chr17:21885619-21885678	Zfp229	Mus musculus zinc finger protein (Zfp229), mRNA [NM_001164676]	GO:0046872|GO:0008150|GO:0003674|GO:0005575	NM_001164676	Mm.34723	381067		TC1606865
A_52_P90444	0.00537377	2.15864	down	223.399	98.7873	1.5851	0.474977	252.657	220.585	196.954	100.988	87.9179	107.456	1.708	1.56466	1.48263	0.643786	0.687918	0.0932255	NM_024459	chr11:17094237-17094688	Ppp3r1	Mus musculus protein phosphatase 3, regulatory subunit B, alpha isoform (calcineurin B, type I) (Ppp3r1), mRNA [NM_024459]	GO:0005515|GO:0060487|GO:0004721|GO:0001837|GO:0034504|GO:0007507|GO:0006470|GO:0005509	NM_024459	Mm.41840	19058	ENSMUST00000102880	TC1742915
A_51_P173224	0.00144905	2.15762	up	25.6067	53.6905	-1.5385	-0.429059	24.7583	23.2155	28.8462	50.8707	41.9115	68.2892	-1.64321	-1.68351	-1.28877	-0.345494	-0.380894	-0.560789	NM_001031811	chr17:53046231-53046290	Kcnh8	Mus musculus potassium voltage-gated channel, subfamily H (eag-related), member 8 (Kcnh8), mRNA [NM_001031811]	GO:0005244|GO:0000155|GO:0005249|GO:0055085|GO:0000160|GO:0043066|GO:0003705|GO:0005216|GO:0005267|GO:0007165|GO:0006355|GO:0006810|GO:0016020|GO:0006811|GO:0004871|GO:0016021|GO:0005575|GO:0006813	NM_001031811	Mm.399068	211468		TC1588145
A_51_P278519	0.000135809	2.14911	down	172.238	78.2129	1.21295	0.109212	191.394	160.254	165.065	72.5347	60.5165	101.588	1.30736	1.10369	1.22781	0.166341	0.149089	0.0122051	NM_023268	chr1:157633981-157630654	Qsox1	Mus musculus quiescin Q6 sulfhydryl oxidase 1 (Qsox1), transcript variant 2, mRNA [NM_023268]	GO:0016971|GO:0005576|GO:0016020|GO:0016491|GO:0045454|GO:0016021|GO:0005783|GO:0055114|GO:0016972|GO:0005794	NM_023268	Mm.27035	104009	ENSMUST00000111764	TC1572014
A_52_P532384	0.00340954	2.14851	up	153.653	316.937	1.0526	2.15593	154.454	151.831	154.674	304.149	289.615	357.049	0.997993	1.0258	1.134	2.23437	2.40782	1.8256		chr1:161139751-161139692
A_52_P358388	0.00488127	2.14202	down	231.002	103.518	1.64041	0.541437	239.407	226.915	226.685	107.817	90.6371	112.1	1.63028	1.60548	1.68547	0.738184	0.731861	0.154267	NM_182939	chr6:100814708-100815087	Ppp4r2	Mus musculus protein phosphatase 4, regulatory subunit 2 (Ppp4r2), mRNA [NM_182939]	GO:0008150|GO:0003674|GO:0008380|GO:0005856|GO:0005737|GO:0006397|GO:0005575	NM_182939	Mm.27223	232314	ENSMUST00000063854	TC1572660
A_51_P220343	0.00999063	2.14192	up	106.344	218.086	0.521564	1.62047	107.84	104.27	106.923	228.316	202.154	223.789	0.479702	0.483644	0.601347	1.82063	1.88914	1.15162	NM_018865	chr15:66754637-66754696	Wisp1	Mus musculus WNT1 inducible signaling pathway protein 1 (Wisp1), mRNA [NM_018865]	GO:0005576|GO:0005515|GO:0007155|GO:0005520|GO:0016055|GO:0001558	NM_018865	Mm.10222	22402	ENSMUST00000005255	TC1656041
A_51_P281734	0.0105346	2.1418	up	123.302	252.45	0.733539	1.83236	126.003	115.243	128.66	258.116	237.996	261.239	0.704276	0.628001	0.868341	1.99762	2.12462	1.37485	NM_172775	chr9:109021421-109021480	Plxnb1	Mus musculus plexin B1 (Plxnb1), mRNA [NM_172775]	GO:0005515|GO:0004872|GO:0016020|GO:0007275|GO:0050772|GO:0016021|GO:0007165|GO:0005622	NM_172775	Mm.53862	235611	ENSMUST00000072093	TC1574752
A_52_P443544	0.00253729	2.14173	down	137.861	62.3051	0.891742	-0.207034	143.396	147.187	123	67.0315	47.8382	72.0457	0.890821	0.980972	0.803435	0.0525098	-0.190077	-0.483533	NM_178752	chr7:87385747-87385806	D330012F22Rik	Mus musculus RIKEN cDNA D330012F22 gene (D330012F22Rik), mRNA [NM_178752]	GO:0008150|GO:0003674|GO:0005575	NM_178752	Mm.187733	269952	ENSMUST00000062915	TC1585619
A_52_P251366	0.00637184	2.14134	up	222.048	456.841	1.58134	2.67985	225.698	204.671	235.774	489.261	385.262	496.001	1.54521	1.45663	1.74218	2.9202	2.81953	2.29982	NM_146208	chr8:54672525-54672466	Neil3	Mus musculus nei like 3 (E. coli) (Neil3), mRNA [NM_146208]	GO:0003906|GO:0003676|GO:0006284|GO:0006289|GO:0006281|GO:0003684|GO:0006974|GO:0005634|GO:0046872|GO:0003677|GO:0008270|GO:0005622|GO:0016799	NM_146208	Mm.281749	234258	ENSMUST00000047768	TC1766489
A_52_P96637	0.00213299	2.13686	down	114.383	51.4396	0.624421	-0.471073	123.222	107.147	112.779	49.2693	45.3871	59.6625	0.672073	0.522918	0.678272	-0.39164	-0.265958	-0.755622	NM_027130	chr18:67600104-67599938	Afg3l2	Mus musculus AFG3(ATPase family gene 3)-like 2 (yeast) (Afg3l2), mRNA [NM_027130]	GO:0021675|GO:0005524|GO:0016265|GO:0042552|GO:0007528|GO:0004222|GO:0005739|GO:0008233|GO:0000166|GO:0040014|GO:0005743|GO:0030163|GO:0006508|GO:0016787|GO:0046872|GO:0016020|GO:0017111|GO:0048747|GO:0008237|GO:0060013|GO:0016021|GO:0007409	NM_027130	Mm.426052	69597	ENSMUST00000025408	NP355981
A_52_P195107	0.00738129	2.13621	up	624.659	1277.02	3.07288	4.16793	636.457	569.684	667.835	1310.63	1143.77	1376.65	3.04088	2.93349	3.24427	4.34179	4.38942	3.77258	NM_021359	chr2:60436595-60436536	Itgb6	Mus musculus integrin beta 6 (Itgb6), transcript variant 2, mRNA [NM_021359]	GO:0008305|GO:0005515|GO:0004872|GO:0016020|GO:0007155|GO:0007229|GO:0006954|GO:0005178|GO:0005488|GO:0016021|GO:0007160	NM_021359	Mm.98193	16420	ENSMUST00000059888	TC1584641
A_52_P313279	3.62809e-05	2.12825	down	56131.9	26000	9.56546	8.4758	56906.4	56618.8	54870.4	24619.2	18873.8	34506.9	9.52326	9.56846	9.60466	8.57324	8.43393	8.42022	NM_010380	chr17:35403132-35403191	H2-D1	Mus musculus histocompatibility 2, D region locus 1 (H2-D1), mRNA [NM_010380]	GO:0019882|GO:0002474|GO:0005515|GO:0016020|GO:0006955|GO:0005886|GO:0042612|GO:0009897|GO:0016021	NM_010380	Mm.427969	14964	ENSMUST00000078966	TC1574671
A_52_P60194	0.0140246	2.1281	up	1117.19	2274.22	3.90756	4.99712	1230.62	968.765	1152.19	2535.86	1970.18	2316.6	3.99212	3.69947	4.03108	5.294	5.17395	4.52342	NM_007576	chr1:132532783-132532724	C4bp	Mus musculus complement component 4 binding protein (C4bp), mRNA [NM_007576]	GO:0006958|GO:0005576|GO:0005515|GO:0045087	NM_007576	Mm.306720	12269	ENSMUST00000027657	TC1581388
A_51_P270949	0.00192728	2.1279	down	212.808	96.0666	1.51759	0.428162	237.673	196.575	204.176	90.9865	84.1104	113.103	1.61979	1.3984	1.53459	0.493322	0.624044	0.167119	NM_020034	chr13:21871982-21871923	Hist1h1b	Mus musculus histone cluster 1, H1b (Hist1h1b), mRNA [NM_020034]	GO:0005634|GO:0005515|GO:0007517|GO:0003677|GO:0000786|GO:0005694|GO:0006334	NM_020034	Mm.221314	56702	ENSMUST00000080511	TC1610412
A_52_P242962	0.00413403	2.12685	down	54.2828	24.4633	-0.453688	-1.54241	60.5017	49.2917	53.055	22.0726	23.0192	28.2981	-0.35414	-0.597259	-0.409665	-1.55007	-1.2454	-1.83174	NM_153555	chr1:174102664-174102723	Dcaf8	Mus musculus DDB1 and CUL4 associated factor 8 (Dcaf8), mRNA [NM_153555]	GO:0008150|GO:0003674|GO:0005575	NM_153555	Mm.159915	98193	ENSMUST00000085918	TC1764141
A_52_P490470	0.0144806	2.12243	down	2092.11	945.523	4.8138	3.72808	2368.53	1958.91	1948.88	1085.42	805.869	945.275	4.93673	4.7153	4.78935	4.06979	3.88423	3.23022		chr12:116597390-116597331		GB						NP614311
A_52_P171993	0.00783357	2.12241	up	182.464	371.603	1.29689	2.38259	197.772	166.013	183.608	404.119	315.553	395.137	1.35465	1.15462	1.3814	2.64438	2.53157	1.97183	AK158379	chr8:110111633-110111574	Psmd7	Mus musculus adult inner ear cDNA, RIKEN full-length enriched library, clone:F930111J18 product:proteasome (prosome, macropain) 26S subunit, non-ATPase, 7, full insert sequence. [AK158379]	GO:0000502		Mm.18347	17463		TC1610542
A_52_P622067	0.00122751	2.11791	down	90.8497	43.345	0.290567	-0.792076	98.8009	82.4151	91.3331	32.2849	32.478	65.272	0.35341	0.144308	0.373984	-1.00147	-0.748776	-0.625982	NM_029600	chr11:94225744-94225685	Abcc3	Mus musculus ATP-binding cassette, sub-family C (CFTR/MRP), member 3 (Abcc3), mRNA [NM_029600]	GO:0005215|GO:0008559|GO:0005524|GO:0055085|GO:0016887|GO:0000166|GO:0006810|GO:0015238|GO:0006855|GO:0005887|GO:0016020|GO:0042626|GO:0015432|GO:0015722|GO:0017111|GO:0016021|GO:0016323|GO:0015893	NM_029600	Mm.23942	76408	ENSMUST00000021231	NP1476266
A_52_P527944	0.0466598	2.11777	up	31849.1	63942.8	8.72074	9.80328	28406.8	40819	26321.6	52856.9	75266.8	63704.5	8.52091	9.09642	8.54488	9.67555	10.4296	9.30473	AJ428208	chr6:22951569-22951628	Ptprz1	Mus musculus mRNA for phosphacan short isoform (RPTP-beta gene). [AJ428208]	GO:0005515|GO:0004872|GO:0016787|GO:0004721|GO:0005578|GO:0007409			19283
A_52_P377326	0.000112058	2.11665	down	1172.59	540.654	3.97975	2.89797	1310.92	1105.43	1101.43	492.745	422.663	706.556	4.08332	3.88986	3.96608	2.93044	2.9532	2.81029	NM_145516	chr1:34926217-34933781	Plekhb2	Mus musculus pleckstrin homology domain containing, family B (evectins) member 2 (Plekhb2), mRNA [NM_145516]	GO:0016020|GO:0008150|GO:0003674|GO:0005575	NM_145516	Mm.292751	226971	ENSMUST00000115060	TC1593847
A_52_P652999	0.00857158	2.11659	up	96.3591	194.967	0.375906	1.45765	87.0613	102.31	99.7066	195.178	179.067	210.656	0.170916	0.456266	0.500536	1.59439	1.71419	1.06437	NM_178362	chr19:40388914-40388855	Sorbs1	Mus musculus sorbin and SH3 domain containing 1 (Sorbs1), transcript variant 2, mRNA [NM_178362]	GO:0005886|GO:0019901|GO:0006810|GO:0016020|GO:0005829|GO:0008286|GO:0043149|GO:0005924|GO:0046326|GO:0005856|GO:0090004|GO:0046889|GO:0005913|GO:0048041|GO:0005515|GO:0005070|GO:0045121|GO:0016600|GO:0001725|GO:0032869|GO:0030054|GO:0045725|GO:0005737|GO:0005158|GO:0015758	NM_178362	Mm.210815	20411	ENSMUST00000025973	TC1574184
A_52_P378914	4.18525e-05	2.11659	down	314.449	146.456	2.08286	1.00112	342.188	294.351	306.809	133.313	107.808	198.248	2.1456	1.98086	2.12212	1.04442	0.982146	0.976792	NM_001035526	chr4:126524498-126525070	AU040320	Mus musculus expressed sequence AU040320 (AU040320), transcript variant 1, mRNA [NM_001035526]	GO:0016020|GO:0008150|GO:0003674|GO:0016021|GO:0005575	NM_001035526	Mm.206206	100317	ENSMUST00000102607	TC1590367
A_52_P19006	0.007332	2.1164	up	85.1584	174.328	0.198542	1.28015	79.2039	91.8207	84.4505	196.486	135.957	190.542	0.0344558	0.300218	0.260952	1.60402	1.31684	0.919591	AK018273	chr4:6119846-6119905	Ubxn2b	Mus musculus adult male olfactory brain cDNA, RIKEN full-length enriched library, clone:6430407D20 product:hypothetical protein, full insert sequence. [AK018273]	GO:0005634|GO:0008150|GO:0003674|GO:0005737|GO:0005575|GO:0005783|GO:0005794		Mm.427021	68053		TC1591079
A_52_P377416	0.00050532	2.11609	up	57.8501	121.488	-0.361491	0.719908	61.047	51.2805	61.2227	110.162	85.2592	169.044	-0.341195	-0.540193	-0.203085	0.769225	0.643616	0.746883	NM_026866	chr1_random:48425-48366	Disp1	Mus musculus dispatched homolog 1 (Drosophila) (Disp1), mRNA [NM_026866]	GO:0008158|GO:0007389|GO:0015833|GO:0016020|GO:0007368|GO:0007275|GO:0007225|GO:0009953|GO:0009880|GO:0015197|GO:0007224|GO:0016021	NM_026866	Mm.358721	68897	ENSMUST00000003035	TC1578610
A_52_P536434	0.0144697	2.11362	up	113.677	229.633	0.612918	1.69264	115.238	124.294	101.499	251.496	208.209	229.194	0.575427	0.737081	0.526246	1.96013	1.93172	1.18605	NM_184052	chr10:87376418-87376477	Igf1	Mus musculus insulin-like growth factor 1 (Igf1), transcript variant 2, mRNA [NM_184052]	GO:0070373|GO:0007399|GO:0045600|GO:0060741|GO:0048754|GO:0008083|GO:0030324|GO:0060510|GO:0032878|GO:0048009|GO:0005179|GO:0060736|GO:0006916|GO:0045669|GO:0031017|GO:0048286|GO:0060426|GO:0021940|GO:0060527|GO:0060463|GO:0045768|GO:0035264|GO:0008285|GO:0005159|GO:0033143|GO:0005576|GO:0005515|GO:0048468|GO:0007613|GO:0005615|GO:0030104|GO:0051929|GO:0001649|GO:0030307|GO:0045944|GO:0050650|GO:…	NM_184052	Mm.268521	16000	ENSMUST00000126490	TC1593965
A_51_P258281	0.0293693	2.11346	up	1738.99	3410.82	4.47545	5.55505	1457.73	2560.53	1198.71	2871.24	2852.4	4508.82	4.23646	5.1017	4.08818	5.4732	5.70779	5.48416	NM_010253	chr19:3411202-3411143	Gal	Mus musculus galanin (Gal), mRNA [NM_010253]	GO:0007399|GO:0005576|GO:0007218|GO:0006954|GO:0031943|GO:0030141|GO:0050672|GO:0005179|GO:0043065|GO:0007631|GO:0005737|GO:0005794|GO:0008285	NM_010253	Mm.4655	14419	ENSMUST00000025842	TC1583626
A_52_P684402	0.000145412	2.11292	down	239.814	110.95	1.68987	0.610629	268.292	222.144	229.006	102.914	84.5383	145.398	1.79462	1.57482	1.70016	0.671033	0.631365	0.529489	NM_013782	chr7:148338783-148338928	Ptdss2	Mus musculus phosphatidylserine synthase 2 (Ptdss2), mRNA [NM_013782]	GO:0006659|GO:0016020|GO:0016740|GO:0003882|GO:0016021|GO:0008654|GO:0005622	NM_013782	Mm.293591	27388	ENSMUST00000026568	TC1586992
A_51_P467224	0.00473072	2.11205	up	356.037	719.188	2.25719	3.33583	384.198	378.771	305.142	741.914	618.202	797.449	2.31266	2.34465	2.11425	3.52085	3.50177	2.98487	NM_007993	chr2:125126786-125126727	Fbn1	Mus musculus fibrillin 1 (Fbn1), mRNA [NM_007993]	GO:0001822|GO:0001527|GO:0005576|GO:0005201|GO:0031012|GO:0005488|GO:0005578|GO:0005509	NM_007993	Mm.271644	14118	ENSMUST00000103234	TC1575148
A_52_P24076	0.0212014	2.11202	up	20.6877	41.6995	-1.89846	-0.819835	15.1599	29.1608	17.7425	37.884	29.5954	57.6191	-2.35086	-1.35457	-1.98994	-0.770742	-0.882865	-0.805898	NM_001040699	chr8:41637257-41637198	Mtmr7	Mus musculus myotubularin related protein 7 (Mtmr7), mRNA [NM_001040699]	GO:0016311|GO:0005515|GO:0016787|GO:0005829|GO:0005624|GO:0005737|GO:0004437|GO:0016791|GO:0004725	NM_001040699	Mm.479559	54384	ENSMUST00000048890	NP712192
A_51_P101375	0.0227964	2.10848	down	130.283	63.4461	0.782728	-0.293479	120.633	101.958	168.258	44.833	41.3246	104.181	0.641432	0.451303	1.25545	-0.527769	-0.40124	0.0485725	NM_145933	chr16:23358405-23358465	St6gal1	Mus musculus beta galactoside alpha 2,6 sialyltransferase 1 (St6gal1), mRNA [NM_145933]	GO:0016757|GO:0030173|GO:0005576|GO:0016020|GO:0006486|GO:0016740|GO:0008373|GO:0003835|GO:0016021|GO:0005794	NM_145933	Mm.149029	20440	ENSMUST00000115335	TC1575344
A_51_P331752	0.00189162	2.10802	up	48.7528	98.676	-0.614041	0.461846	50.5794	54.7258	40.9531	91.8888	84.3208	119.818	-0.612565	-0.44638	-0.783179	0.507559	0.627648	0.250332	NM_011330	chr11:81876072-81876131	Ccl11	Mus musculus chemokine (C-C motif) ligand 11 (Ccl11), mRNA [NM_011330]	GO:0005576|GO:0060444|GO:0006955|GO:0045766|GO:0006954|GO:0005125|GO:0005615|GO:0006935|GO:0008009|GO:0060763	NM_011330	Mm.4686	20292	ENSMUST00000000342	TC1582755
A_52_P613769	0.02208	2.10785	up	54.1578	106.481	-0.509378	0.566393	46.6199	76.1684	39.685	91.2416	94.7842	133.416	-0.730168	0.0305915	-0.828558	0.497362	0.796407	0.40541	NM_007697	chr6:103679527-103679586	Chl1	Mus musculus cell adhesion molecule with homology to L1CAM (Chl1), mRNA [NM_007697]	GO:0007399|GO:0005515|GO:0005576|GO:0050890|GO:0005886|GO:0007275|GO:0030154|GO:0030425|GO:0008344|GO:0005578|GO:0007156|GO:0007155|GO:0016020|GO:0001764|GO:0031175|GO:0007411|GO:0007610|GO:0016021|GO:0045177	NM_007697	Mm.251288	12661	ENSMUST00000066905	TC1580155
A_52_P900433	0.000698064	2.10641	down	102.732	47.4553	0.470873	-0.603912	104.009	106.582	97.6057	48.3631	36.2165	57.7862	0.427521	0.515286	0.469812	-0.418423	-0.591591	-0.801722	AK085234	chr16:78349231-78349290		Mus musculus 13 days embryo stomach cDNA, RIKEN full-length enriched library, clone:D530031N05 product:unclassifiable, full insert sequence. [AK085234]
A_52_P83888	0.014928	2.10636	up	99.193	197.713	0.396029	1.47078	87.5339	126.243	83.8017	211.726	165.547	215.865	0.178726	0.759534	0.249826	1.71179	1.60093	1.09961	AK053567	chr1:58774183-58774242	Cflar	Mus musculus 0 day neonate eyeball cDNA, RIKEN full-length enriched library, clone:E130111C10 product:unclassifiable, full insert sequence. [AK053567]	GO:0006508|GO:0005515|GO:0006916|GO:0043066|GO:0043154|GO:0005737|GO:0042981|GO:0006915|GO:0008234|GO:0004197		Mm.336848	12633
A_51_P476481	9.77749e-05	2.10409	up	83.8145	175.974	0.176953	1.25015	81.1943	88.8736	81.3756	157.069	122.686	248.169	0.0702639	0.253153	0.207443	1.281	1.16866	1.3008	NM_145548	chr4:95723288-95712305	Cyp2j13	Mus musculus cytochrome P450, family 2, subfamily j, polypeptide 13 (Cyp2j13), mRNA [NM_145548]	GO:0046872|GO:0008150|GO:0003674|GO:0016491|GO:0004497|GO:0005575|GO:0055114	NM_145548	Mm.268175	230459	ENSMUST00000030305
A_51_P117903	0.0104849	2.104	down	284.716	129.908	1.94042	0.867284	306.582	273.635	273.932	144.203	112.196	133.326	1.98708	1.87558	1.95859	1.1577	1.03971	0.404441	BC092269	chr12:115232853-115232794	LOC630322	H4a-3 coding region Precursor; Fragment [Source:UniProtKB/TrEMBL;Acc:A0N8M6] [ENSMUST00000103467]			Mm.342177	630322	ENSMUST00000103467	NP614298
A_51_P484254	0.000295867	2.10359	down	1165.42	538.03	3.97303	2.90018	1267.71	1110.67	1117.87	514.684	427.422	671.985	4.03496	3.89669	3.98745	2.99329	2.96935	2.73791	NM_144844	chr14:123212448-123276023	Pcca	Mus musculus propionyl-Coenzyme A carboxylase, alpha polypeptide (Pcca), mRNA [NM_144844]	GO:0009374|GO:0008150|GO:0004658|GO:0008152|GO:0005524|GO:0005739|GO:0000166|GO:0003824|GO:0016874	NM_144844	Mm.23876	110821	ENSMUST00000038374	NP1309241
A_52_P421881	0.00665561	2.10148	down	399.949	182.177	2.43162	1.36022	417.904	378.972	402.972	177.81	171.07	197.651	2.43398	2.34542	2.51546	1.45994	1.64827	0.972439	AK052718	chr6:141450154-141450213	Pde3a	Mus musculus 0 day neonate kidney cDNA, RIKEN full-length enriched library, clone:D630035A07 product:inferred: phosphodiesterase 3A, cGMP inhibited, full insert sequence. [AK052718]	GO:0040020|GO:0001556|GO:0030552|GO:0005626|GO:0043066|GO:0004114|GO:0003824|GO:0007165|GO:0042493|GO:0004115|GO:0016787|GO:0046872|GO:0016020|GO:0004119|GO:0005829|GO:0016021|GO:0005625|GO:0006198		Mm.478902	54611		TC1602509
A_52_P332081	0.00849822	2.10136	down	2115.67	1075.43	4.83132	3.76	2356.99	1958.85	2031.16	751.178	641.506	1833.6	4.92969	4.71526	4.84901	3.53875	3.55515	4.18609	NM_177274	chr3:156679249-156732166	Negr1	Mus musculus neuronal growth regulator 1 (Negr1), transcript variant 2, mRNA [NM_177274]	GO:0005515|GO:0016020|GO:0008150|GO:0007155|GO:0003674|GO:0005886|GO:0043025|GO:0030425|GO:0031225	NM_177274	Mm.317293	320840	ENSMUST00000106065	TC1592714
A_51_P312095	0.00775496	2.10124	down	505.714	229.923	2.76194	1.6907	589.054	461.984	466.103	245.561	196.546	247.662	2.92921	2.63117	2.72542	1.92568	1.84856	1.29786	NM_001040106	chr6:86951847-86951906	Aak1	Mus musculus AP2 associated kinase 1 (Aak1), transcript variant 1, mRNA [NM_001040106]	GO:0004672|GO:0008150|GO:0005886|GO:0005524|GO:0016740|GO:0000166|GO:0005905|GO:0003674|GO:0004674|GO:0016020|GO:0006468|GO:0016301|GO:0005575	NM_001040106	Mm.221038	269774		TC1636814
A_51_P150105	0.00308294	2.10023	up	604.099	1221.02	3.02715	4.0977	602.34	583.515	626.443	1229.92	1043	1390.15	2.96139	2.9681	3.15196	4.25009	4.25635	3.78665	XM_001471675	chr19:55922994-55923053	Ppnr	PREDICTED: Mus musculus hypothetical protein LOC100044198 (LOC100044198), mRNA [XM_001471675]		XM_001471675	Mm.439757	26930		TC1591952
A_51_P209327	0.00586385	2.10005	up	88.1939	180.447	0.221237	1.29166	78.1969	114.432	71.953	160.185	129.146	252.009	0.0159965	0.617813	0.0299015	1.30934	1.24269	1.32296	NM_013912	chrX:45378652-45378593	Apln	Mus musculus apelin (Apln), mRNA [NM_013912]	GO:0005615|GO:0007186|GO:0051466|GO:0031652|GO:0002026|GO:0050878|GO:0005179|GO:0051461|GO:0043576|GO:0048471|GO:0045906|GO:0007631|GO:0042756|GO:0045776|GO:0045909|GO:0005102|GO:0031704|GO:0042327|GO:0008284	NM_013912	Mm.29262	30878	ENSMUST00000039026
A_51_P435968	0.0154311	2.0994	up	851.601	1699.82	3.51127	4.58125	1005.93	746.708	802.165	1830.49	1541.11	1727.86	3.70127	3.32387	3.50867	4.82376	4.81959	4.1004	NM_134131	chr18:50251297-50251356	Tnfaip8	Mus musculus tumor necrosis factor, alpha-induced protein 8 (Tnfaip8), transcript variant 1, mRNA [NM_134131]	GO:0008150|GO:0003674|GO:0005737|GO:0006915|GO:0005575	NM_134131	Mm.27740	106869	ENSMUST00000115429	TC1576267
A_52_P236088	0.0101899	2.09935	down	3425.36	1559.62	5.52592	4.45597	3841.83	3171.82	3262.43	1672.39	1386.69	1619.78	5.63453	5.41057	5.53265	4.69344	4.66727	4.00721	NM_025638	chr11:86849113-86848758	Gdpd1	Mus musculus glycerophosphodiester phosphodiesterase domain containing 1 (Gdpd1), mRNA [NM_025638]	GO:0006629|GO:0016787|GO:0006071|GO:0046872|GO:0016020|GO:0008150|GO:0003674|GO:0008081|GO:0008889|GO:0016021|GO:0005575	NM_025638	Mm.477731	66569	ENSMUST00000020804	TC1576257
A_51_P359800	0.00778194	2.09933	up	45.5585	91.6883	-0.703676	0.366251	48.9331	42.4491	45.2933	97.8464	80.0061	97.2123	-0.660305	-0.812869	-0.637856	0.598189	0.551871	-0.0513072	NM_009131	chr7:51559819-51559760	Clec11a	Mus musculus C-type lectin domain family 11, member a (Clec11a), mRNA [NM_009131]	GO:0005576|GO:0008150|GO:0005529|GO:0005737|GO:0008083|GO:0005488|GO:0005575	NM_009131	Mm.20428	20256	ENSMUST00000004587	TC1581710
A_51_P470242	0.0118846	2.09811	up	3462.91	6957.51	5.54658	6.61567	3538.06	3366.93	3483.75	7374.83	6418.98	7078.72	5.5157	5.49669	5.62735	6.83414	6.87796	6.1349	NM_009028	chr7:5076792-5076733	Rasl2-9	Mus musculus RAS-like, family 2, locus 9 (Rasl2-9), mRNA [NM_009028]	GO:0006886|GO:0005634|GO:0005515|GO:0015031|GO:0005525|GO:0000166|GO:0007165|GO:0006913|GO:0003924|GO:0006810	NM_009028	Mm.322186	19428		TC1585132
A_52_P58208	0.005845	2.09794	up	26.0631	52.4161	-1.52535	-0.456379	31.8265	21.7714	24.5913	55.1376	40.4785	61.6322	-1.28088	-1.77616	-1.51901	-0.229293	-0.431083	-0.708762	NM_013605	chr3:89035103-89035260	Muc1	Mus musculus mucin 1, transmembrane (Muc1), mRNA [NM_013605]	GO:0005634|GO:0016020|GO:0005886|GO:0016324|GO:0009986|GO:0005737|GO:0016021	NM_013605	Mm.16193	17829	ENSMUST00000041142	TC1581895
A_52_P262511	0.000286365	2.09638	down	2594.79	1202.67	5.12766	4.05976	2819.84	2534.42	2430.11	1166.84	942.292	1498.88	5.18836	5.08691	5.10773	4.17414	4.10986	3.89529	NM_021472	chr14:51724682-51724741	Rnase4	Mus musculus ribonuclease, RNase A family 4 (Rnase4), transcript variant 1, mRNA [NM_021472]	GO:0004519|GO:0003676|GO:0005576|GO:0016787|GO:0008150|GO:0003674|GO:0004518|GO:0005575|GO:0004522	NM_021472	Mm.202665	58809	ENSMUST00000022428	TC1685825
A_51_P273556	0.0124464	2.0962	up	67.6928	134.914	-0.140113	0.927663	77.7591	58.1317	67.1875	127.724	132.438	144.581	0.00789595	-0.359276	-0.0689602	0.982626	1.279	0.521362	NM_027975	chr2:158611993-158612052	Fam83d	Mus musculus family with sequence similarity 83, member D (Fam83d), mRNA [NM_027975]	GO:0008150|GO:0003674|GO:0007067|GO:0005856|GO:0005737|GO:0051301|GO:0007049|GO:0005575	NM_027975	Mm.85162	71878	ENSMUST00000029183	TC1595670
A_52_P120842	0.00404517	2.09574	down	147.676	67.8277	0.989909	-0.0775496	164.59	145.338	133.101	72.9473	54.577	75.959	1.08969	0.962741	0.9173	0.174525	5.24521e-05	-0.407226	NM_010763	chr3:100488607-100488548	Man1a2	Mus musculus mannosidase, alpha, class 1A, member 2 (Man1a2), mRNA [NM_010763]	GO:0004571|GO:0016787|GO:0016020|GO:0016798|GO:0008152|GO:0000139|GO:0048286|GO:0009100|GO:0007585|GO:0016021|GO:0005794|GO:0005509	NM_010763	Mm.271617	17156	ENSMUST00000090730	TC1620359
A_51_P358233	0.00845587	2.09555	up	14137.7	28340.2	7.57509	8.64241	14521.8	13301	14590.5	27853.5	26848.9	30318.3	7.55289	7.47871	7.69366	8.75131	8.94241	8.23353	AK010014	chr12:104693987-104693928	Ifi27l2a	Mus musculus adult male tongue cDNA, RIKEN full-length enriched library, clone:2310061N23 product:similar to ALPHA-INTERFERON INDUCIBLE PROTEIN (FRAGMENT) [Mesocricetus auratus], full insert sequence. [AK010014]	GO:0007568|GO:0003674|GO:0005575|GO:0009615		Mm.298416	76933
A_52_P639229	0.00600511	2.09341	up	117.157	236.03	0.652852	1.71871	129.081	99.9607	122.428	253.472	186.281	268.337	0.739089	0.42276	0.796708	1.97142	1.77117	1.41353	NM_139232	chr16:16422303-16422244	Fgd4	Mus musculus FYVE, RhoGEF and PH domain containing 4 (Fgd4), transcript variant alpha, mRNA [NM_139232]	GO:0030035|GO:0030175|GO:0008360|GO:0051015|GO:0030027|GO:0007257|GO:0046872|GO:0042995|GO:0030032|GO:0005089|GO:0005085|GO:0005737|GO:0005856|GO:0035023|GO:0008270|GO:0003779|GO:0005622	NM_139232	Mm.256131	224014	ENSMUST00000069284	TC1580379
A_51_P488519	0.00384802	2.09242	up	494.263	997.061	2.73542	3.80059	537.032	482.535	463.223	1073.3	804.621	1113.26	2.79582	2.69396	2.71648	4.05359	3.882	3.46619	NM_025478	chr18:58837643-58837702	Isoc1	Mus musculus isochorismatase domain containing 1 (Isoc1), mRNA [NM_025478]	GO:0005777|GO:0008150|GO:0003674|GO:0008152|GO:0003824	NM_025478	Mm.182574	66307	ENSMUST00000025503	TC1575602
A_52_P176160	0.00466171	2.09232	down	804.633	369.512	3.43844	2.37334	876.823	775.165	761.91	391.854	310.694	405.989	3.5031	3.37783	3.4344	2.59991	2.50918	2.01092	NM_016661	chr2:154891380-154891321	Ahcy	Mus musculus S-adenosylhomocysteine hydrolase (Ahcy), mRNA [NM_016661]	GO:0019510|GO:0006730|GO:0004013|GO:0042802|GO:0005488|GO:0043621|GO:0003824|GO:0030554|GO:0005634|GO:0016787|GO:0005829|GO:0008152|GO:0002439|GO:0042745|GO:0005737|GO:0019717|GO:0007584|GO:0051287|GO:0005507	NM_016661	Mm.371964	269378	ENSMUST00000054607	NP056078
A_52_P635078	0.0136281	2.08769	up	371.042	741.565	2.31833	3.38024	400.103	323.802	389.221	821.089	638.648	764.957	2.37118	2.11844	2.46536	3.66714	3.54871	2.92486	NM_172668	chr2:91353832-91353891	Lrp4	Mus musculus low density lipoprotein receptor-related protein 4 (Lrp4), transcript variant 1, mRNA [NM_172668]	GO:0004872|GO:0005515|GO:0006897|GO:0051124|GO:0005886|GO:0042733|GO:0009953|GO:0009954|GO:0048856|GO:0005509|GO:0001822|GO:0030178|GO:0042475|GO:0016020|GO:0043113|GO:0030326|GO:0008104|GO:0016021|GO:0001942	NM_172668	Mm.275149	228357	ENSMUST00000028689	TC1704919
A_52_P287550	0.00958565	2.08708	up	1876.89	3758.76	4.66185	5.72334	1768.82	1894.49	1967.36	4036.05	3270.22	3970	4.51553	4.66706	4.80297	5.96447	5.905	5.30055	NM_133922	chr6:48366769-48366828	Krba1	Mus musculus KRAB-A domain containing 1 (Krba1), mRNA [NM_133922]	GO:0008150|GO:0003674|GO:0005575	NM_133922	Mm.107646	77827	ENSMUST00000114572	TC1579507
A_51_P465331	0.000459309	2.08689	down	93.488	43.45	0.327935	-0.73342	99.6225	100.792	80.0498	40.9452	34.217	55.1878	0.365356	0.434702	0.183745	-0.658636	-0.673526	-0.868097	NM_008008	chr2:125915147-125915206	Fgf7	Mus musculus fibroblast growth factor 7 (Fgf7), mRNA [NM_008008]	GO:0005515|GO:0005576|GO:0001541|GO:0005615|GO:0008543|GO:0051781|GO:0008083|GO:0030324|GO:0050679|GO:0005111|GO:0042060|GO:0060445|GO:0031069|GO:0043129|GO:0008201|GO:0006656|GO:0060665|GO:0005794|GO:0008284|GO:0008654	NM_008008	Mm.330557	14178	ENSMUST00000110442	TC1590084
A_51_P514449	0.000875238	2.08459	down	479.252	221.881	2.69199	1.63223	509.769	476.15	451.836	212.175	187.732	265.736	2.72066	2.67474	2.68058	1.71485	1.78236	1.39948	NM_030676	chr1:138740962-138740903	Nr5a2	Mus musculus nuclear receptor subfamily 5, group A, member 2 (Nr5a2), transcript variant 1, mRNA [NM_030676]	GO:0004872|GO:0003700|GO:0006350|GO:0042632|GO:0003707|GO:0045944|GO:0006355|GO:0045449|GO:0042127|GO:0008289|GO:0005634|GO:0043565|GO:0016563|GO:0046872|GO:0003677|GO:0004879|GO:0008206|GO:0008270	NM_030676	Mm.16794	26424	ENSMUST00000027649	TC1586407
A_51_P214275	0.00835638	2.08334	up	316.769	629.949	2.08818	3.14708	363.186	281.624	305.497	658.972	552.919	677.956	2.23152	1.9171	2.11593	3.34982	3.34076	2.75067	NM_001174099	chr11:99963357-99963326	Krt36	Mus musculus keratin 36 (Krt36), mRNA [NM_001174099]	GO:0030280|GO:0005882|GO:0005198|GO:0045616|GO:0045111	NM_001174099	Mm.306829	16673	ENSMUST00000107416	TC1690936
A_52_P54486	0.00611261	2.0802	up	59.6987	119.114	-0.312138	0.744582	61.123	61.1974	56.7756	124.184	105.072	128.086	-0.339399	-0.285132	-0.311882	0.942083	0.945072	0.346591	AK052632	chr8:109851801-109851860	Nfat5	Mus musculus 0 day neonate kidney cDNA, RIKEN full-length enriched library, clone:D630008O20 product:nuclear factor of activated T-cells 5, full insert sequence. [AK052632]	GO:0001816|GO:0005634|GO:0005515|GO:0003700|GO:0006350|GO:0003677|GO:0005737|GO:0045944|GO:0006355|GO:0045449|GO:0006351		Mm.390057	54446		TC1610645
A_52_P420792	0.00129565	2.07691	down	1796.88	835.27	4.59997	3.54554	1837.58	1816.07	1737	828.502	695.235	982.074	4.57055	4.60608	4.6233	3.6801	3.67119	3.28531	NM_001009935	chr3:96363085-96363259	Txnip	Mus musculus thioredoxin interacting protein (Txnip), transcript variant 1, mRNA [NM_001009935]	GO:0005515|GO:0004857|GO:0006350|GO:0007049|GO:0006606|GO:0045449|GO:0042127|GO:0043065|GO:0006979|GO:0005634|GO:0005758|GO:0048008|GO:0005737|GO:0000122	NM_001009935	Mm.410189	56338	ENSMUST00000090771	TC1573665
A_52_P498210	0.00503496	2.07688	down	4709.14	2175.1	5.98663	4.93221	5189.84	4408.03	4529.54	2271.46	1859.07	2394.76	6.06843	5.88539	6.00607	5.13514	5.0902	4.57129	NM_175661	chr13:23625800-23625859	Hist1h2af	Mus musculus histone cluster 1, H2af (Hist1h2af), mRNA [NM_175661]	GO:0005634|GO:0008150|GO:0003674|GO:0003677|GO:0000786|GO:0005694|GO:0006334|GO:0005575	NM_175661	Mm.377878	319173	ENSMUST00000074752	TC1666195
A_52_P108502	0.00283239	2.07545	up	1074.15	2140.08	3.85495	4.90838	1141.28	1103.47	977.691	1973.64	1964.46	2482.13	3.88339	3.88731	3.79415	4.93238	5.16975	4.62299	NM_001033270	chr14:15572341-15572400	Slc4a7	Mus musculus solute carrier family 4, sodium bicarbonate cotransporter, member 7 (Slc4a7), mRNA [NM_001033270]	GO:0005215|GO:0005886|GO:0016324|GO:0006820|GO:0006810|GO:0008509|GO:0015293|GO:0016020|GO:0042995|GO:0006814|GO:0006811|GO:0005737|GO:0015380|GO:0016021|GO:0016323|GO:0005452	NM_001033270	Mm.258893	218756	ENSMUST00000074344	NP185320
A_52_P200155	0.00204317	2.0752	down	662.645	308.195	3.15814	2.10488	723.592	622.884	641.457	317.18	248.355	359.049	3.22599	3.06229	3.18613	2.2949	2.18609	1.83366	NM_144880	chr1:193182924-193182865	Ppp2r5a	Mus musculus protein phosphatase 2, regulatory subunit B (B56), alpha isoform (Ppp2r5a), mRNA [NM_144880]	GO:0005634|GO:0008150|GO:0003674|GO:0000775|GO:0008601|GO:0005737|GO:0000159|GO:0007165|GO:0005575	NM_144880	Mm.205569	226849	ENSMUST00000067976	TC1682579
A_52_P15490	0.00472322	2.0649	down	1125.28	524.233	3.92477	2.87869	1163.3	1101.72	1110.82	551.683	444.395	576.619	3.91096	3.88501	3.97833	3.09344	3.02553	2.5171	NM_021496	chr16:46454836-46454777	Pvrl3	Mus musculus poliovirus receptor-related 3 (Pvrl3), transcript variant beta, mRNA [NM_021496]	GO:0005515|GO:0002089|GO:0005886|GO:0005911|GO:0042803|GO:0060042|GO:0007156|GO:0007155|GO:0016020|GO:0016337|GO:0043296|GO:0009566|GO:0016021|GO:0005913	NM_021496	Mm.328072	58998	ENSMUST00000149901	TC1601155
A_52_P301166	0.00388914	2.06466	down	118.576	55.4511	0.67718	-0.368724	119.466	124.906	111.356	59.6501	44.449	62.2542	0.627409	0.74417	0.659961	-0.115806	-0.29609	-0.694275	NM_013634	chr11:98034597-98034538	Med1	Mus musculus mediator complex subunit 1 (Med1), transcript variant 1, mRNA [NM_013634]	GO:0001889|GO:0006350|GO:0009887|GO:0035162|GO:0035116|GO:0045449|GO:0001892|GO:0005634|GO:0003677|GO:0043010|GO:0060750|GO:0035257|GO:0060745|GO:0005515|GO:0001701|GO:0007275|GO:0007420|GO:0045944|GO:0016592|GO:0035050|GO:0007507|GO:0006355|GO:0006366|GO:0016455|GO:0033601|GO:0003713|GO:0006590|GO:0045444|GO:0007595|GO:0006357|GO:0006260|GO:0003682|GO:0060744	NM_013634	Mm.12926	19014	ENSMUST00000092735	TC1779332
A_52_P623538	0.00269604	2.06071	up	286.187	566.517	1.94845	2.99159	294.913	295.575	268.073	546.437	504.093	649.021	1.9311	1.98685	1.9274	3.07965	3.20738	2.68775	NM_008999	chr1:33797459-33797518	Rab23	Mus musculus RAB23, member RAS oncogene family (Rab23), transcript variant 1, mRNA [NM_008999]	GO:0007399|GO:0005886|GO:0007264|GO:0015031|GO:0042733|GO:0005525|GO:0000166|GO:0007165|GO:0006810|GO:0008589|GO:0021513|GO:0016020|GO:0045861	NM_008999	Mm.86744	19335	ENSMUST00000115174	TC1579183
A_52_P917015	0.0176716	2.06061	up	30.2179	59.3045	-1.30742	-0.264346	35.5634	25.3293	29.761	66.0104	51.0589	60.8443	-1.12072	-1.5578	-1.24373	0.0303636	-0.0960765	-0.727325	NM_033616	chr8_random:113006-112947	Csprs	Mus musculus component of Sp100-rs (Csprs), mRNA [NM_033616]	GO:0005634|GO:0004872	NM_033616	Mm.362644	114564	ENSMUST00000113392	TC1582841
A_51_P389929	0.00897237	2.05775	down	22051.4	10289.6	8.21463	7.17357	24029.7	20592.9	21531.5	11272.4	8719.6	10876.7	8.27949	8.10933	8.25508	7.44625	7.31988	6.75458	NM_008693	chr7:51453655-51455660	Klk1b3	Mus musculus kallikrein 1-related peptidase b3 (Klk1b3), mRNA [NM_008693]	GO:0006508|GO:0004252|GO:0016787|GO:0046872|GO:0008236|GO:0008233|GO:0008083|GO:0005057|GO:0003824	NM_008693	Mm.439740	18050	ENSMUST00000085450	NP379593
A_52_P161526	0.00293859	2.05679	up	51.702	102.904	-0.520908	0.519488	51.4744	48.3438	55.2879	106.736	81.1616	120.813	-0.587261	-0.625272	-0.35019	0.723649	0.572557	0.262258	AK041840	chr4:62062252-62062193	Cdc26	Mus musculus 3 days neonate thymus cDNA, RIKEN full-length enriched library, clone:A630041F01 product:unclassifiable, full insert sequence. [AK041840]	GO:0005680|GO:0005634|GO:0008150|GO:0003674|GO:0007067|GO:0016853|GO:0006457|GO:0003755|GO:0051301|GO:0007049		Mm.109930	66440		TC1602929
A_51_P219483	0.00112027	2.05415	down	246.912	116.318	1.73696	0.698412	247.225	245.488	248.024	114.862	95.1087	138.984	1.67664	1.71898	1.81525	0.8295	0.801338	0.464398	NM_001024619	chr7:105499550-105499491	Tsku	Mus musculus tsukushin (Tsku), transcript variant 3, mRNA [NM_001024619]	GO:0005576|GO:0005515|GO:0008150|GO:0003674|GO:0005575	NM_001024619	Mm.25317	244152	ENSMUST00000094161	TC1599400
A_52_P417368	0.00383967	2.05414	down	72.5739	34.5085	-0.0424604	-1.08099	86.6132	66.7479	64.3606	36.9951	23.6699	42.8607	0.163472	-0.159879	-0.130974	-0.804995	-1.20519	-1.23279	NM_010074	chr2:62194702-62192636	Dpp4	Mus musculus dipeptidylpeptidase 4 (Dpp4), transcript variant 1, mRNA [NM_010074]	GO:0005518|GO:0005886|GO:0008233|GO:0051234|GO:0006508|GO:0007155|GO:0016020|GO:0008239|GO:0004177|GO:0016021|GO:0005794|GO:0005576|GO:0005515|GO:0004872|GO:0004252|GO:0046581|GO:0008236|GO:0042277|GO:0009986|GO:0042803|GO:0002709|GO:0016787|GO:0005624|GO:0030054|GO:0042995|GO:0005783|GO:0005625	NM_010074	Mm.1151	13482	ENSMUST00000047812	TC1576819
A_52_P13739	0.0497745	2.0541	down	1369.27	781.441	4.20684	3.16833	1455.83	1339.98	1312	439.719	386.853	1517.75	4.23458	4.16747	4.21847	2.76618	2.82548	3.91335	AK018879	chr15:63650788-63650847	1700065I16Rik	Mus musculus adult male testis cDNA, RIKEN full-length enriched library, clone:1700065I16 product:unclassifiable, full insert sequence. [AK018879]	GO:0008150|GO:0003674|GO:0005575		Mm.82775	78462		NP746164
A_52_P70395	0.029757	2.05162	down	1462.94	801.057	4.29831	3.26155	1644.65	1391.17	1353	494.007	428.448	1480.72	4.41052	4.22155	4.26286	2.93413	2.97281	3.87771	NM_175031	chr1:74682556-74682615	Stk36	Mus musculus serine/threonine kinase 36 (fused homolog, Drosophila) (Stk36), mRNA [NM_175031]	GO:0004672|GO:0005524|GO:0007275|GO:0016740|GO:0005488|GO:0000166|GO:0005634|GO:0009791|GO:0004674|GO:0046872|GO:0006468|GO:0016301|GO:0005737	NM_175031	Mm.310974	269209	ENSMUST00000087186	TC1595143
A_52_P641406	0.00597601	2.05141	up	297.265	584.756	2.00376	3.04038	312.511	287.533	291.753	599.352	519.785	635.131	2.01472	1.94705	2.04952	3.213	3.2516	2.65654	AK029171	chr2:173421715-173421656	Ppp4r1l	Mus musculus 0 day neonate head cDNA, RIKEN full-length enriched library, clone:4831403I15 product:unclassifiable, full insert sequence. [AK029171]	GO:0008150|GO:0003674|GO:0005575		Mm.260590	100043911		TC1607698
A_52_P487573	0.00890537	2.04919	down	205.086	103.536	1.45868	0.423624	171.293	224.876	219.09	78.0246	65.9493	166.633	1.14728	1.59246	1.6363	0.2716	0.273118	0.726155	NM_199470	chr14:55252391-55252332	Cdh24	Mus musculus cadherin-like 24 (Cdh24), mRNA [NM_199470]	GO:0007156|GO:0005515|GO:0016020|GO:0007155|GO:0016337|GO:0005886|GO:0016021|GO:0005911|GO:0005509	NM_199470	Mm.386871	239096	ENSMUST00000067784	TC1587645
A_51_P507307	0.00972209	2.04918	down	138.622	65.0493	0.898176	-0.136872	155.797	134.699	125.372	73.3551	52.882	68.9107	1.01048	0.853064	0.830988	0.182567	-0.0454631	-0.547718	NM_001081417	chr4:8679587-8679646	Chd7	Mus musculus chromodomain helicase DNA binding protein 7 (Chd7), mRNA [NM_001081417]	GO:0008015|GO:0042472|GO:0006350|GO:0043584|GO:0005524|GO:0007626|GO:0007605|GO:0035116|GO:0000166|GO:0003007|GO:0045449|GO:0005634|GO:0003674|GO:0016568|GO:0003677|GO:0043010|GO:0001568|GO:0007628|GO:0004386|GO:0040018|GO:0003676|GO:0001701|GO:0030540|GO:0006333|GO:0060021|GO:0042471|GO:0016787|GO:0000785|GO:0003682|GO:0005575|GO:0007512	NM_001081417	Mm.138792	320790	ENSMUST00000127476	TC1601139
A_52_P172272	0.00299935	2.04911	down	1898.96	955.405	4.6734	3.6384	2162.43	1783.62	1750.82	695.341	647.996	1522.88	4.8054	4.58006	4.63474	3.42732	3.56967	3.91821	NM_001008533	chr1:136098318-136098259	Adora1	Mus musculus adenosine A1 receptor (Adora1), transcript variant 1, mRNA [NM_001008533]	GO:0004930|GO:0005886|GO:0030147|GO:0043025|GO:0043066|GO:0050728|GO:0003093|GO:0001659|GO:0002793|GO:0045777|GO:0016020|GO:0032244|GO:0014069|GO:0016323|GO:0008285|GO:0045908|GO:0004872|GO:0007165|GO:0007193|GO:0002087|GO:0043195|GO:0043268|GO:0004871|GO:0005783|GO:0046888|GO:0045211|GO:0046982|GO:0000186|GO:0001609|GO:0060079|GO:0030425|GO:0030673|GO:0050995|GO:0035307|GO:0001883|GO:0045822|GO:…	NM_001008533	Mm.298908	11539	ENSMUST00000038191	TC1576316
A_52_P294123	0.00755067	2.04886	down	72.194	36.9971	-0.0467348	-1.08156	84.1925	65.0136	67.3759	26.4054	23.0834	61.5025	0.122576	-0.19786	-0.0649209	-1.2915	-1.24138	-0.711801	NM_178882	chr1:95725818-95726370	D2hgdh	Mus musculus D-2-hydroxyglutarate dehydrogenase (D2hgdh), nuclear gene encoding mitochondrial protein, mRNA [NM_178882]	GO:0010042|GO:0051990|GO:0032026|GO:0044267|GO:0051592|GO:0005739|GO:0016491|GO:0010043|GO:0032025|GO:0003824|GO:0055114|GO:0050660	NM_178882	Mm.383401	98314	ENSMUST00000112881	TC1633204
A_52_P250865	0.00674782	2.04864	up	207.264	405.865	1.47658	2.51124	228.64	178.36	214.792	406.962	355.409	455.225	1.56389	1.25812	1.60771	2.65449	2.70317	2.17606	CJ243128	chr14:29340427-29340486	Wnt5a	wingless-related MMTV integration site 5A Gene [Source:MGI Symbol;Acc:MGI:98958] [ENSMUST00000063465]	GO:0060071|GO:0007254|GO:0051216|GO:0071425|GO:0043507|GO:0060070|GO:0050679|GO:0016055|GO:0001667|GO:0048547|GO:0060762|GO:0006468|GO:0008584|GO:0048850|GO:0008284|GO:0003401|GO:0007275|GO:0042733|GO:0001843|GO:0007165|GO:0090009|GO:0007442|GO:0007223|GO:0005737|GO:0030326|GO:0004871|GO:0005102|GO:0035121|GO:0009887|GO:0030154|GO:0030514|GO:0030324|GO:0005578|GO:0060599|GO:0060026|GO:0060686|GO:…		Mm.417479	22418	ENSMUST00000063465
A_51_P349205	0.00578605	2.04847	up	68.9378	135.049	-0.116216	0.918331	64.7474	81.8066	60.2592	137.171	112.399	155.576	-0.256292	0.133615	-0.22597	1.08557	1.04232	0.627106	NM_010777	chr18:82754755-82754814	Mbp	Mus musculus myelin basic protein (Mbp), transcript variant 7, mRNA [NM_010777]	GO:0005634|GO:0016020|GO:0050771|GO:0042995|GO:0005886|GO:0043209|GO:0019911|GO:0042552|GO:0043025|GO:0005737|GO:0043218|GO:0033269	NM_010777	Mm.252063	17196	ENSMUST00000132369	NP050985
A_52_P631015	0.0244424	2.0474	down	206.542	96.0647	1.471	0.437211	238.733	191.845	189.049	104.093	91.8556	92.2453	1.62621	1.36327	1.42354	0.687475	0.751128	-0.126971	NM_023794	chr16:22382436-22382377	Etv5	Mus musculus ets variant gene 5 (Etv5), mRNA [NM_023794]	GO:0005634|GO:0043565|GO:0016563|GO:0003700|GO:0060762|GO:0048133|GO:0003677|GO:0045941|GO:0045666|GO:0060252|GO:0006355	NM_023794	Mm.155708	104156	ENSMUST00000062640	TC1635304
A_52_P213696	0.00682487	2.04728	up	569.752	1121.31	2.94239	3.9761	581.602	541.461	586.194	1194.35	953.473	1216.1	2.91085	2.86018	3.05615	4.20776	4.12688	3.59367	NM_027402	chr4:128821749-128821808	Fndc5	Mus musculus fibronectin type III domain containing 5 (Fndc5), mRNA [NM_027402]	GO:0005777|GO:0005515|GO:0016020|GO:0008150|GO:0016021|GO:0005575	NM_027402	Mm.44075	384061	ENSMUST00000102600	TC1580747
A_52_P1480	0.00358488	2.0472	down	153.27	72.1048	1.04815	0.014497	158.942	146.049	154.819	74.5842	60.2864	81.4438	1.03932	0.969776	1.13536	0.20654	0.143592	-0.306642	NM_011622	chr8:77575866-77575925	Tom1	Mus musculus target of myb1 homolog (chicken) (Tom1), transcript variant 1, mRNA [NM_011622]	GO:0006886|GO:0005515|GO:0016020|GO:0015031|GO:0005737|GO:0006810|GO:0005622	NM_011622	Mm.290868	21968	ENSMUST00000036712	TC1690912
A_52_P670275	0.0250226	2.04643	up	46.4838	90.8872	-0.689491	0.343623	49.3659	36.9193	53.1662	105.456	73.3672	93.8388	-0.6476	-1.01423	-0.406644	0.706233	0.426896	-0.102261	NM_001081258	chr1:138426006-138426065	Kif14	Mus musculus kinesin family member 14 (Kif14), mRNA [NM_001081258]	GO:0005524|GO:0005874|GO:0003774|GO:0000166	NM_001081258	Mm.458468	381293	ENSMUST00000047817	TC1633251
A_51_P214631	0.0111897	2.04079	up	1897.61	3705.41	4.67756	5.70669	2005.75	1792.22	1894.85	3862.67	3403.73	3849.81	4.69689	4.587	4.74878	5.90113	5.96273	5.2562	NM_019822	chr2:179910844-179910903	Adrm1	Mus musculus adhesion regulating molecule 1 (Adrm1), mRNA [NM_019822]	GO:0005634|GO:0000502|GO:0005737	NM_019822	Mm.379082	56436	ENSMUST00000040492	NP1318970
A_51_P520794	0.00567075	2.04023	down	227.516	107.042	1.61324	0.584511	253.4	225.231	203.918	114.51	88.8324	117.783	1.71223	1.59473	1.53276	0.825073	0.702846	0.225615	NM_170591	chr14:60842208-60840511	Nupl1	Mus musculus nucleoporin like 1 (Nupl1), mRNA [NM_170591]	GO:0005643|GO:0005634|GO:0005515|GO:0016020|GO:0008150|GO:0015031|GO:0055085|GO:0005575|GO:0051028|GO:0006810	NM_170591	Mm.258051	71844	ENSMUST00000111241	NP859936
A_51_P229599	0.00278506	2.03638	down	146.897	69.3653	0.982124	-0.0438801	165.014	134.054	141.622	69.8982	57.5042	80.6934	1.0934	0.846146	1.00683	0.112926	0.075428	-0.319994	NM_029250	chr6:143154833-143154892	Etnk1	Mus musculus ethanolamine kinase 1 (Etnk1), mRNA [NM_029250]	GO:0008150|GO:0003674|GO:0005524|GO:0016740|GO:0016301|GO:0005737|GO:0004305|GO:0000166|GO:0005575|GO:0008654	NM_029250	Mm.272548	75320	ENSMUST00000032413	TC1597239
A_51_P104768	0.0111415	2.03525	down	289.896	136.514	1.96359	0.938386	324.334	272.578	272.777	150.336	116.863	142.344	2.06829	1.86999	1.9525	1.21779	1.0985	0.498868	XM_001476673	chr12:115822028-115821969	Igg2a	Anti-MOG Z12 variable gamma 2a Fragment [Source:UniProtKB/TrEMBL;Acc:Q8VDC9] [ENSMUST00000103498]		XM_001476673	Mm.423002	100046710	ENSMUST00000103498	NP1483838
A_52_P545650	0.0179695	2.03446	up	585.762	1139.87	2.9786	4.00325	646.5	531.043	579.744	1259.37	1023.96	1136.29	3.06346	2.83215	3.04019	4.28422	4.22978	3.49574	NM_001174099	chr11:99963636-99963577	Krt36	Mus musculus keratin 36 (Krt36), mRNA [NM_001174099]	GO:0030280|GO:0005882|GO:0005198|GO:0045616|GO:0045111	NM_001174099	Mm.306829	16673	ENSMUST00000007309	TC1690936
A_52_P652968	0.00313128	2.0343	down	187.028	95.8998	1.33313	0.308592	204.038	182.16	174.887	73.0933	59.5656	155.04	1.39965	1.28853	1.3112	0.177409	0.126239	0.622127	NM_001085409	chr1:122123884-122123825	Steap3	Mus musculus STEAP family member 3 (Steap3), transcript variant 1, mRNA [NM_001085409]	GO:0009306|GO:0005886|GO:0005771|GO:0005488|GO:0005768|GO:0016491|GO:0006917|GO:0007049|GO:0003824|GO:0006826|GO:0006810|GO:0000293|GO:0005506|GO:0009055|GO:0046872|GO:0016020|GO:0008152|GO:0006811|GO:0006915|GO:0016021|GO:0055114|GO:0050660	NM_001085409	Mm.181033	68428	ENSMUST00000112643	TC1581728
A_51_P479659	0.0149834	2.0306	down	1184.07	556.385	3.99531	2.9734	1299.5	1122.31	1130.38	547.247	550.389	571.519	4.0707	3.91172	4.00351	3.08179	3.33414	2.50428	NM_198303	chr1:38089986-38090916	Eif5b	Mus musculus eukaryotic translation initiation factor 5B (Eif5b), mRNA [NM_198303]	GO:0008150|GO:0003743|GO:0003674|GO:0006412|GO:0005525|GO:0005737|GO:0000166|GO:0005575|GO:0003924	NM_198303	Mm.260943	226982	ENSMUST00000027252	TC1609910
A_52_P156110	0.00784022	2.03033	up	136.774	265.71	0.879796	1.90151	149.906	122.388	138.028	274.493	233.355	289.281	0.954867	0.714791	0.969731	2.08637	2.09621	1.52195	NM_001136067	chrX:71699049-71699108	Ikbkg	Mus musculus inhibitor of kappaB kinase gamma (Ikbkg), transcript variant 3, mRNA [NM_001136067]	GO:0008385|GO:0007250|GO:0005634|GO:0005515|GO:0046982|GO:0046872|GO:0006350|GO:0001782|GO:0005829|GO:0016301|GO:0005737|GO:0045449	NM_001136067	Mm.12967	16151	ENSMUST00000114133
A_52_P234127	0.0279555	2.03011	up	51.0263	96.7166	-0.576052	0.445507	41.4464	68.2894	43.3432	97.5501	87.6545	104.945	-0.899867	-0.126941	-0.701348	0.593813	0.683589	0.0591207	NM_011857	chr8:49311107-49311048	Odz3	Mus musculus odd Oz/ten-m homolog 3 (Drosophila) (Odz3), transcript variant 1, mRNA [NM_011857]	GO:0005887|GO:0016020|GO:0016021|GO:0007165	NM_011857	Mm.42191	23965		TC1619004
A_52_P431159	0.0127719	2.02685	up	1183	2297.51	3.99416	5.01339	1209.52	1077.24	1262.25	2484.25	2006.82	2401.44	3.96718	3.8526	4.1627	5.26434	5.20053	4.57531	NM_001039701	chr2:24206125-24206184	Il1rn	Mus musculus interleukin 1 receptor antagonist (Il1rn), transcript variant 2, mRNA [NM_001039701]	GO:0006629|GO:0014050|GO:0005576|GO:0004872|GO:0007613|GO:0005615|GO:0030073|GO:0043507|GO:0043066|GO:0031982|GO:0005737|GO:0005152	NM_001039701	Mm.882	16181	ENSMUST00000114482	TC1575079
A_52_P134680	0.00898655	2.02669	up	49.5738	96.3617	-0.582387	0.436742	52.9397	45.3263	50.4554	103.071	82.9386	103.076	-0.546764	-0.718254	-0.482144	0.673236	0.603803	0.033185	AK045704	chr12:99867893-99867952	Spata7	Mus musculus adult male corpora quadrigemina cDNA, RIKEN full-length enriched library, clone:B230306G18 product:unclassifiable, full insert sequence. [AK045704]	GO:0008150|GO:0003674|GO:0007601|GO:0050896|GO:0005575		Mm.210053	104871		TC1605965
A_52_P510877	0.00163501	2.02272	down	69.3985	33.6623	-0.0948558	-1.11115	72.5201	66.9357	68.7397	35.7091	23.7989	41.4789	-0.0927339	-0.155825	-0.0360084	-0.856038	-1.19734	-1.28007	NM_009743	chr2:152655244-152655185	Bcl2l1	Mus musculus BCL2-like 1 (Bcl2l1), nuclear gene encoding mitochondrial protein, mRNA [NM_009743]	GO:0046898|GO:0005741|GO:0040007|GO:0046982|GO:0043524|GO:0001541|GO:0043066|GO:0007283|GO:0005740|GO:0006916|GO:0016020|GO:0005829|GO:0008584|GO:0016021|GO:0045768|GO:0005622|GO:0008284|GO:0034097|GO:0005515|GO:0001701|GO:0008283|GO:0005739|GO:0042981|GO:0051789|GO:0001836|GO:0043065|GO:0044429|GO:0043027|GO:0005737|GO:0051400|GO:0031966|GO:0006915|GO:0009566|GO:0009314|GO:0007281	NM_009743	Mm.238213	12048	ENSMUST00000128172	TC1664390
A_52_P372901	0.00107325	2.02214	down	1638.02	783.2	4.46052	3.44464	1599.96	1843.61	1470.49	728.735	644.706	976.159	4.37078	4.62779	4.383	3.49499	3.56233	3.2766	NM_008880	chr9:92192022-92192081	Plscr2	Mus musculus phospholipid scramblase 2 (Plscr2), mRNA [NM_008880]	GO:0005515|GO:0016020|GO:0017124|GO:0016021	NM_008880	Mm.10306	18828	ENSMUST00000034932	TC1578884
A_51_P331841	0.0037596	2.02139	down	99.115	47.1084	0.418925	-0.596426	101.783	102.153	93.4086	47.6251	40.8223	52.8776	0.396317	0.454056	0.406402	-0.440608	-0.418881	-0.929789	NM_175369	chr14:77492685-77511264	Ccdc122	Mus musculus coiled-coil domain containing 122 (Ccdc122), mRNA [NM_175369]	GO:0008150|GO:0003674|GO:0005575	NM_175369	Mm.102168	108811	ENSMUST00000048208	TC1588058
A_51_P216456	0.00538192	2.01797	up	942.313	1817.94	3.65695	4.66985	885.207	1116.07	825.667	1677.76	1620.37	2155.7	3.51683	3.90368	3.55034	4.69806	4.89194	4.41956	NM_009311	chr6:7507722-7509136	Tac1	Mus musculus tachykinin 1 (Tac1), mRNA [NM_009311]	GO:0051496|GO:0032224|GO:0019233|GO:0006954|GO:0005886|GO:0043025|GO:0003079|GO:0007204|GO:0032230|GO:0009725|GO:0008217|GO:0008306|GO:0045760|GO:0005576|GO:0007218|GO:0005615|GO:0048265|GO:0030424|GO:0007616|GO:0010459|GO:0050671|GO:0007268|GO:0010634|GO:0031835|GO:0002675|GO:0007217	NM_009311	Mm.1440	21333	ENSMUST00000090679	TC1682371
A_51_P426014	0.00572668	2.01722	down	2341.7	1115.43	4.97916	3.96679	2551.7	2166.21	2307.19	1177.91	934.783	1233.6	5.0442	4.86043	5.03284	4.18775	4.09832	3.61429	NM_146133	chr3:95421465-95421524	Golph3l	Mus musculus golgi phosphoprotein 3-like (Golph3l), transcript variant 1, mRNA [NM_146133]	GO:0016020|GO:0008150|GO:0003674|GO:0005737|GO:0005794	NM_146133	Mm.245830	229593	ENSMUST00000060323	TC1574598
A_51_P399959	0.00368372	2.01548	down	77.1049	39.1064	0.0520188	-0.959103	86.0646	69.0874	76.1626	27.7114	28.6081	60.9998	0.154305	-0.110179	0.11193	-1.22185	-0.931818	-0.723642	NM_027422	chr10:79004378-79004319	Mier2	Mus musculus mesoderm induction early response 1, family member 2 (Mier2), mRNA [NM_027422]	GO:0005634|GO:0008150|GO:0006350|GO:0003674|GO:0003677|GO:0005575|GO:0045449	NM_027422	Mm.334193	70427	ENSMUST00000062855	TC1760349
A_51_P255304	0.0146989	2.00818	up	162.096	315.484	1.11452	2.12041	155.127	194.235	136.927	232.985	313.38	400.087	1.00426	1.38113	0.95818	1.84983	2.5216	1.98979	NM_007617	chr6:112422739-112422798	Cav3	Mus musculus caveolin 3 (Cav3), mRNA [NM_007617]	GO:0031594|GO:0006897|GO:0006469|GO:0044424|GO:0005886|GO:0042383|GO:0007009|GO:0042391|GO:0008016|GO:0007204|GO:0031579|GO:0046716|GO:0042593|GO:0016020|GO:0051925|GO:0008104|GO:0030315|GO:0016021|GO:0006641|GO:0005794|GO:0019899|GO:0043409|GO:0031116|GO:0005515|GO:0051001|GO:0030018|GO:0045121|GO:0042632|GO:0005901|GO:0009986|GO:0043234|GO:0032947|GO:0005624|GO:0005737|GO:0005625	NM_007617	Mm.3924	12391	ENSMUST00000075477	TC1582762
A_52_P193440	0.0119644	2.00414	up	123.603	237.203	0.735552	1.73853	115.666	134.964	120.18	252.488	209.444	249.676	0.580776	0.855904	0.769975	1.96581	1.94025	1.30954	XM_001472210	chr4:101019318-101019259	E130102H24Rik	PREDICTED: Mus musculus RIKEN cDNA E130102H24 gene (E130102H24Rik), mRNA [XM_001472210]	GO:0008150|GO:0003674|GO:0005575	XM_001472210	Mm.137053	77866		TC1612584
A_51_P461665	0.00558367	2.00371	down	267.948	128.385	1.85162	0.848949	293.659	258.355	251.831	134.836	108.869	141.449	1.92495	1.79268	1.83723	1.0608	0.996278	0.489765	NM_008599	chr5:92752250-92752191	Cxcl9	Mus musculus chemokine (C-X-C motif) ligand 9 (Cxcl9), mRNA [NM_008599]	GO:0005576|GO:0006955|GO:0006954|GO:0005125|GO:0005615|GO:0008009	NM_008599	Mm.766	17329	ENSMUST00000113093	TC1576952
A_52_P204023	0.0126156	2.0037	up	104.64	202.12	0.496328	1.49899	108.677	96.8008	108.443	229.123	164.975	212.261	0.490857	0.376418	0.62171	1.82572	1.59594	1.07532	AK005009	chr15:36533616-36533557	Pabpc1	Mus musculus adult male liver cDNA, RIKEN full-length enriched library, clone:1300015A08 product:poly A binding protein, cytoplasmic 1, full insert sequence. [AK005009]	GO:0003676|GO:0005634|GO:0008143|GO:0003729|GO:0005681|GO:0008380|GO:0005737|GO:0003723|GO:0006397|GO:0000166		Mm.371570	18458		TC1587736
A_51_P466685	0.00128758	2.00245	up	94.5402	182.771	0.351149	1.35291	99.0751	91.9816	92.5638	168.798	159.309	220.205	0.357408	0.302744	0.393295	1.38489	1.54552	1.12833	NM_175206	chr9:66356490-66356431	Fbxl22	Mus musculus F-box and leucine-rich repeat protein 22 (Fbxl22), mRNA [NM_175206]	GO:0008150|GO:0003674|GO:0005575	NM_175206	Mm.297998	74165		TC1654975
A_51_P455897	0.0154054	2.00214	up	146.627	280.713	0.983151	1.9847	154.456	136.35	149.074	295.033	260.681	286.426	0.998013	0.870641	1.0808	2.19047	2.25597	1.50764	NM_144526	chr11:71860513-71860572	Fam64a	Mus musculus family with sequence similarity 64, member A (Fam64a), mRNA [NM_144526]	GO:0008150|GO:0003674|GO:0005575	NM_144526	Mm.33118	109212	ENSMUST00000021164	TC1575743
A_51_P380970	0.00239611	2.00179	down	204.239	98.3752	1.45898	0.457687	226.28	189.399	197.039	100.02	79.8145	115.291	1.54892	1.34475	1.48326	0.629893	0.548411	0.194757	NM_010111	chr8:8619281-8619222	Efnb2	Mus musculus ephrin B2 (Efnb2), mRNA [NM_010111]	GO:0007399|GO:0001945|GO:0005515|GO:0016020|GO:0009887|GO:0005886|GO:0007275|GO:0030154|GO:0007219|GO:0016021|GO:0005102	NM_010111	Mm.209813	13642	ENSMUST00000001319	TC1582913
A_51_P297671	0.0114449	2.0007	down	1003.26	480.855	3.75684	2.75634	1077.68	926.276	1005.82	521.351	416.829	504.386	3.80067	3.63477	3.83508	3.01185	2.93314	2.32401	NM_008194	chrX:82956434-82949721	Gyk	Mus musculus glycerol kinase (Gyk), transcript variant 1, mRNA [NM_008194]	GO:0005741|GO:0045471|GO:0006071|GO:0006072|GO:0005524|GO:0016740|GO:0005975|GO:0005739|GO:0000166|GO:0005634|GO:0016020|GO:0004370|GO:0016301|GO:0005737|GO:0016773|GO:0042393|GO:0005625	NM_008194	Mm.246682	14933	ENSMUST00000026039	TC1589614
A_51_P476767	0.00235503	1.9997	up	57.9394	111.406	-0.358949	0.640836	64.2698	56.2954	53.2529	110.719	93.805	129.693	-0.266973	-0.405584	-0.404292	0.776497	0.781426	0.364584	NM_010924	chr9:48400174-48400115	Nnmt	Mus musculus nicotinamide N-methyltransferase (Nnmt), mRNA [NM_010924]	GO:0016740|GO:0008168|GO:0008112|GO:0005737|GO:0005625	NM_010924	Mm.458542	18113	ENSMUST00000034808	NP1217891
A_51_P420627	0.0125227	1.99663	up	799.946	1532.1	3.43253	4.4301	818.912	776.886	804.04	1651.75	1360.52	1584.02	3.40452	3.38103	3.51204	4.67552	4.63978	3.975	NM_010922	chr16:18872489-18872430	Mrpl40	Mus musculus mitochondrial ribosomal protein L40 (Mrpl40), nuclear gene encoding mitochondrial protein, mRNA [NM_010922]	GO:0005840|GO:0008150|GO:0003674|GO:0005739|GO:0030529	NM_010922	Mm.20918	18100	ENSMUST00000119273	TC1579252
A_51_P368009	0.00377837	1.99657	down	1762.1	846.26	4.56201	3.56449	2043.87	1534.57	1707.87	773.721	747.037	1018.02	4.72405	4.36309	4.5989	3.58141	3.77487	3.33718	NM_177733	chr4:135750562-135750621	E2f2	Mus musculus E2F transcription factor 2 (E2f2), mRNA [NM_177733]	GO:0005667|GO:0005634|GO:0005515|GO:0003700|GO:0051726|GO:0006350|GO:0003677|GO:0007049|GO:0006915|GO:0006355|GO:0045449	NM_177733	Mm.307932	242705	ENSMUST00000061721	TC1576866
A_52_P502332	0.0114284	1.99622	up	30.5502	58.1542	-1.29223	-0.294964	36.4882	29.1407	26.0216	63.1901	48.5459	62.7265	-1.08368	-1.35557	-1.43745	-0.0326304	-0.16889	-0.683372	AK033222	chr16:77598224-77598283		RIKEN cDNA 2810055G20 gene Gene [Source:MGI Symbol;Acc:MGI:1919929] [ENSMUST00000068704]			Mm.394688		ENSMUST00000068704	TC1611579
A_52_P448729	0.0113355	1.99564	up	32.8277	63.0589	-1.17635	-0.179501	30.5995	32.7355	35.148	69.4047	52.0428	67.7293	-1.33761	-1.18775	-1.00371	0.102704	-0.0685406	-0.572667	NR_015503	chr19:12660614-12660555	A330040F15Rik	Mus musculus RIKEN cDNA A330040F15 gene (A330040F15Rik), non-coding RNA [NR_015503]	GO:0008150|GO:0003674|GO:0005575	NR_015503	Mm.448124	74333		TC1609904
A_51_P124345	0.000440943	1.9951	up	482.646	933.14	2.70116	3.69763	522.625	475.34	449.973	886.376	758.176	1154.87	2.75659	2.67229	2.67461	3.77752	3.79622	3.51914	NM_153166	chr17:29294933-29294874	Cpne5	Mus musculus copine V (Cpne5), mRNA [NM_153166]	GO:0043005|GO:0008150|GO:0003674|GO:0043025	NM_153166	Mm.39905	240058	ENSMUST00000024805	TC1584582
A_51_P124254	0.0061897	1.99477	up	3151.48	6033.75	5.40282	6.39904	3260.61	3486.79	2707.04	6420.4	4920.71	6760.13	5.39788	5.54716	5.26342	6.63419	6.49448	6.06846	NM_009931	chr8:11199068-11199009	Col4a1	Mus musculus collagen, type IV, alpha 1 (Col4a1), mRNA [NM_009931]	GO:0005587|GO:0005576|GO:0005604|GO:0005201|GO:0005581|GO:0005488|GO:0001525|GO:0005578|GO:0048407	NM_009931	Mm.738	12826	ENSMUST00000033898	TC1664521
A_51_P381811	0.049456	1.99369	down	840.585	485.554	3.49804	2.50259	953.965	789.096	778.693	279.683	249.231	927.748	3.62475	3.40353	3.46583	2.11339	2.19117	3.20322	AK018844	chr5:150825171-150825112	1700040A12Rik	Mus musculus adult male testis cDNA, RIKEN full-length enriched library, clone:1700040A12 product:unclassifiable, full insert sequence. [AK018844]	GO:0008150|GO:0003674|GO:0005575		Mm.69396	68207		TC1709191
A_52_P131548	0.00808711	1.99304	up	118.442	226.052	0.670852	1.66582	133.622	106.963	114.74	238.576	192.749	246.829	0.788974	0.520442	0.703141	1.88405	1.82041	1.293	NM_010590	chr14:55186871-55186812	Jub	Mus musculus ajuba (Jub), mRNA [NM_010590]	GO:0048041|GO:0005515|GO:0005886|GO:0007049|GO:0030334|GO:0030027|GO:0005634|GO:0035313|GO:0046872|GO:0007155|GO:0016020|GO:0030054|GO:0030032|GO:0043087|GO:0005737|GO:0005856|GO:0005925|GO:0008270	NM_010590	Mm.100253	16475	ENSMUST00000054487	TC1593184
A_51_P243514	0.0203603	1.99284	up	604.703	1148.44	3.02059	4.01542	661.701	514.813	637.594	1236.82	1038.93	1169.57	3.09699	2.78738	3.17741	4.25816	4.25071	3.53738	NM_001163136	chr12:120705295-120705354	Macc1	Mus musculus metastasis associated in colon cancer 1 (Macc1), mRNA [NM_001163136]	GO:0008150|GO:0003674|GO:0005575	NM_001163136	Mm.31376	238455	ENSMUST00000048880	TC1611409
A_52_P597603	0.0497699	1.98936	up	40.7728	93.3913	-0.866533	0.12577	45.7418	38.5096	38.0669	52.5071	49.274	178.393	-0.7576	-0.953382	-0.888617	-0.299817	-0.147412	0.82454	AK082535	chr13:65388436-65388495	Zfp369	Mus musculus 0 day neonate cerebellum cDNA, RIKEN full-length enriched library, clone:C230060D12 product:hypothetical KRAB box containing protein, full insert sequence. [AK082535]	GO:0005634|GO:0005515|GO:0004872|GO:0051726|GO:0046872|GO:0006350|GO:0045449		Mm.151546	170936		TC1594058
A_51_P355693	6.54701e-05	1.98931	down	136.582	68.6885	0.882631	-0.109636	137.515	138.041	134.191	61.5927	47.2335	97.2393	0.830407	0.888424	0.929062	-0.0695715	-0.20843	-0.0509062	NM_008173	chr18:39574049-39573990	Nr3c1	Mus musculus nuclear receptor subfamily 3, group C, member 1 (Nr3c1), mRNA [NM_008173]	GO:0006111|GO:0030325|GO:0046982|GO:0006350|GO:0030512|GO:0003707|GO:0051059|GO:0008211|GO:0030971|GO:0045449|GO:0031072|GO:0005634|GO:0046872|GO:0006916|GO:0016020|GO:0005829|GO:0016568|GO:0004879|GO:0003677|GO:0060603|GO:0042921|GO:0008270|GO:0005622|GO:0005515|GO:0004872|GO:0046685|GO:0003700|GO:0043234|GO:0051789|GO:0046983|GO:0043525|GO:0042803|GO:0003690|GO:0006355|GO:0006366|GO:0042127|GO:…	NM_008173	Mm.129481	14815	ENSMUST00000025300	TC1575767
A_51_P472829	0.0148695	1.98561	up	128.323	242.859	0.785135	1.77472	145.372	126.476	113.122	257.211	221.445	249.922	0.910561	0.762193	0.682651	1.99255	2.02064	1.31096	NM_145144	chr2:31828806-31828865	Aif1l	Mus musculus allograft inflammatory factor 1-like (Aif1l), mRNA [NM_145144]	GO:0016020|GO:0008150|GO:0003674|GO:0042995|GO:0005886|GO:0043234|GO:0005856|GO:0005737|GO:0003779|GO:0005509	NM_145144	Mm.24838	108897	ENSMUST00000001920	TC1575594
A_52_P470916	0.0126237	1.9856	up	704.85	1338.03	3.2461	4.23568	768.034	637.382	709.135	1409.18	1200.66	1404.24	3.31198	3.09548	3.33084	4.44639	4.45944	3.8012	NR_028401	chr9:15119833-15121340	Taf1d	Mus musculus TATA box binding protein (Tbp)-associated factor, RNA polymerase I, D (Taf1d), transcript variant 1, non-coding RNA [NR_028401]	GO:0005634|GO:0008150|GO:0006350|GO:0003674|GO:0003677|GO:0005575|GO:0045449	NR_028401	Mm.354115	75316		TC1681345
A_51_P371876	0.00371294	1.98524	down	1553.47	753.169	4.38705	3.39774	1684.52	1550.21	1425.7	785.516	620.519	853.471	4.44508	4.37772	4.33837	3.60324	3.50716	3.08282	NM_027230	chr2:165611006-165610947	Zmynd8	Mus musculus zinc finger, MYND-type containing 8 (Zmynd8), mRNA [NM_027230]	GO:0046872|GO:0008150|GO:0003674|GO:0016301|GO:0005575	NM_027230	Mm.227598	228880	ENSMUST00000109258	TC1715711
A_52_P412600	0.00681685	1.9852	down	170.039	82.973	1.19623	0.206948	184.097	159.678	166.341	92.7428	63.7354	92.4408	1.25128	1.09849	1.23892	0.520906	0.223855	-0.123916	NM_029780	chr6:115594480-115587723	Raf1	Mus musculus v-raf-leukemia viral oncogene 1 (Raf1), mRNA [NM_029780]	GO:0004672|GO:0005515|GO:0046982|GO:0007243|GO:0005886|GO:0031434|GO:0005524|GO:0005626|GO:0016740|GO:0005057|GO:0000166|GO:0007165|GO:0046872|GO:0004674|GO:0005829|GO:0007010|GO:0000165|GO:0001666|GO:0016301|GO:0006468|GO:0048011|GO:0006915|GO:0004709	NM_029780	Mm.184163	110157	ENSMUST00000000451	TC1733209
A_51_P402943	0.0155734	1.98366	up	141.624	267.73	0.92724	1.91541	158.452	143.497	122.921	284.311	244.466	274.412	1.03486	0.94435	0.802507	2.13707	2.16332	1.44582	NM_009114	chr3:90496644-90496585	S100a9	Mus musculus S100 calcium binding protein A9 (calgranulin B) (S100a9), mRNA [NM_009114]	GO:0045113|GO:0005576|GO:0016020|GO:0005886|GO:0030595|GO:0005615|GO:0006935|GO:0005856|GO:0005737|GO:0031532|GO:0005509	NM_009114	Mm.2128	20202	ENSMUST00000117167	TC1578387
A_51_P105078	0.0121235	1.98276	up	3394.39	6433.74	5.51457	6.50207	3631.33	3474.36	3077.49	6761.73	5847.96	6691.54	5.55324	5.542	5.44846	6.70892	6.74355	6.05375	NM_011311	chr3:90409842-90409902	S100a4	Mus musculus S100 calcium binding protein A4 (S100a4), mRNA [NM_011311]	GO:0005515|GO:0043005|GO:0048306|GO:0042802|GO:0005509	NM_011311	Mm.3925	20198	ENSMUST00000001046	TC1581621
A_52_P493925	0.00137094	1.98193	up	412.464	791.445	2.47344	3.46034	424.237	441.26	371.895	799.698	621.943	952.693	2.45568	2.56496	2.39967	3.62905	3.51047	3.24149	NM_027280	chr8:91116416-91116475	Nkd1	Mus musculus naked cuticle 1 homolog (Drosophila) (Nkd1), transcript variant 1, mRNA [NM_027280]	GO:0005515|GO:0016020|GO:0005886|GO:0007275|GO:0030154|GO:0005737|GO:0016055|GO:0007283|GO:0005509	NM_027280	Mm.30219	93960		TC1617928
A_51_P334344	0.00170768	1.98128	down	155.083	75.3713	1.06223	0.0757915	171.09	148.745	145.414	72.385	64.1644	89.5645	1.14557	0.996165	1.04494	0.163362	0.233532	-0.169519	NM_001081409	chr15:66436402-66436461	Phf20l1	Mus musculus PHD finger protein 20-like 1 (Phf20l1), mRNA [NM_001081409]	GO:0003676|GO:0046872|GO:0008150|GO:0003674|GO:0008270|GO:0005575	NM_001081409	Mm.267473	239510	ENSMUST00000048188	NP1258274
A_52_P384594	0.0033488	1.98121	up	199.957	381.327	1.43117	2.41755	200.577	210.742	188.552	387.572	321.409	434.999	1.37497	1.4988	1.41974	2.58406	2.5581	2.1105	NM_008569	chr2:128436576-128436517	Anapc1	Mus musculus anaphase promoting complex subunit 1 (Anapc1), mRNA [NM_008569]	GO:0005634|GO:0005515|GO:0007067|GO:0051301|GO:0007049	NM_008569	Mm.277408	17222	ENSMUST00000014499	TC1725914
A_51_P451606	0.00576719	1.97807	down	76.9246	37.9014	0.0461941	-0.937902	88.5738	69.111	73.0891	41.8482	26.809	45.0469	0.195765	-0.109686	0.0525036	-0.627166	-1.02552	-1.16102	NM_011448	chr11:112644310-112645162	Sox9	Mus musculus SRY-box containing gene 9 (Sox9), mRNA [NM_011448]	GO:0060008|GO:0051216|GO:0006350|GO:0030154|GO:0048709|GO:0030238|GO:0007283|GO:0032331|GO:0045892|GO:0045449|GO:0005634|GO:0010843|GO:0060512|GO:0003677|GO:0016481|GO:0045662|GO:0001502|GO:0008584|GO:0019100|GO:0045165|GO:0010628|GO:0005515|GO:0003700|GO:0001837|GO:0030502|GO:0060517|GO:0045944|GO:0042981|GO:0060009|GO:0007507|GO:0060350|GO:0006355|GO:0001708|GO:0042127|GO:0014032|GO:0043565|GO:…	NM_011448	Mm.286407	20682	ENSMUST00000000579	TC1574097
A_51_P296109	0.0208188	1.97334	up	119.735	222.291	0.644128	1.62477	101.244	165.222	92.738	213.63	175.899	277.345	0.388644	1.14773	0.396007	1.72471	1.68844	1.46116	NM_028618	chr7:31562828-31563278	Dmkn	Mus musculus dermokine (Dmkn), transcript variant 1, mRNA [NM_028618]	GO:0005576|GO:0008150|GO:0003674|GO:0005615|GO:0030154	NM_028618	Mm.30138	73712	ENSMUST00000041703	NP882852
A_52_P604568	0.0043653	1.97254	up	114.66	217.003	0.625253	1.60531	126.105	102.674	115.2	213.011	187.782	250.215	0.705442	0.461402	0.708916	1.72053	1.78275	1.31265	NM_027968	chr10:11015892-11015951	Fbxo30	Mus musculus F-box protein 30 (Fbxo30), transcript variant 1, mRNA [NM_027968]	GO:0046872|GO:0008150|GO:0003674|GO:0008270|GO:0005575	NM_027968	Mm.276229	71865	ENSMUST00000129456	TC1578093
A_52_P233342	0.00274608	1.97187	up	380.283	723.172	2.35876	3.33833	358.071	388.638	394.138	675.862	629.5	864.155	2.21106	2.38175	2.48348	3.38633	3.52789	3.10077	NM_001024134	chr17:36997849-36997790	Trim15	Mus musculus tripartite motif-containing 15 (Trim15), transcript variant 2, mRNA [NM_001024134]	GO:0046872|GO:0008150|GO:0003674|GO:0005575	NM_001024134	Mm.307027	69097	ENSMUST00000025329	NP745917
A_52_P225898	0.00812267	1.97181	up	113.065	213.582	0.60291	1.58243	115.272	125.491	98.4314	227.031	179.397	234.319	0.57586	0.750905	0.481965	1.81248	1.71684	1.21796	NM_008428	chr6:142513546-142513487	Kcnj8	Mus musculus potassium inwardly-rectifying channel, subfamily J, member 8 (Kcnj8), mRNA [NM_008428]	GO:0005792|GO:0043330|GO:0010107|GO:0005244|GO:0005515|GO:0042383|GO:0005524|GO:0042311|GO:0005216|GO:0005739|GO:0007507|GO:0006810|GO:0005242|GO:0008282|GO:0030016|GO:0016020|GO:0006811|GO:0009268|GO:0015272|GO:0051607|GO:0032496|GO:0016021|GO:0006813	NM_008428	Mm.1482	16523	ENSMUST00000032374	TC1588318
A_52_P349356	0.00521036	1.97094	up	195.94	369.955	1.39795	2.37683	189.398	219.513	178.908	360.309	327.062	422.495	1.29223	1.55763	1.34399	2.47883	2.58325	2.06842	NM_144819	chr5:125315408-125315349	Ccdc92	Mus musculus coiled-coil domain containing 92 (Ccdc92), mRNA [NM_144819]	GO:0008150|GO:0003674|GO:0005575	NM_144819	Mm.389693	215707	ENSMUST00000036206	TC1581068
A_52_P346256	0.0196563	1.97037	down	2397.97	1329.12	5.01414	4.03567	2587.2	2368.74	2237.98	846.935	786.124	2354.3	5.06414	4.98937	4.9889	3.71185	3.84844	4.54671	NM_027275	chr6:71857825-71857662	Ptcd3	Mus musculus pentatricopeptide repeat domain 3 (Ptcd3), nuclear gene encoding mitochondrial protein, mRNA [NM_027275]	GO:0008150|GO:0003674|GO:0005739	NM_027275	Mm.30256	69956	ENSMUST00000082094	TC1577908
A_52_P501969	0.0193052	1.97005	down	172.785	83.9976	1.2171	0.238864	192.614	166.698	159.044	94.2626	73.8478	83.8824	1.31652	1.16057	1.1742	0.544355	0.436315	-0.264077	NM_030153	chr13:59708753-59709525	Naa35	Mus musculus N(alpha)-acetyltransferase 35, NatC auxiliary subunit (Naa35), mRNA [NM_030153]	GO:0005515|GO:0005737|GO:0048659	NM_030153	Mm.253902	78689	ENSMUST00000022038	TC1722737
A_51_P273667	0.00475608	1.97002	up	297.047	562.432	2.00006	2.97827	305.35	317.2	268.589	585.076	470.415	631.806	1.98128	2.08872	1.93018	3.17822	3.10762	2.64896	NM_011441	chr1:4481949-4481890	Sox17	Mus musculus SRY-box containing gene 17 (Sox17), mRNA [NM_011441]	GO:0003700|GO:0006350|GO:0001570|GO:0003705|GO:0035050|GO:0001947|GO:0060214|GO:0001525|GO:0045449|GO:0030178|GO:0005634|GO:0010843|GO:0003677|GO:0045893|GO:0060956	NM_011441	Mm.279103	20671	ENSMUST00000116652	TC1595463
A_52_P630828	0.00412976	1.97002	down	2848.42	1390.68	5.2594	4.28119	3194.77	2587.15	2763.34	1432.91	1139.3	1599.82	5.36845	5.11662	5.29311	4.47048	4.38376	3.98932	NM_016721	chr7:87858789-87858730	Iqgap1	Mus musculus IQ motif containing GTPase activating protein 1 (Iqgap1), mRNA [NM_016721]	GO:0005515|GO:0005886|GO:0007264|GO:0005516|GO:0043234|GO:0007165|GO:0016020|GO:0043005|GO:0031252|GO:0005099|GO:0005737|GO:0051056|GO:0005096|GO:0032403|GO:0005622	NM_016721	Mm.207619	29875	ENSMUST00000032751	TC1572480
A_52_P653684	0.0119066	1.96759	down	865.138	422.147	3.54467	2.56824	915.441	832.831	847.141	460.261	365.339	440.841	3.56528	3.48135	3.58738	2.83205	2.74292	2.12974	NM_029735	chr1:187222287-187222346	Eprs	Mus musculus glutamyl-prolyl-tRNA synthetase (Eprs), mRNA [NM_029735]	GO:0004818|GO:0005524|GO:0006424|GO:0003723|GO:0000166|GO:0004812|GO:0006433|GO:0003824|GO:0006412|GO:0005737|GO:0006418|GO:0004827|GO:0016874	NM_029735	Mm.154511	107508	ENSMUST00000046514	TC1634061
A_51_P100991	0.000381307	1.96582	down	5826.27	2895.75	6.297	5.32187	6003.87	5834.22	5640.71	2877.35	2172.69	3637.22	6.27863	6.28979	6.32258	5.47627	5.3151	5.17424	NM_145067	chr6:136648027-136646532	Gucy2c	Mus musculus guanylate cyclase 2c (Gucy2c), transcript variant 2, mRNA [NM_145067]	GO:0004672|GO:0004872|GO:0016849|GO:0005524|GO:0004383|GO:0005525|GO:0009190|GO:0000166|GO:0042127|GO:0016829|GO:0009636|GO:0016020|GO:0015643|GO:0006468|GO:0006182|GO:0016021	NM_145067	Mm.222729	14917	ENSMUST00000032338	TC1586408
A_52_P326240	0.00826777	1.96575	up	73.2596	137.672	-0.0204021	0.95468	81.4704	68.2556	70.0527	138.307	124.643	150.066	0.0751605	-0.127654	-0.00871277	1.09747	1.19149	0.575082	NM_013600	chr17:35182101-35181367	Msh5	Mus musculus mutS homolog 5 (E. coli) (Msh5), transcript variant 1, mRNA [NM_013600]	GO:0030983|GO:0007127|GO:0007126|GO:0005524|GO:0003677|GO:0000795|GO:0006298|GO:0000166|GO:0007292|GO:0007129	NM_013600	Mm.24192	17687	ENSMUST00000007250	TC1652133
A_51_P203182	0.0073566	1.96444	up	176.424	333.27	1.25108	2.2252	185.449	172.621	171.202	356.292	282.001	361.517	1.26183	1.21094	1.28047	2.46266	2.36939	1.84354	NM_138310	chr7:133732372-133732431	Apob48r	Mus musculus apolipoprotein B48 receptor (Apob48r), mRNA [NM_138310]	GO:0034361|GO:0004872|GO:0005886|GO:0008203|GO:0006869|GO:0034362|GO:0006810|GO:0006629|GO:0016020|GO:0008202|GO:0030229|GO:0005575|GO:0042627|GO:0006641	NM_138310	Mm.170665	171504	ENSMUST00000039522	TC1582093
A_52_P430274	0.00889222	1.96407	up	241.451	454.58	1.70321	2.67705	244.511	226.81	253.032	465.201	404.135	494.402	1.66071	1.60481	1.84409	2.84745	2.88853	2.29517	NM_001081265	chr5:139662397-139662456	Heatr2	Mus musculus HEAT repeat containing 2 (Heatr2), mRNA [NM_001081265]	GO:0008150|GO:0003674|GO:0005575	NM_001081265	Mm.5547	433956	ENSMUST00000026975	TC1583661
A_52_P130415	0.00362583	1.96405	down	331.762	163.62	2.16019	1.18636	360.739	310.064	324.484	174.715	126.204	189.94	2.22177	2.05589	2.20292	1.4346	1.20945	0.915028	NM_173760	chr1:99620310-99620251	Ppip5k2	Mus musculus diphosphoinositol pentakisphosphate kinase 2 (Ppip5k2), mRNA [NM_173760]	GO:0005524|GO:0016740|GO:0016301|GO:0005737|GO:0033857|GO:0000166|GO:0003993	NM_173760	Mm.220817	227399	ENSMUST00000042509	TC1577204
A_52_P542388	0.00586485	1.96277	down	65.943	32.8978	-0.169702	-1.14259	61.3622	69.5542	66.9125	36.4116	23.2088	39.073	-0.333764	-0.100463	-0.0748773	-0.827933	-1.23357	-1.36627	NM_008332	chr19:34648307-34648366	Ifit2	Mus musculus interferon-induced protein with tetratricopeptide repeats 2 (Ifit2), mRNA [NM_008332]	GO:0005488	NM_008332	Mm.2036	15958	ENSMUST00000102826	TC1580306
A_51_P374034	0.00630409	1.96212	up	69.0174	130.229	-0.10519	0.867225	74.9714	63.7482	68.3326	137.896	108.096	144.695	-0.0447741	-0.226216	-0.0445786	1.09318	0.985997	0.522499	NM_177088	chr11:106678013-106678072	Ccdc45	Mus musculus coiled-coil domain containing 45 (Ccdc45), transcript variant 1, mRNA [NM_177088]	GO:0008150|GO:0003674|GO:0005575	NM_177088	Mm.30524	320162	ENSMUST00000018516	TC1581337
A_52_P627925	0.0156392	1.95971	down	173.061	84.4175	1.22203	0.251387	177.37	181.92	159.892	88.3426	78.6051	86.3049	1.19757	1.28663	1.18188	0.450779	0.526383	-0.223003	NM_001033528	chr11:118126215-118126156	Usp36	Mus musculus ubiquitin specific peptidase 36 (Usp36), mRNA [NM_001033528]	GO:0004221|GO:0005634|GO:0016787|GO:0008150|GO:0003674|GO:0006511|GO:0008233|GO:0005575|GO:0008234	NM_001033528	Mm.232293	72344	ENSMUST00000144153	TC1597401
A_51_P383599	0.00138967	1.95941	down	123.991	61.036	0.739429	-0.23099	136.876	118.052	117.046	58.6925	51.0335	73.3819	0.823678	0.662751	0.731857	-0.139153	-0.096796	-0.457021	NM_030035	chr16:36887687-36887746	Golgb1	Mus musculus golgi autoantigen, golgin subfamily b, macrogolgin 1 (Golgb1), mRNA [NM_030035]	GO:0008150|GO:0003674|GO:0005794	NM_030035	Mm.244815	224139	ENSMUST00000135406	TC1645610
A_51_P233825	0.0098749	1.95772	down	581.28	284.866	2.97082	2.00164	613.001	550.606	580.233	302.381	248.325	303.892	2.9867	2.88435	3.04141	2.22597	2.18592	1.59304	NM_001042541	chr11:88696468-88696409	Akap1	Mus musculus A kinase (PRKA) anchor protein 1 (Akap1), nuclear gene encoding mitochondrial protein, transcript variant 2, mRNA [NM_001042541]	GO:0005741|GO:0031594|GO:0045211|GO:0035308|GO:0019903|GO:0030346|GO:0003723|GO:0019901|GO:0019904|GO:0005743|GO:0016020|GO:0051534|GO:0016021|GO:0003676|GO:0005515|GO:0010614|GO:0005739|GO:0005811|GO:0034237|GO:0032947|GO:0008017|GO:0030061|GO:0048487|GO:0005759|GO:0005783	NM_001042541	Mm.2969	11640	ENSMUST00000143720	TC1668728
A_52_P652459	0.00975663	1.95748	down	166.489	81.3191	1.16201	0.193007	188.843	157.933	152.69	85.6392	70.9126	87.4055	1.288	1.08264	1.11539	0.405941	0.377803	-0.204722	AK038775	chr4:58843759-58843700		Proteasome-associated protein ECM29 homolog (Ecm29) [Source:UniProtKB/Swiss-Prot;Acc:Q6PDI5] [ENSMUST00000107557]			Mm.234801		ENSMUST00000107557	TC1590608
A_51_P449194	0.0213093	1.95716	down	210.694	117.418	1.50263	0.533873	237.143	198.462	196.477	76.5667	67.7238	207.963	1.61657	1.41219	1.47914	0.244387	0.311422	1.04581	AK084851	chr10:50454164-50454223	Ascc3	Mus musculus 13 days embryo lung cDNA, RIKEN full-length enriched library, clone:D430001L07 product:inferred: dJ161I14.1 (RNA helicase) {Homo sapiens}, full insert sequence. [AK084851]	GO:0004386|GO:0016787|GO:0008150|GO:0003674|GO:0005524|GO:0005575		Mm.222497	77987		TC1621468
A_52_P421234	0.00893207	1.95715	up	1000.32	1875.53	3.75174	4.72049	1073.8	906.113	1021.04	1943.47	1639.02	2044.1	3.79547	3.60302	3.85674	4.91016	4.90845	4.34288	NM_133832	chr1:16121478-16121537	Rdh10	Mus musculus retinol dehydrogenase 10 (all-trans) (Rdh10), mRNA [NM_133832]	GO:0009887|GO:0043584|GO:0005488|GO:0043583|GO:0003824|GO:0035115|GO:0003674|GO:0016020|GO:0008152|GO:0004745|GO:0060431|GO:0016021|GO:0048703|GO:0005792|GO:0008150|GO:0008406|GO:0031076|GO:0001701|GO:0060449|GO:0007601|GO:0016491|GO:0001656|GO:0002138|GO:0014032|GO:0048568|GO:0005624|GO:0005575|GO:0005783|GO:0055114	NM_133832	Mm.274376	98711	ENSMUST00000027053	TC1581628
A_51_P428742	0.00714218	1.95282	up	207.397	388.45	1.48327	2.44883	217.143	191.931	213.118	394.607	341.056	429.688	1.48946	1.36392	1.59643	2.61002	2.6437	2.09277	NM_172437	chr15:94353193-94353134	Pus7l	Mus musculus pseudouridylate synthase 7 homolog (S. cerevisiae)-like (Pus7l), mRNA [NM_172437]	GO:0008150|GO:0008033|GO:0003674|GO:0009451|GO:0016853|GO:0003723|GO:0009982|GO:0001522|GO:0005575	NM_172437	Mm.34344	78895	ENSMUST00000049151	TC1698563
A_52_P474242	0.00170132	1.95207	down	14633.1	7242.27	7.62577	6.66076	14860.5	14819.7	14219	7196.32	5984.3	8546.19	7.58615	7.6347	7.65645	6.79879	6.7768	6.40669	NM_001001892	chr17:34136724-34136478	H2-K1	Mus musculus histocompatibility 2, K1, K region (H2-K1), transcript variant 1, mRNA [NM_001001892]	GO:0019882|GO:0002474|GO:0016020|GO:0006955|GO:0042612|GO:0042742|GO:0042590|GO:0009897|GO:0016021|GO:0001916|GO:0042605	NM_001001892	Mm.422886	14972	ENSMUST00000114311	TC1605666
A_52_P210078	0.0151917	1.95196	up	2296.45	4260.94	4.94269	5.90761	2181.55	2703.05	2004.76	4014.62	4112.71	4655.48	4.81809	5.17984	4.83013	5.95679	6.23571	5.53034	NM_007392	chr19:34315756-34315697	Acta2	Mus musculus actin, alpha 2, smooth muscle, aorta (Acta2), mRNA [NM_007392]	GO:0005515|GO:0014829|GO:0008217|GO:0005524|GO:0005856|GO:0005737|GO:0030485|GO:0015629|GO:0000166	NM_007392	Mm.213025	11475		TC1573391
A_51_P126310	0.0153235	1.95191	up	115.413	215.139	0.635042	1.59993	128.519	106.437	111.283	226.733	196.206	222.478	0.732798	0.513326	0.659003	1.81059	1.84605	1.14315	AK089967	chr3:137821149-137821208	Rg9mtd2	Mus musculus nullipotent stem cell CRL-2070 NE cDNA, RIKEN full-length enriched library, clone:G430033E11 product:hypothetical protein, full insert sequence. [AK089967]	GO:0008150|GO:0003674|GO:0016740|GO:0008168|GO:0005575		Mm.471692	108943
A_52_P194971	0.0260103	1.94937	up	143.833	274.976	0.920258	1.88326	101.116	158.419	171.963	237.113	188.342	399.472	0.38683	1.08707	1.28687	1.87517	1.78704	1.98758	NM_010460	chr11:96151211-96151270	Hoxb7	Mus musculus homeobox B7 (Hoxb7), mRNA [NM_010460]	GO:0005515|GO:0003700|GO:0006350|GO:0007275|GO:0030099|GO:0006355|GO:0045449|GO:0030528|GO:0005634|GO:0043565|GO:0048704|GO:0003677|GO:0009952	NM_010460	Mm.390366	15415	ENSMUST00000049352	TC1585082
A_52_P247086	0.0216521	1.94895	up	266.021	490.495	1.81961	2.78231	234.134	338.143	225.785	524.078	413.377	534.029	1.59815	2.18096	1.67973	3.01938	2.92115	2.4064	AK154692	chr3:95576357-95576298	Rprd2	Mus musculus NOD-derived CD11c +ve dendritic cells cDNA, RIKEN full-length enriched library, clone:F630103I02 product:Hypothetical serine-rich region containing protein homolog [Mus musculus], full insert sequence. [AK154692]	GO:0008150|GO:0003674|GO:0005575		Mm.196275	75137		TC1600145
A_52_P650325	0.000172114	1.94414	down	273.928	137.759	1.88261	0.923477	303.242	254.544	263.997	126.078	106.302	180.899	1.97128	1.77124	1.9053	0.963912	0.961854	0.844665	NM_177766	chr8:75002303-75002244	Slc35e1	Mus musculus solute carrier family 35, member E1 (Slc35e1), mRNA [NM_177766]	GO:0016020|GO:0008150|GO:0003674|GO:0016021|GO:0005575|GO:0006810	NM_177766	Mm.291461	270066
A_52_P7948	0.00785082	1.94414	down	1440.77	712.446	4.28171	3.32258	1431.94	1453.05	1437.32	751.133	611.324	774.88	4.21071	4.28434	4.35009	3.53867	3.48563	2.94346	NM_016965	chr2:80348891-80347058	Nckap1	Mus musculus NCK-associated protein 1 (Nckap1), mRNA [NM_016965]	GO:0048340|GO:0007492|GO:0005886|GO:0030903|GO:0048570|GO:0048339|GO:0030950|GO:0016020|GO:0045176|GO:0048617|GO:0016021|GO:0001756|GO:0005515|GO:0008078|GO:0007354|GO:0001701|GO:0035050|GO:0045175|GO:0001843|GO:0032880|GO:0030027|GO:0042995|GO:0030032|GO:0050821|GO:0005737|GO:0010172|GO:0042074	NM_016965	Mm.25203	50884	ENSMUST00000111759	TC1598006
A_52_P512110	0.000228777	1.94309	down	88.884	44.526	0.261668	-0.696688	93.6083	88.6735	84.3702	39.5173	37.0326	57.028	0.275522	0.249902	0.25958	-0.709845	-0.559442	-0.820775	NM_001033259	chr10:58913973-58911567	Ccdc109a	Mus musculus coiled-coil domain containing 109A (Ccdc109a), mRNA [NM_001033259]	GO:0016020|GO:0008150|GO:0003674|GO:0005739|GO:0016021	NM_001033259	Mm.296470	215999	ENSMUST00000020312	TC1586614
A_51_P136479	0.0052456	1.94297	down	187.939	93.135	1.3421	0.383835	195.951	189.818	178.049	98.1959	77.5412	103.668	1.34131	1.34794	1.33705	0.603333	0.506723	0.041451	NM_030096	chr11:83763184-83764838	Ddx52	Mus musculus DEAD (Asp-Glu-Ala-Asp) box polypeptide 52 (Ddx52), mRNA [NM_030096]	GO:0004386|GO:0003676|GO:0008026|GO:0005634|GO:0016787|GO:0008150|GO:0003674|GO:0005524|GO:0003723|GO:0000166|GO:0005575	NM_030096	Mm.280544	78394	ENSMUST00000049257	TC1676054
A_51_P287810	0.00298564	1.94232	down	11182.1	5547.7	7.23594	6.27816	12039.3	10693.3	10813.7	5635.07	4599.72	6408.31	7.28242	7.1639	7.2615	6.44596	6.39716	5.99135	NM_019946	chr6:138104741-138104800	Mgst1	Mus musculus microsomal glutathione S-transferase 1 (Mgst1), mRNA [NM_019946]	GO:0005792|GO:0005741|GO:0005778|GO:0004364|GO:0016740|GO:0042802|GO:0005739|GO:0042803|GO:0005743|GO:0042493|GO:0005634|GO:0016020|GO:0032496|GO:0006749|GO:0010243|GO:0045177|GO:0005783	NM_019946	Mm.14796	56615	ENSMUST00000120302	TC1625536
A_52_P191975	0.0038736	1.94179	down	2435.51	1206.73	5.037	4.07961	2624.66	2337.01	2344.86	1231.13	1015.97	1373.09	5.08487	4.96992	5.0562	4.25151	4.21848	3.76884	NM_001003934	chr19:7507000-7506525	Rtn3	Mus musculus reticulon 3 (Rtn3), transcript variant 1, mRNA [NM_001003934]	GO:0005515|GO:0016192|GO:0016020|GO:0003674|GO:0006915|GO:0016021|GO:0006810|GO:0005783|GO:0005794	NM_001003934	Mm.246990	20168	ENSMUST00000065304	TC1610058
A_51_P394115	0.00307735	1.94116	down	1464.7	726.191	4.30035	3.34343	1632.55	1332.9	1428.65	723.996	601.912	852.665	4.39986	4.15982	4.34135	3.48558	3.46324	3.08146	NM_023383	chr3:59843885-59843944	Aadac	Mus musculus arylacetamide deacetylase (esterase) (Aadac), mRNA [NM_023383]	GO:0004806|GO:0005792|GO:0008150|GO:0016298|GO:0017171|GO:0016787|GO:0016020|GO:0004091|GO:0008152|GO:0010898|GO:0005575|GO:0016021|GO:0005783	NM_023383	Mm.24547	67758	ENSMUST00000029325	TC1578797
A_52_P218379	0.0017377	1.93926	down	98.6561	49.2546	0.406272	-0.549235	112.759	92.9762	90.2328	41.8511	43.2248	62.6879	0.544058	0.318259	0.356499	-0.627066	-0.33638	-0.684259	NM_001097621	chr12:113419259-113419318	Kif26a	Mus musculus kinesin family member 26A (Kif26a), mRNA [NM_001097621]	GO:0008017|GO:0005515|GO:0009968|GO:0005524|GO:0005874|GO:0001560|GO:0016887|GO:0007018|GO:0003774|GO:0048484|GO:0000166|GO:0003777	NM_001097621	Mm.313104	668303	ENSMUST00000128402	TC1626792
A_51_P496569	0.0277604	1.93564	up	68.8154	127.637	-0.111757	0.841054	71.3998	74.4105	60.6359	146.489	112.698	123.725	-0.115195	-0.00309563	-0.21698	1.18039	1.04615	0.296617	NM_178804	chr5:48696502-48696561	Slit2	Mus musculus slit homolog 2 (Drosophila) (Slit2), mRNA [NM_178804]	GO:0007399|GO:0048812|GO:0050919|GO:0022029|GO:0005886|GO:0031290|GO:0030154|GO:0050728|GO:0060763|GO:0021772|GO:0060603|GO:0007409|GO:0008285|GO:0005576|GO:0005515|GO:0043395|GO:0007275|GO:0005615|GO:0001701|GO:0033563|GO:0045499|GO:0005509|GO:0001656|GO:0010629|GO:0016337|GO:0006935|GO:0007411|GO:0005102	NM_178804	Mm.289739	20563	ENSMUST00000033967	TC1577558
A_52_P255489	0.00433355	1.93561	down	315.076	156.654	2.08821	1.13542	310.399	308.462	326.367	155.309	135.064	179.59	2.00494	2.04842	2.21127	1.26474	1.30733	0.834191	NM_198092	chr9:43903036-43903095	Usp2	Mus musculus ubiquitin specific peptidase 2 (Usp2), transcript variant 3, mRNA [NM_198092]	GO:0004221|GO:0016787|GO:0006511|GO:0005737|GO:0008233|GO:0005813|GO:0008234	NM_198092	Mm.272770	53376	ENSMUST00000034508	TC1598825
A_51_P198694	0.000576223	1.93476	up	32.5669	62.4918	-1.18783	-0.235675	31.8946	30.7186	35.0876	56.654	44.5186	86.3027	-1.2778	-1.27949	-1.00619	-0.190151	-0.293832	-0.223041	NM_144909	chr5:31629583-31629642	Gckr	Mus musculus glucokinase regulatory protein (Gckr), mRNA [NM_144909]	GO:0005634|GO:0043086|GO:0004857|GO:0005829|GO:0005529|GO:0000060|GO:0005737|GO:0005739|GO:0019904|GO:0001678|GO:0019899	NM_144909	Mm.100043	231103	ENSMUST00000072228	TC1610254
A_52_P282279	0.0135526	1.9343	down	606.957	299.868	3.03104	2.07923	663.401	560.201	597.268	309.755	274.567	315.281	3.1007	2.90927	3.08315	2.26072	2.33085	1.64612	NM_138745	chr12:77404834-77404893	Mthfd1	Mus musculus methylenetetrahydrofolate dehydrogenase (NADP+ dependent), methenyltetrahydrofolate cyclohydrolase, formyltetrahydrofolate synthase (Mthfd1), mRNA [NM_138745]	GO:0006548|GO:0006730|GO:0009396|GO:0005524|GO:0005488|GO:0005739|GO:0016491|GO:0000166|GO:0003824|GO:0006164|GO:0016787|GO:0008652|GO:0009086|GO:0008152|GO:0016155|GO:0000105|GO:0004329|GO:0004488|GO:0005737|GO:0004477|GO:0055114|GO:0016874	NM_138745	Mm.29584	108156	ENSMUST00000021443	TC1573267
A_52_P157150	0.00211848	1.93278	down	217.873	108.369	1.54827	0.597588	245.887	218.392	189.339	103.964	90.9754	130.168	1.66881	1.55025	1.42575	0.685676	0.737236	0.369852	NM_178045	chr6:116590338-116590279	Rassf4	Mus musculus Ras association (RalGDS/AF-6) domain family member 4 (Rassf4), mRNA [NM_178045]	GO:0005515|GO:0008150|GO:0003674|GO:0007049|GO:0007165|GO:0005575	NM_178045	Mm.257931	213391	ENSMUST00000035842	TC1675625
A_52_P351116	0.0179564	1.93221	up	111.65	206.343	0.582839	1.53309	115.646	124.297	95.006	230.521	174.974	213.535	0.580529	0.737123	0.430865	1.8345	1.68083	1.08396	NM_010512	chr10:87396567-87396626	Igf1	Mus musculus insulin-like growth factor 1 (Igf1), transcript variant 1, mRNA [NM_010512]	GO:0070373|GO:0007399|GO:0045600|GO:0060741|GO:0048754|GO:0008083|GO:0030324|GO:0060510|GO:0032878|GO:0048009|GO:0005179|GO:0060736|GO:0006916|GO:0045669|GO:0031017|GO:0048286|GO:0060426|GO:0021940|GO:0060527|GO:0060463|GO:0045768|GO:0035264|GO:0008285|GO:0005159|GO:0033143|GO:0005576|GO:0005515|GO:0048468|GO:0007613|GO:0005615|GO:0030104|GO:0051929|GO:0001649|GO:0030307|GO:0045944|GO:0050650|GO:…	NM_010512	Mm.268521	16000	ENSMUST00000095360	TC1651824
A_52_P948080	0.0193914	1.93221	up	822.531	1518.26	3.45869	4.40894	799.754	975.527	692.313	1257.43	1553.5	1743.86	3.37037	3.70951	3.2962	4.28201	4.83114	4.11369	NM_080451	chr3:122779866-122779807	Synpo2	Mus musculus synaptopodin 2 (Synpo2), mRNA [NM_080451]	GO:0005634|GO:0005515|GO:0030018|GO:0005737|GO:0003779	NM_080451	Mm.34359	118449	ENSMUST00000106426	TC1672351
A_51_P421418	0.0152335	1.9311	up	110.353	202.622	0.544374	1.4938	94.3552	143.772	92.9321	204.974	158.348	244.543	0.286987	0.94711	0.399024	1.66504	1.53679	1.27957	NM_008293	chr3:98656389-98656330	Hsd3b1	Mus musculus hydroxy-delta-5-steroid dehydrogenase, 3 beta- and steroid delta-isomerase 1 (Hsd3b1), mRNA [NM_008293]	GO:0006694|GO:0005488|GO:0005739|GO:0016853|GO:0016491|GO:0003824|GO:0016020|GO:0008152|GO:0004769|GO:0016021|GO:0003854|GO:0005783|GO:0055114	NM_008293	Mm.140811	15492	ENSMUST00000107016	TC1578530
A_52_P441294	0.0138287	1.93075	up	199.458	364.994	1.39436	2.34352	185.314	259.594	153.467	327.739	310.005	457.239	1.26078	1.79958	1.1227	2.34215	2.50598	2.18243	NM_007697	chr6:103682933-103682992	Chl1	Mus musculus cell adhesion molecule with homology to L1CAM (Chl1), mRNA [NM_007697]	GO:0007399|GO:0005515|GO:0005576|GO:0050890|GO:0005886|GO:0007275|GO:0030154|GO:0030425|GO:0008344|GO:0005578|GO:0007156|GO:0007155|GO:0016020|GO:0001764|GO:0031175|GO:0007411|GO:0007610|GO:0016021|GO:0045177	NM_007697	Mm.251288	12661	ENSMUST00000066905	TC1634954
A_52_P20867	0.0164358	1.92809	up	35.276	64.9	-1.0782	-0.131025	32.217	40.5962	33.0149	68.4831	57.4914	68.7256	-1.26329	-0.877257	-1.09404	0.0834184	0.0751057	-0.551599	AF311309		Tcfcp2l1	Mus musculus transcription repressor CRTR-1 (Crtr-1) mRNA, complete cds. [AF311309]	GO:0016565|GO:0006350|GO:0008340|GO:0002070|GO:0000902|GO:0045449|GO:0005634|GO:0005667|GO:0007431|GO:0016020|GO:0003677|GO:0005737|GO:0045927|GO:0007028|GO:0000122		Mm.24621	81879
A_51_P408595	0.0297772	1.92801	up	264.825	487.267	1.83122	2.77833	290.105	230.391	273.98	536.147	448.599	477.054	1.90739	1.62741	1.95885	3.05223	3.03912	2.24363	NM_016960	chr1:83115500-83115559	Ccl20	Mus musculus chemokine (C-C motif) ligand 20 (Ccl20), transcript variant 1, mRNA [NM_016960]	GO:0005576|GO:0005515|GO:0006955|GO:0006954|GO:0005125|GO:0042466|GO:0005615|GO:0006935|GO:0008009	NM_016960	Mm.116739	20297	ENSMUST00000027351	TC1586473
A_51_P503756	0.0124885	1.92799	down	18346	9085.89	7.94625	6.99916	20716	16776.9	17544.9	9424.17	8157.87	9675.62	8.06542	7.81366	7.95968	7.18789	7.22381	6.58576	AK008094	chr16:19061885-19061826	Igl-V1	Mus musculus adult male small intestine cDNA, RIKEN full-length enriched library, clone:2010004G10 product:immunoglobulin lambda chain, variable 1, full insert sequence. [AK008094]			Mm.326349	16142		TC1572776
A_52_P442691	0.0038957	1.9278	down	487.763	243.062	2.71493	1.76798	541.186	464.743	457.358	244.619	205.978	278.589	2.80694	2.63976	2.6981	1.92014	1.91618	1.46762	NM_023644	chr3:35875591-35874776	Mccc1	Mus musculus methylcrotonoyl-Coenzyme A carboxylase 1 (alpha) (Mccc1), nuclear gene encoding mitochondrial protein, mRNA [NM_023644]	GO:0009374|GO:0008152|GO:0004485|GO:0005524|GO:0005739|GO:0000166|GO:0003824|GO:0005743|GO:0016874	NM_023644	Mm.249016	72039	ENSMUST00000029259	TC1576087
A_52_P320971	0.00947646	1.92633	up	362.42	668.559	2.28896	3.23481	384.549	341.817	360.894	676.075	605.913	723.69	2.31398	2.19655	2.35635	3.38678	3.4728	2.84485	NM_013603	chr8:96677927-96677986	Mt3	Mus musculus metallothionein 3 (Mt3), mRNA [NM_013603]	GO:0050768|GO:0006875|GO:0046872|GO:0008270|GO:0008021	NM_013603	Mm.2064	17751	ENSMUST00000034211	TC1582090
A_52_P337126	0.0116934	1.92427	up	255.831	470.252	1.77311	2.71743	246.383	305.54	215.57	402.463	449.531	558.76	1.67172	2.03469	1.61293	2.63845	3.04211	2.47171	NM_024285	chr10:45089408-45089467	Bves	Mus musculus blood vessel epicardial substance (Bves), mRNA [NM_024285]	GO:0016020|GO:0016021	NM_024285	Mm.332793	23828	ENSMUST00000095715	TC1585484
A_52_P27244	0.0112125	1.92408	down	315.03	156.89	2.08563	1.14146	342.575	306.432	296.083	167.072	137.33	166.268	2.14723	2.03889	2.07077	1.37006	1.33133	0.722991	NM_207692	chr11:49677113-49677172	Mapk9	Mus musculus mitogen-activated protein kinase 9 (Mapk9), transcript variant alpha2, mRNA [NM_207692]	GO:0004672|GO:0032308|GO:0004707|GO:0007254|GO:0005524|GO:0034644|GO:0045429|GO:0000166|GO:0032722|GO:0004705|GO:0042493|GO:0031394|GO:0005634|GO:0001934|GO:0006468|GO:0016301|GO:0031558|GO:0031175|GO:0031435|GO:0031396|GO:0005515|GO:0051773|GO:0016740|GO:0008656|GO:0044445|GO:0005739|GO:0007258|GO:0051789|GO:0001836|GO:0046328|GO:0043065|GO:0004674|GO:0045941|GO:0010770|GO:0005737|GO:0046686|GO:…	NM_207692	Mm.68933	26420	ENSMUST00000043321	TC1616221
A_51_P472241	0.0178343	1.92146	up	568.248	1043.34	2.93548	3.87769	628.93	541.858	533.955	1112.84	952.708	1064.48	3.02371	2.86124	2.92149	4.10577	4.12572	3.40156	NM_013717	chr11:61326370-61326429	B9d1	Mus musculus B9 protein domain 1 (B9d1), mRNA [NM_013717]	GO:0008150|GO:0003674|GO:0005575	NM_013717	Mm.261226	27078	ENSMUST00000102657	TC1631886
A_51_P376959	0.0496633	1.92143	up	65.0508	120.229	-0.258875	0.683304	51.5801	95.3165	48.2559	85.0878	96.6113	178.987	-0.5843	0.354125	-0.546449	0.396622	0.823952	0.82934	NM_019790	chr1:51242393-51242452	Tmeff2	Mus musculus transmembrane protein with EGF-like and two follistatin-like domains 2 (Tmeff2), mRNA [NM_019790]	GO:0016020|GO:0016021	NM_019790	Mm.245154	56363	ENSMUST00000081851	TC1582032
A_51_P364250	0.00864129	1.92026	down	3839.34	1915.46	5.69079	4.7495	4291.25	3552.38	3674.38	2002.52	1647.31	2096.54	5.79414	5.57404	5.70421	4.95334	4.91573	4.37942	NM_172471	chr2:10173240-10173299	Itih5	Mus musculus inter-alpha (globulin) inhibitor H5 (Itih5), mRNA [NM_172471]	GO:0005576|GO:0008150|GO:0003674|GO:0004867|GO:0030414|GO:0005575|GO:0030212	NM_172471	Mm.313876	209378	ENSMUST00000026886	TC1578490
A_51_P432924	0.000381409	1.92014	down	6615.76	3359.07	6.48	5.53878	6556.86	6913.14	6377.29	3245.07	2598.36	4233.79	6.40575	6.5346	6.49965	5.64977	5.57322	5.39336	NM_153598	chr5:87319612-87319553	Ugt2b34	Mus musculus UDP glucuronosyltransferase 2 family, polypeptide B34 (Ugt2b34), mRNA [NM_153598]	GO:0016757|GO:0008150|GO:0003674|GO:0016740|GO:0005575	NM_153598	Mm.281844	100727	ENSMUST00000113333	TC1583633
A_51_P438640	0.0137388	1.91904	up	1351.42	2489.34	4.18821	5.12859	1361.11	1280.77	1412.38	2682.38	2160.11	2625.53	4.13753	4.10226	4.32484	5.37504	5.30672	4.70402	NM_030138	chr16:31093050-31092991	Acap2	Mus musculus ArfGAP with coiled-coil, ankyrin repeat and PH domains 2 (Acap2), mRNA [NM_030138]	GO:0008060|GO:0032312|GO:0030029|GO:0046872|GO:0001726|GO:0008270|GO:0005096	NM_030138	Mm.274646	78618	ENSMUST00000058033	TC1602209
A_52_P39157	0.0144632	1.91897	up	350.336	638.093	2.22581	3.16615	383.581	387.672	279.754	657.105	565.356	691.818	2.31035	2.37816	1.98893	3.34572	3.37285	2.77987	NM_007552	chr2:18607987-18608046	Bmi1	Mus musculus Bmi1 polycomb ring finger oncogene (Bmi1), mRNA [NM_007552]	GO:0006350|GO:0009987|GO:0043066|GO:0016604|GO:0016573|GO:0048103|GO:0045449|GO:0001501|GO:0016574|GO:0005634|GO:0046872|GO:0016568|GO:0004842|GO:0021903|GO:0031519|GO:0008270|GO:0005515|GO:0001701|GO:0007420|GO:0048704|GO:0005737|GO:0003682|GO:0048706|GO:0006959|GO:0000151|GO:0000122|GO:0016564	NM_007552	Mm.289584	12151	ENSMUST00000028071	TC1574389
A_51_P137336	0.0129748	1.91884	up	13369.6	24536.3	7.49153	8.43176	14845.2	12629.7	12633.7	25933.7	21821.8	25853.5	7.58467	7.404	7.48591	8.64828	8.64331	8.0037	NM_009864	chr8:109193812-109193871	Cdh1	Mus musculus cadherin 1 (Cdh1), mRNA [NM_009864]	GO:0007416|GO:0005886|GO:0019903|GO:0060662|GO:0019904|GO:0007156|GO:0051260|GO:0016020|GO:0007155|GO:0008013|GO:0016021|GO:0005913|GO:0045177|GO:0016323|GO:0001829|GO:0005515|GO:0005912|GO:0005911|GO:0005509|GO:0019538|GO:0042153|GO:0043281|GO:0060693|GO:0016337|GO:0030054|GO:0005737	NM_009864	Mm.35605	12550	ENSMUST00000000312	TC1573477
A_51_P401668	0.0150114	1.91878	down	71.4587	39.2852	-0.0664595	-1.00665	80.9543	75.5339	57.8878	27.5784	23.9475	66.3298	0.0659924	0.0185223	-0.283893	-1.22879	-1.18836	-0.602789	NM_010686	chr4:130490785-130490844	Laptm5	Mus musculus lysosomal-associated protein transmembrane 5 (Laptm5), mRNA [NM_010686]	GO:0005764|GO:0005887|GO:0016020|GO:0005765|GO:0016021|GO:0006810	NM_010686	Mm.271868	16792	ENSMUST00000102577	TC1574550
A_52_P306845	0.00916306	1.91666	up	9193.73	16873.2	6.95251	7.89111	9381.68	9803.67	8395.84	17361.5	14977.6	18280.5	6.92259	7.03858	6.89638	8.06935	8.10035	7.50364	NM_007616	chr6:17291169-17291228	Cav1	Mus musculus caveolin 1, caveolae protein (Cav1), mRNA [NM_007616]	GO:0005886|GO:0055074|GO:0005938|GO:0019915|GO:0046426|GO:0009612|GO:0031410|GO:0009968|GO:0000299|GO:0016020|GO:0005829|GO:0019905|GO:0000165|GO:0030857|GO:0050998|GO:0005925|GO:0008104|GO:0019217|GO:0005794|GO:0008285|GO:0045807|GO:0009986|GO:0045907|GO:0043234|GO:0000149|GO:0032570|GO:0033484|GO:0005887|GO:0007519|GO:0007595|GO:0005737|GO:0030879|GO:0016504|GO:0006816|GO:0042310|GO:0006897|GO:…	NM_007616	Mm.28278	12389	ENSMUST00000007799	TC1574096
A_52_P517773	0.00636277	1.91511	up	114.013	210.047	0.622102	1.55953	113.896	112.68	115.465	217.054	179.406	233.68	0.558524	0.595554	0.712228	1.74765	1.71692	1.21402	NM_011203	chr5:20494875-20493304	Ptpn12	Mus musculus protein tyrosine phosphatase, non-receptor type 12 (Ptpn12), mRNA [NM_011203]	GO:0016311|GO:0005515|GO:0004872|GO:0016787|GO:0004721|GO:0005829|GO:0005737|GO:0016791|GO:0004725|GO:0006470	NM_011203	Mm.319117	19248	ENSMUST00000030556	NP053522
A_51_P366513	0.000117169	1.9151	down	630.764	326.2	3.08744	2.15002	623.979	680.607	587.706	298.44	232.572	447.588	3.01231	3.19015	3.05987	2.20704	2.09137	2.15165	NM_011864	chr19:32737712-32737771	Papss2	Mus musculus 3'-phosphoadenosine 5'-phosphosulfate synthase 2 (Papss2), mRNA [NM_011864]	GO:0007596|GO:0016772|GO:0005524|GO:0016779|GO:0016740|GO:0016301|GO:0004781|GO:0000103|GO:0060348|GO:0004020|GO:0000166|GO:0003824	NM_011864	Mm.203916	23972	ENSMUST00000025833	TC1596234
A_52_P5652	0.00226872	1.91173	down	479.737	242.767	2.69205	1.75717	522.488	445.516	471.207	246.705	192.322	289.274	2.75621	2.5788	2.74114	1.93239	1.81722	1.52192	NM_019748	chr7:16953902-16952241	Sae1	Mus musculus SUMO1 activating enzyme subunit 1 (Sae1), mRNA [NM_019748]	GO:0005634|GO:0006464|GO:0008150|GO:0003674|GO:0008152|GO:0005488|GO:0008641|GO:0005575|GO:0003824|GO:0016874	NM_019748	Mm.258530	56459	ENSMUST00000108501	TC1682252
A_52_P369310	0.000794972	1.91171	down	2899.68	1474.8	5.29012	4.35526	3024.99	2832	2842.03	1466.99	1147.38	1810.04	5.28967	5.24708	5.33362	4.50439	4.39395	4.16743	NM_010956	chr11:6255369-6255428	Ogdh	Mus musculus oxoglutarate dehydrogenase (lipoamide) (Ogdh), nuclear gene encoding mitochondrial protein, mRNA [NM_010956]	GO:0004591|GO:0051087|GO:0034602|GO:0005739|GO:0006099|GO:0016491|GO:0006734|GO:0031072|GO:0006103|GO:0008152|GO:0016624|GO:0006096|GO:0006104|GO:0030976|GO:0045252|GO:0055114	NM_010956	Mm.472458	18293	ENSMUST00000101554	TC1716291
A_52_P339182	0.00952661	1.91166	down	266.592	133.484	1.84389	0.909059	245.342	291.951	262.485	130.708	121.096	148.649	1.6656	1.96905	1.89701	1.01595	1.14984	0.56139	NM_017463	chr17:34731746-34731805	Pbx2	Mus musculus pre B-cell leukemia transcription factor 2 (Pbx2), mRNA [NM_017463]	GO:0005515|GO:0003700|GO:0006350|GO:0009954|GO:0045944|GO:0006355|GO:0045449|GO:0030528|GO:0005634|GO:0005667|GO:0043565|GO:0003677|GO:0030326|GO:0003682	NM_017463	Mm.390957	18515	ENSMUST00000038149	TC1675221
A_52_P371946	0.00673614	1.91055	down	4327.82	2177.5	5.86763	4.93365	4544.82	4195.94	4242.71	2269.93	1859.2	2403.38	5.87696	5.81425	5.91169	5.13418	5.0903	4.57647	NM_010579	chr2:155652151-155652092	Eif6	Mus musculus eukaryotic translation initiation factor 6 (Eif6), mRNA [NM_010579]	GO:0005638|GO:0043022|GO:0005634|GO:0005882|GO:0003743|GO:0007229|GO:0006412|GO:0005737|GO:0042256	NM_010579	Mm.271674	16418	ENSMUST00000154841	TC1777112
A_52_P392229	0.0249428	1.91048	up	96.4873	175.064	0.364331	1.29827	96.9215	78.3054	114.235	185.092	151.049	189.05	0.325701	0.0705099	0.696782	1.51784	1.4687	0.908251	AK039635	chr1:107253433-107253492	Rnf152	Mus musculus adult male spinal cord cDNA, RIKEN full-length enriched library, clone:A330076C18 product:unclassifiable, full insert sequence. [AK039635]	GO:0005515|GO:0046872|GO:0008150|GO:0003674|GO:0008270|GO:0005575		Mm.321153	320311
A_51_P244856	0.00325966	1.90976	down	467.186	235.879	2.65563	1.72223	495.048	459.311	447.201	241.51	194.713	271.414	2.67838	2.6228	2.6657	1.90168	1.83504	1.42998	NM_007504	chr7:133591762-133591703	Atp2a1	Mus musculus ATPase, Ca++ transporting, cardiac muscle, fast twitch 1 (Atp2a1), mRNA [NM_007504]	GO:0005792|GO:0006816|GO:0005338|GO:0005524|GO:0000166|GO:0016529|GO:0003824|GO:0015662|GO:0006810|GO:0016820|GO:0005509|GO:0016787|GO:0006937|GO:0006754|GO:0046872|GO:0016020|GO:0008152|GO:0006811|GO:0005388|GO:0006812|GO:0016021|GO:0005783	NM_007504	Mm.35134	11937	ENSMUST00000032974	TC1576946
A_51_P461877	0.0075864	1.90788	up	285.206	520.496	1.93948	2.87145	310.439	293.176	252.004	526.719	459.875	574.894	2.00512	1.97509	1.83822	3.02663	3.07493	2.51278	NM_011581	chr17:14805789-14804526	Thbs2	Mus musculus thrombospondin 2 (Thbs2), mRNA [NM_011581]	GO:0005576|GO:0005515|GO:0007155|GO:0016525|GO:0005198|GO:0008201|GO:0051965|GO:0005509	NM_011581	Mm.26688	21826	ENSMUST00000024659	TC1579291
A_51_P311199	0.024701	1.90768	up	116.6	211.673	0.628536	1.56036	114.157	144.774	90.8695	169.652	212.4	252.966	0.561835	0.957131	0.366642	1.39218	1.96047	1.32842	NM_013669	chr9:86659411-86659352	Snap91	Mus musculus synaptosomal-associated protein 91 (Snap91), mRNA [NM_013669]	GO:0005515|GO:0005886|GO:0032050|GO:0005545|GO:0007269|GO:0005905|GO:0030122|GO:0048268|GO:0030118|GO:0007268|GO:0016020|GO:0042734|GO:0030276|GO:0005543	NM_013669	Mm.281651	20616		NP801886
A_52_P234619	0.01425	1.90754	down	868.345	436.658	3.54606	2.61435	972.529	831.752	800.753	483.111	368.189	458.673	3.65255	3.47948	3.50613	2.90195	2.75413	2.18695	NM_001077363	chr10:79325213-79325272	Ptbp1	Mus musculus polypyrimidine tract binding protein 1 (Ptbp1), transcript variant 1, mRNA [NM_001077363]	GO:0003676|GO:0005634|GO:0005515|GO:0008380|GO:0003723|GO:0006397|GO:0000166	NM_001077363	Mm.265610	19205	ENSMUST00000057343	NP733379
A_51_P277683	0.0148973	1.90666	down	883.636	442.942	3.57163	2.64058	968.417	889.253	793.24	400.695	446.025	482.106	3.64644	3.57592	3.49253	2.6321	3.03081	2.25883	M62541	chr19:11325886-11325827	Ms4a1	Mouse CD20 cell surface protein mRNA, complete cds. [M62541]	GO:0042113|GO:0016020|GO:0016021			12482
A_52_P261846	0.0146154	1.90663	up	619.418	1139.21	3.05825	3.98927	682.917	625.175	550.164	1310.23	898.912	1208.48	3.14252	3.06759	2.96464	4.34135	4.04187	3.5846	NM_009929	chr10:76516124-76516065	Col18a1	Mus musculus collagen, type XVIII, alpha 1 (Col18a1), transcript variant 2, mRNA [NM_009929]	GO:0005515|GO:0005576|GO:0005201|GO:0005604|GO:0005615|GO:0030335|GO:0005488|GO:0005198|GO:0001525|GO:0005578|GO:0001886|GO:0043065|GO:0046872|GO:0007155|GO:0030198|GO:0031012|GO:0008284	NM_009929	Mm.4352	12822	ENSMUST00000105409	TC1628096
A_52_P393392	0.0083067	1.90234	down	325.225	164.809	2.13409	1.20631	334.385	323.475	317.815	178.827	135.696	179.903	2.11232	2.11698	2.17296	1.46816	1.31407	0.836698	NM_153526	chr5:28401146-28401618	Insig1	Mus musculus insulin induced gene 1 (Insig1), mRNA [NM_153526]	GO:0006991|GO:0005515|GO:0042472|GO:0045717|GO:0045599|GO:0008203|GO:0060021|GO:0016126|GO:0042474|GO:0006629|GO:0016020|GO:0008202|GO:0060363|GO:0006695|GO:0016021|GO:0005783|GO:0006641|GO:0010894	NM_153526	Mm.30221	231070	ENSMUST00000059155	TC1577191
A_52_P663413	0.00744601	1.90219	up	441.968	806.801	2.574	3.50166	467.445	455.041	403.42	843.566	690.964	885.871	2.59561	2.60932	2.51706	3.7061	3.6623	3.13658	NM_011031	chr11:53945032-53945091	P4ha2	Mus musculus procollagen-proline, 2-oxoglutarate 4-dioxygenase (proline 4-hydroxylase), alpha II polypeptide (P4ha2), transcript variant 2, mRNA [NM_011031]	GO:0005506|GO:0005515|GO:0046872|GO:0004656|GO:0031418|GO:0016705|GO:0005488|GO:0016702|GO:0016491|GO:0018401|GO:0005783|GO:0055114	NM_011031	Mm.3705	18452	ENSMUST00000093107	TC1593504
A_52_P238159	0.0104933	1.90013	up	364.632	665.617	2.29905	3.22514	357.62	376.236	360.041	706.76	574.5	715.592	2.20924	2.33496	2.35294	3.45082	3.396	2.82862	BC042188	chr11:86392211-86392152		Mus musculus, clone IMAGE:4484963, mRNA. [BC042188]			Mm.347746			TC1590067
A_52_P586157	0.00691208	1.89949	down	184.869	93.8745	1.31642	0.390812	200.523	171.173	182.911	101.011	75.2551	105.358	1.37458	1.19878	1.37592	0.64411	0.46355	0.0647759	NM_022309	chr8:107739851-107739910	Cbfb	Mus musculus core binding factor beta (Cbfb), transcript variant 1, mRNA [NM_022309]	GO:0005634|GO:0005515|GO:0003713|GO:0001503|GO:0003677|GO:0030099|GO:0001649|GO:0045944|GO:0048469|GO:0060216|GO:0030098	NM_022309	Mm.2018	12400	ENSMUST00000109392	NP051154
A_51_P414813	0.00472069	1.89383	down	179.181	90.9343	1.27368	0.352376	184.448	181.65	171.446	90.6072	79.3206	102.875	1.25403	1.28449	1.28253	0.487296	0.539455	0.0303774	NM_010153	chr10:128007340-128007281	Erbb3	Mus musculus v-erb-b2 erythroblastic leukemia viral oncogene homolog 3 (avian) (Erbb3), mRNA [NM_010153]	GO:0021545|GO:0045211|GO:0004672|GO:0004713|GO:0004872|GO:0005515|GO:0043524|GO:0005524|GO:0016740|GO:0016324|GO:0014037|GO:0000166|GO:0007507|GO:0005634|GO:0004716|GO:0016020|GO:0046326|GO:0016301|GO:0006468|GO:0016328|GO:0004714|GO:0007422|GO:0016021|GO:0007169	NM_010153	Mm.373043	13867	ENSMUST00000082059	TC1581078
A_52_P131418	0.00916622	1.89306	up	733.15	1329.85	3.30531	4.22603	779.326	690.359	729.765	1344.6	1191.92	1453.02	3.33304	3.21067	3.37221	4.37871	4.44891	3.85047	AK004449	chr17:5931679-5931738		sorting nexin 9 Gene [Source:MGI Symbol;Acc:MGI:1913866] [ENSMUST00000002436]			Mm.89515		ENSMUST00000002436	TC1607149
A_51_P475573	0.0032412	1.89256	up	129.744	236.281	0.806701	1.72704	139.195	123.479	126.56	220.11	210.51	278.224	0.847919	0.727587	0.844598	1.76782	1.94758	1.46573		chr4:58448176-58448117		HOMOLPA5 lysophosphatidic acid receptor {Mus musculus} (exp=-1; wgp=0; cg=0), complete [TC1592407]						TC1592407
A_52_P165059	0.00343619	1.89111	down	79.4801	40.4948	0.0923203	-0.82691	90.901	68.8153	78.7241	39.5875	32.6582	49.2388	0.233181	-0.115873	0.159652	-0.707285	-0.740795	-1.03265	NM_001004144	chr11:77319549-77319724	Git1	Mus musculus G protein-coupled receptor kinase-interactor 1 (Git1), mRNA [NM_001004144]	GO:0008277|GO:0008060|GO:0005515|GO:0032312|GO:0046872|GO:0031267|GO:0005737|GO:0008270|GO:0005096	NM_001004144	Mm.290182	216963	ENSMUST00000037285	TC1603979
A_52_P278354	0.0154336	1.891	up	474.037	858.864	2.67709	3.59623	495.473	454.914	471.723	909.934	772.901	893.757	2.67962	2.60892	2.74272	3.81536	3.82397	3.14936	NM_007557	chr2:172695262-172695203	Bmp7	Mus musculus bone morphogenetic protein 7 (Bmp7), mRNA [NM_007557]	GO:0045746|GO:0051216|GO:0040007|GO:0001503|GO:0009887|GO:0048593|GO:0031988|GO:0030154|GO:0048754|GO:0045666|GO:0035239|GO:0008083|GO:0045597|GO:0042325|GO:0060687|GO:0050768|GO:0001654|GO:0070700|GO:0060686|GO:0060485|GO:0009880|GO:0048646|GO:0008285|GO:0001657|GO:0007389|GO:0005576|GO:0005515|GO:0048468|GO:0030509|GO:0005125|GO:0072040|GO:0007275|GO:0005615|GO:0030855|GO:0045944|GO:0048596|GO:…	NM_007557	Mm.595	12162	ENSMUST00000009143	TC1581559
A_52_P617817	0.00737042	1.88634	down	261.505	132.744	1.81526	0.899668	291.236	249.073	244.207	133.826	116.835	147.571	1.913	1.7399	1.79288	1.04995	1.09816	0.550889	NM_008300	chr11:53094202-53094143	Hspa4	Mus musculus heat shock protein 4 (Hspa4), mRNA [NM_008300]	GO:0005524|GO:0006950|GO:0005737|GO:0009408|GO:0000166	NM_008300	Mm.239865	15525	ENSMUST00000020630	TC1572256
A_51_P411316	2.74081e-05	1.88625	down	37884.3	20038.8	8.99707	8.08155	40231.6	36685.6	36735.7	17109.5	14462.4	28544.5	9.023	8.9424	9.02581	8.04825	8.04985	8.14655	NM_011477	chr3:92237308-92237367	Sprr2k	Mus musculus small proline-rich protein 2K (Sprr2k), mRNA [NM_011477]	GO:0003674|GO:0031424|GO:0005737|GO:0030216|GO:0008544|GO:0001533	NM_011477	Mm.57085	20765	ENSMUST00000067102	TC1595507
A_51_P351413	0.00858223	1.88207	up	197.366	355.988	1.40996	2.32228	216.302	180.941	194.855	364.672	309.608	393.684	1.48386	1.27885	1.46718	2.4962	2.50413	1.96652	NM_028521	chr2:69634677-69634736	Phospho2	Mus musculus phosphatase, orphan 2 (Phospho2), mRNA [NM_028521]	GO:0016787|GO:0046872|GO:0008150|GO:0003674|GO:0008152|GO:0033883|GO:0016791|GO:0005575	NM_028521	Mm.9621	73373	ENSMUST00000028494	TC1592199
A_51_P403170	0.000527437	1.88189	down	1372.76	723.936	4.20852	3.29634	1271.21	1501.26	1345.81	634.812	523.839	1013.16	4.03894	4.33143	4.25517	3.29593	3.26281	3.33027	NM_017465	chr7:52990556-52989476	Sult2b1	Mus musculus sulfotransferase family, cytosolic, 2B, member 1 (Sult2b1), mRNA [NM_017465]	GO:0006629|GO:0008202|GO:0016740|GO:0008146|GO:0004027|GO:0005737|GO:0000103	NM_017465	Mm.271634	54200	ENSMUST00000107735	TC1582256
A_52_P995886	0.0150627	1.88164	up	110.06	198.506	0.569605	1.4816	105.459	107.207	117.513	208.753	175.284	211.482	0.447499	0.523724	0.737591	1.69139	1.68338	1.07002	AK047263	chr15:99981849-99981908	Dip2b	Mus musculus 10 days neonate cerebellum cDNA, RIKEN full-length enriched library, clone:B930044A07 product:unclassifiable, full insert sequence. [AK047263]	GO:0008134|GO:0005634|GO:0008150|GO:0003674|GO:0008152|GO:0005575|GO:0003824		Mm.243658	239667		TC1605681
A_52_P200121	0.0212608	1.88159	down	816.083	415.823	3.45974	2.54779	867.909	764.246	816.094	457.839	368.18	421.45	3.48836	3.35736	3.53351	2.82444	2.7541	2.06484	NM_010004	chr19:39877026-39861388	Cyp2c40	Mus musculus cytochrome P450, family 2, subfamily c, polypeptide 40 (Cyp2c40), mRNA [NM_010004]	GO:0005792|GO:0005506|GO:0009055|GO:0046872|GO:0016020|GO:0020037|GO:0016491|GO:0004497|GO:0070330|GO:0005783|GO:0055114	NM_010004	Mm.353875	13099	ENSMUST00000025969	TC1576434
A_52_P315988	0.00508121	1.88145	down	712.332	364.51	3.2584	2.34655	804.498	631.467	701.03	374.316	293.094	426.121	3.3789	3.08203	3.31425	2.53385	2.42505	2.08074	BC043115	chr12:102150734-102150675	Ccdc88c	Mus musculus coiled-coil domain containing 88C, mRNA (cDNA clone MGC:58041 IMAGE:6408630), complete cds. [BC043115]	GO:0051260|GO:0031648|GO:0005515|GO:0001932|GO:0030165|GO:0005626|GO:0043621|GO:0016055		Mm.156217	68339		NP323817
A_51_P335710	0.00211878	1.88068	down	272.018	139.418	1.87423	0.96298	294.532	262.822	258.7	135.015	117.916	165.324	1.92924	1.81741	1.87605	1.06272	1.11144	0.714779	NM_018743	chr8:24292298-24291416	Agpat6	Mus musculus 1-acylglycerol-3-phosphate O-acyltransferase 6 (lysophosphatidic acid acyltransferase, zeta) (Agpat6), mRNA [NM_018743]	GO:0004366|GO:0008610|GO:0030176|GO:0016740|GO:0046339|GO:0008780|GO:0040014|GO:0019432|GO:0016020|GO:0002071|GO:0006631|GO:0008152|GO:0008415|GO:0007595|GO:0016021|GO:0030879|GO:0005783|GO:0006641|GO:0008654	NM_018743	Mm.200898	102247	ENSMUST00000033949	TC1631713
A_51_P161410	0.0131593	1.88066	down	59.1451	30.1098	-0.327634	-1.23887	63.0784	54.125	60.2318	31.3475	26.7522	32.2299	-0.293969	-0.462307	-0.226626	-1.04398	-1.02859	-1.64405	NM_028924	chr12:102928043-102927268	Tc2n	Mus musculus tandem C2 domains, nuclear (Tc2n), transcript variant 1, mRNA [NM_028924]	GO:0005634|GO:0008150|GO:0003674	NM_028924	Mm.390521	74413	ENSMUST00000110047	TC1589951
A_52_P590781	0.00359131	1.88036	up	70.2185	126.847	-0.0819945	0.829011	72.0518	76.0963	62.5074	122.872	109.191	148.478	-0.102081	0.0292244	-0.173127	0.926755	1.00055	0.559729	NM_024244	chr10:70020788-70020847	Fam13c	Mus musculus family with sequence similarity 13, member C (Fam13c), transcript variant 1, mRNA [NM_024244]	GO:0008150|GO:0003674|GO:0005575	NM_024244	Mm.477813	71721	ENSMUST00000105436	TC1687156
A_52_P16232	0.00540206	1.88032	up	232.099	418.591	1.64289	2.55387	226.987	257.675	211.637	402.91	369.17	483.694	1.55342	1.78888	1.58636	2.64006	2.75797	2.26358	NM_019439	chr17:37210986-37211045	Gabbr1	Mus musculus gamma-aminobutyric acid (GABA) B receptor, 1 (Gabbr1), mRNA [NM_019439]	GO:0045211|GO:0014053|GO:0004930|GO:0005886|GO:0005789|GO:0043025|GO:0004965|GO:0030673|GO:0043198|GO:0016020|GO:0014048|GO:0007194|GO:0033602|GO:0045202|GO:0016021|GO:0008285|GO:0005792|GO:0005515|GO:0004872|GO:0030817|GO:0050805|GO:0045121|GO:0007186|GO:0001649|GO:0060124|GO:0043197|GO:0007165|GO:0032811|GO:0030054|GO:0005737|GO:0004871|GO:0019717|GO:0031966|GO:0008021|GO:0005625	NM_019439	Mm.32191	54393		TC1575648
A_52_P302433	0.0152965	1.87503	down	532.345	271.968	2.84051	1.9336	592.988	489.54	514.507	294.767	234.17	286.968	2.93882	2.71475	2.86797	2.18917	2.10125	1.51037	NM_008873	chr14:21662242-21662301	Plau	Mus musculus plasminogen activator, urokinase (Plau), mRNA [NM_008873]	GO:0004252|GO:0005576|GO:0008236|GO:0008233|GO:0001525|GO:0003824|GO:0042127|GO:0006508|GO:0042060|GO:0016787|GO:0001666|GO:0014909|GO:0043403|GO:0016301	NM_008873	Mm.4183	18792	ENSMUST00000022368	TC1587755
A_52_P307628	0.0232042	1.87224	down	66.2898	34.4355	-0.166837	-1.0716	74.5916	59.0178	65.26	41.4831	25.1721	36.6512	-0.0521026	-0.337453	-0.110955	-0.639808	-1.11642	-1.45858	NM_028767	chr17:48008227-48006730	Foxp4	Mus musculus forkhead box P4 (Foxp4), transcript variant 3, mRNA [NM_028767]	GO:0003700|GO:0046982|GO:0006350|GO:0007507|GO:0006355|GO:0042803|GO:0045449|GO:0005634|GO:0043565|GO:0046872|GO:0003677|GO:0008270|GO:0048617|GO:0000122|GO:0005622|GO:0016564	NM_028767	Mm.240062	74123	ENSMUST00000024790	NP492140
A_51_P152532	0.0181759	1.87195	up	122.974	219.737	0.720935	1.62548	143.085	107.322	118.515	237.909	188.211	233.091	0.887683	0.525273	0.74985	1.88001	1.78604	1.21038	NM_175366	chr7:90019801-90019860	Mex3b	Mus musculus mex3 homolog B (C. elegans) (Mex3b), mRNA [NM_175366]	GO:0005634|GO:0005515|GO:0046872|GO:0005737|GO:0008270|GO:0003723	NM_175366	Mm.306789	108797		TC1581695
A_52_P59318	0.0177595	1.87184	up	693.736	1245.16	3.22349	4.12795	701.915	628.311	750.983	1349.72	1066.52	1319.25	3.18211	3.0748	3.41356	4.38418	4.28853	3.71113	NM_133832	chr1:16122062-16122121	Rdh10	Mus musculus retinol dehydrogenase 10 (all-trans) (Rdh10), mRNA [NM_133832]	GO:0009887|GO:0043584|GO:0005488|GO:0043583|GO:0003824|GO:0035115|GO:0003674|GO:0016020|GO:0008152|GO:0004745|GO:0060431|GO:0016021|GO:0048703|GO:0005792|GO:0008150|GO:0008406|GO:0031076|GO:0001701|GO:0060449|GO:0007601|GO:0016491|GO:0001656|GO:0002138|GO:0014032|GO:0048568|GO:0005624|GO:0005575|GO:0005783|GO:0055114	NM_133832	Mm.274376	98711	ENSMUST00000027053	TC1603492
A_51_P136288	0.0182691	1.87141	down	297.644	151.585	2.00042	1.09629	336.956	281.811	274.166	154.31	142.383	158.064	2.12337	1.91806	1.95982	1.25543	1.38346	0.649992	NM_021718	chr19:11532321-11533680	Ms4a4b	Mus musculus membrane-spanning 4-domains, subfamily A, member 4B (Ms4a4b), mRNA [NM_021718]	GO:0005887	NM_021718	Mm.33957	60361	ENSMUST00000035258	TC1594231
A_51_P320386	0.00780362	1.87091	down	1298.39	663.305	4.12513	3.22139	1461.5	1272.69	1160.99	649.557	597.332	743.027	4.24019	4.09313	4.04206	3.32905	3.45222	2.8829	NM_001025309	chr17:64632299-64632240	Pja2	Mus musculus praja 2, RING-H2 motif containing (Pja2), transcript variant 1, mRNA [NM_001025309]	GO:0045211|GO:0005515|GO:0046872|GO:0016020|GO:0030054|GO:0005886|GO:0045202|GO:0005737|GO:0008270|GO:0005783|GO:0016874|GO:0005794	NM_001025309	Mm.478022	224938		TC1572614
A_51_P363905	0.003022	1.8709	down	239.482	132.156	1.68873	0.784993	256.045	247.771	214.631	103.344	84.1895	208.933	1.72721	1.73233	1.60664	0.677056	0.6254	1.05252	NM_025877	chr17:57183926-57183867	Slc25a23	Mus musculus solute carrier family 25 (mitochondrial carrier; phosphate carrier), member 23 (Slc25a23), nuclear gene encoding mitochondrial protein, mRNA [NM_025877]	GO:0005215|GO:0016020|GO:0008150|GO:0003674|GO:0055085|GO:0005739|GO:0005488|GO:0016021|GO:0006810|GO:0005743|GO:0005509	NM_025877	Mm.23720	66972	ENSMUST00000040280	TC1576715
A_51_P464394	0.00634566	1.86866	down	395.281	204.1	2.40949	1.50749	443.926	353.298	388.619	216.35	159.922	236.028	2.52113	2.24421	2.46313	1.74297	1.55105	1.22844	NM_031180	chr5:65774926-65774985	Klb	Mus musculus klotho beta (Klb), mRNA [NM_031180]	GO:0090080|GO:0016020|GO:0005886|GO:0004553|GO:0043169|GO:0008543|GO:0005975|GO:0016021|GO:0003824|GO:0008284	NM_031180	Mm.45274	83379	ENSMUST00000031096	TC1584780
A_52_P24254	0.0295408	1.86866	up	57.4654	101.849	-0.382299	0.519703	69.3654	48.7214	54.3094	110.231	91.4717	103.843	-0.156898	-0.614047	-0.375952	0.770132	0.745085	0.0438914	NM_001160399	chr18:46442657-46442598	Ccdc112	Mus musculus coiled-coil domain containing 112 (Ccdc112), mRNA [NM_001160399]	GO:0008150|GO:0003674|GO:0005575	NM_001160399	Mm.329416	240261		TC1647483
A_52_P522264	0.00335743	1.86497	down	1550.75	800.181	4.38396	3.48481	1714.71	1463.48	1474.08	792.845	672.173	935.526	4.4707	4.29466	4.38652	3.61664	3.62252	3.21526	NM_001018042	chr2:72776235-72776176	Sp3	Mus musculus trans-acting transcription factor 3 (Sp3), transcript variant 1, mRNA [NM_001018042]	GO:0060136|GO:0001889|GO:0006350|GO:0001503|GO:0030851|GO:0030217|GO:0030324|GO:0030224|GO:0045449|GO:0001892|GO:0005634|GO:0046872|GO:0003677|GO:0008270|GO:0060216|GO:0005622|GO:0001829|GO:0001779|GO:0003676|GO:0003700|GO:0001701|GO:0048596|GO:0043353|GO:0003690|GO:0006355|GO:0030218|GO:0030219|GO:0003682|GO:0030183|GO:0048706	NM_001018042	Mm.124328	20687	ENSMUST00000066003	TC1575400
A_52_P381799	0.020829	1.86451	up	27.8254	55.4822	-1.41788	-0.519088	26.8443	31.1591	25.4728	35.778	35.4363	95.2324	-1.5265	-1.25895	-1.4682	-0.853258	-0.623012	-0.0809941	NM_001081324	chr8:88164375-88164316	Neto2	Mus musculus neuropilin (NRP) and tolloid (TLL)-like 2 (Neto2), mRNA [NM_001081324]	GO:0004872|GO:0016020|GO:0005886|GO:0016021	NM_001081324	Mm.126079	74513	ENSMUST00000047344	TC1600362
A_52_P295712	0.0148497	1.86449	up	290.559	518.29	1.96483	2.8636	310.622	251.179	309.876	544.285	445.198	565.386	2.00597	1.75204	2.13646	3.07396	3.02814	2.48872	NM_008285	chr6:114432300-114432359	Hrh1	Mus musculus histamine receptor H1 (Hrh1), mRNA [NM_008285]	GO:0004872|GO:0004930|GO:0005886|GO:0007186|GO:0045907|GO:0045429|GO:0007165|GO:0051381|GO:0007268|GO:0004969|GO:0016020|GO:0005624|GO:0048511|GO:0004871|GO:0016021|GO:0010894	NM_008285	Mm.333327	15465	ENSMUST00000088987	TC1582834
A_52_P627327	0.00652849	1.86409	up	30.2889	54.3472	-1.29206	-0.39359	29.1723	32.5105	29.184	56.3152	45.3423	61.384	-1.40652	-1.1977	-1.27198	-0.198805	-0.267382	-0.714583	AK122404	chr10:109119820-109119761	Nav3	Mus musculus mRNA for mKIAA0938 protein. [AK122404]	GO:0005634|GO:0016020|GO:0008150|GO:0005635|GO:0003674|GO:0005524|GO:0017111|GO:0000166		Mm.225050	260315		TC1599104
A_51_P386307	0.0149871	1.86159	up	1265.35	2257.93	4.09413	4.99066	1268.55	1231.88	1295.61	2359.31	2029.25	2385.22	4.03592	4.04612	4.20034	5.18989	5.21656	4.56553	NM_207678	chr4:155197693-155197752	Ccnl2	Mus musculus cyclin L2 (Ccnl2), mRNA [NM_207678]	GO:0005634|GO:0008150|GO:0006350|GO:0003674|GO:0005575|GO:0045449	NM_207678	Mm.23492	56036	ENSMUST00000030945	TC1631552
A_52_P521101	0.0104038	1.85889	down	48.2253	24.8297	-0.62296	-1.5174	51.2602	49.9989	43.4169	25.5113	22.0328	26.945	-0.593276	-0.576706	-0.698897	-1.34119	-1.30859	-1.90243	NM_013685	chr18:69625100-69679676	Tcf4	Mus musculus transcription factor 4 (Tcf4), transcript variant 1, mRNA [NM_013685]	GO:0005515|GO:0006350|GO:0007275|GO:0045944|GO:0003690|GO:0006355|GO:0045449|GO:0030528|GO:0005634|GO:0005667|GO:0003677|GO:0003714|GO:0000122	NM_013685	Mm.4269	21413	ENSMUST00000114980	TC1592869
A_51_P482571	9.77581e-05	1.8587	up	297.374	542.007	2.00376	2.89805	316.515	285.534	290.073	508.896	407.6	709.524	2.03309	1.93699	2.04119	2.97697	2.90084	2.81633	M89800	chr1:74831361-74831426	Wnt6	Mouse Wnt-6 mRNA, complete cds. [M89800]	GO:0005576|GO:0005515|GO:0009887|GO:0007275|GO:0007223|GO:0007267|GO:0004871|GO:0016055|GO:0007165|GO:0005578|GO:0005102		Mm.268282	22420
A_52_P177599	0.0165257	1.85161	up	173.069	304.839	1.20867	2.09745	155.574	210.153	153.481	310.303	263.138	341.077	1.00842	1.49477	1.12283	2.26327	2.26951	1.75958	NM_029584	chr7:007079862-007079803	Zfp773	Mus musculus zinc finger protein 773 (Zfp773), mRNA [NM_029584]	GO:0046872|GO:0008150|GO:0003674|GO:0005575	NM_029584	Mm.159732	76373		TC1597511
A_52_P193362	0.00600605	1.85096	up	24.161	43.2012	-1.6381	-0.749823	23.2432	29.7437	19.496	40.5744	32.6893	56.3399	-1.73431	-1.32602	-1.85397	-0.671759	-0.73942	-0.838289	NM_021430	chr5:124943622-124943563	Rilpl1	Mus musculus Rab interacting lysosomal protein-like 1 (Rilpl1), mRNA [NM_021430]	GO:0008150|GO:0003674|GO:0005737|GO:0005575	NM_021430	Mm.479162	75695	ENSMUST00000062153	TC1769364
A_51_P205820	0.00483624	1.85077	up	121.436	215.945	0.7043	1.59242	123.313	136.703	104.291	216.537	176.845	254.454	0.673138	0.874371	0.56539	1.74421	1.69617	1.33689	NM_178357	chr12:25347324-25347383	Klf11	Mus musculus Kruppel-like factor 11 (Klf11), mRNA [NM_178357]	GO:0003676|GO:0005634|GO:0003700|GO:0046872|GO:0006350|GO:0030097|GO:0003677|GO:0008270|GO:0006915|GO:0045892|GO:0045449|GO:0005622	NM_178357	Mm.9616	194655	ENSMUST00000020982	TC1575425
A_52_P483928	0.0119639	1.84402	down	115.947	60.3235	0.642279	-0.240571	128.484	108.36	110.996	64.547	51.1041	65.3195	0.732405	0.539153	0.65528	-0.0019803	-0.0948005	-0.624933	NM_178576	chr5:145931423-145934223	Cpsf4	Mus musculus cleavage and polyadenylation specific factor 4 (Cpsf4), mRNA [NM_178576]	GO:0003676|GO:0005634|GO:0046872|GO:0008150|GO:0003674|GO:0008270|GO:0003723|GO:0006397|GO:0005575	NM_178576	Mm.196884	54188	ENSMUST00000110646	NP047391
A_52_P613868	0.0152754	1.84396	down	53.6442	27.7654	-0.474103	-1.35691	61.9842	48.3902	50.5583	29.0963	24.3317	29.8682	-0.319215	-0.623888	-0.479206	-1.1515	-1.1654	-1.75383	NM_009414	chr7:53912645-53912586	Tph1	Mus musculus tryptophan hydroxylase 1 (Tph1), transcript variant 1, mRNA [NM_009414]	GO:0060749|GO:0004510|GO:0016491|GO:0005506|GO:0016597|GO:0043005|GO:0046872|GO:0008152|GO:0009072|GO:0016714|GO:0004497|GO:0042427|GO:0055114	NM_009414	Mm.248684	21990	ENSMUST00000049298	TC1581593
A_51_P288277	0.0138617	1.84335	up	310.76	547.588	2.06269	2.94502	349.272	280.091	302.916	569.414	481.604	591.747	2.17516	1.90922	2.10369	3.13908	3.14153	2.55446	AK003987	chr17:47823581-47823640	Usp49	mediator complex subunit 20 Gene [Source:MGI Symbol;Acc:MGI:1929648] [ENSMUST00000024779]	GO:0004221|GO:0016787|GO:0046872|GO:0008150|GO:0003674|GO:0006511|GO:0008270|GO:0008233|GO:0005575|GO:0008234			224836	ENSMUST00000024779	TC1691057
A_51_P312348	0.0213257	1.84159	up	17849.2	31434.5	7.90695	8.78791	19956.3	16077.7	17513.5	34143.2	27599.8	32560.5	8.01152	7.75224	7.9571	9.04505	8.9822	8.33646	NM_033073	chr15:101258172-101258231	Krt7	Mus musculus keratin 7 (Krt7), mRNA [NM_033073]	GO:0045095|GO:0005515|GO:0005882|GO:0005198	NM_033073	Mm.289377	110310	ENSMUST00000068904
A_51_P470630	0.000133597	1.84142	down	105.131	56.3336	0.503255	-0.377561	112.658	99.966	102.768	53.0033	40.4938	75.5038	0.542764	0.422836	0.544165	-0.286248	-0.43054	-0.415896	NM_029809	chr7:13516229-13516288	2310014L17Rik	Mus musculus RIKEN cDNA 2310014L17 gene (2310014L17Rik), mRNA [NM_029809]	GO:0046872|GO:0008150|GO:0003674|GO:0005575	NM_029809	Mm.439896	381845	ENSMUST00000045870	TC1584415
A_52_P319752	0.0174099	1.84141	up	79.4157	139.623	0.0917298	0.97254	75.6443	70.9166	91.6863	139.987	123.181	155.701	-0.0318842	-0.0724792	0.379553	1.11489	1.17447	0.628262	AK046219	chr11:6023009-6022950	Nudcd3	Mus musculus adult male corpora quadrigemina cDNA, RIKEN full-length enriched library, clone:B230353O14 product:hypothetical protein, full insert sequence. [AK046219]	GO:0008150|GO:0003674|GO:0005575		Mm.25321	209586		TC1592402
A_52_P456137	0.00032598	1.84124	down	55.4959	29.9409	-0.423545	-1.30423	61.7328	56.1981	48.5569	27.0565	20.7585	42.0078	-0.325079	-0.408081	-0.537477	-1.25635	-1.39453	-1.26179	AK011220	chr1:120207390-120207331	Tsn	Mus musculus 10 days embryo whole body cDNA, RIKEN full-length enriched library, clone:2600015M20 product:translin, full insert sequence. [AK011220]	GO:0005634|GO:0005515|GO:0043565|GO:0003729|GO:0003677|GO:0005737|GO:0003723		Mm.426637	22099		TC1588879
A_52_P627761	0.00033457	1.83956	down	53157.2	28142.5	9.48703	8.60767	53631.2	53353.9	52486.5	26184.8	22600.4	35642.3	9.43774	9.48278	9.54058	8.66218	8.69389	8.46693	NM_023154	chr7:25392918-25393371	Ethe1	Mus musculus ethylmalonic encephalopathy 1 (Ethe1), nuclear gene encoding mitochondrial protein, mRNA [NM_023154]	GO:0005634|GO:0016787|GO:0046872|GO:0005737|GO:0005739	NM_023154	Mm.29553	66071	ENSMUST00000077191	TC1577149
A_51_P373082	0.0179204	1.83887	up	2923.94	5150.16	5.30226	6.18108	3039.52	2868.71	2863.59	5417.73	4685.38	5347.36	5.29658	5.26566	5.34453	6.38922	6.42378	5.73024	AF027707	chr1:95592249-95592308	Bok	Mus musculus apoptosis activator Mtd (Mtd) mRNA, complete cds. [AF027707]	GO:0043065|GO:0046982|GO:0051400|GO:0042981|GO:0006917|GO:0006915|GO:0005575		Mm.3295	51800		TC1734121
A_51_P170285	0.0111341	1.83882	down	155.184	80.7326	1.05737	0.178588	181.017	143.764	140.772	85.0526	67.7515	89.3936	1.22694	0.947033	0.998138	0.396026	0.312014	-0.172275	BC003314	chr15:79729537-79735921	Apobec3	Mus musculus apolipoprotein B mRNA editing enzyme, catalytic polypeptide 3, mRNA (cDNA clone MGC:7002 IMAGE:3155422), complete cds. [BC003314]	GO:0005634|GO:0016787|GO:0046872|GO:0016814|GO:0005737|GO:0008270|GO:0003824		Mm.284059	80287		TC1648978
A_51_P452280	0.00823116	1.83868	up	414.994	733.298	2.48443	3.3631	440.757	392.609	411.616	761.088	624.884	813.923	2.5108	2.39642	2.54607	3.55766	3.51728	3.01437	NM_010839	chrX:72650430-72650371	Mtcp1	Mus musculus mature T-cell proliferation 1 (Mtcp1), nuclear gene encoding mitochondrial protein, transcript variant 2, mRNA [NM_010839]	GO:0005739	NM_010839	Mm.16366	17763	ENSMUST00000114083	TC1649544
A_52_P638100	0.0209341	1.83828	down	1052.86	546.911	3.82347	2.94511	1188.25	985.444	984.873	583.228	492.832	564.673	3.94158	3.7241	3.80471	3.17366	3.17478	2.4869	AB070552	chr12:117040896-117040837		Mus musculus V102-D-J-IgG1 mRNA, partial cds, sequence:lec-8. [AB070552]			Mm.335723			NP592060
A_52_P609024	0.0227201	1.83814	up	297.792	523.246	2.00146	2.8797	317.584	260.876	314.915	562.217	461.351	546.171	2.03795	1.80669	2.15974	3.12073	3.07955	2.43883	NM_001109747	chr10:29918343-29918284	2610036L11Rik	Mus musculus RIKEN cDNA 2610036L11 gene (2610036L11Rik), mRNA [NM_001109747]	GO:0005634|GO:0008150|GO:0003674|GO:0000775|GO:0003677|GO:0005694|GO:0005575	NM_001109747	Mm.251779	66311	ENSMUST00000099985	TC1667224
A_52_P65496	1.23374e-06	1.83797	down	1088.94	584.26	3.87714	2.99902	1118.81	1105.6	1042.41	525.224	437.588	789.968	3.85471	3.89008	3.88663	3.02253	3.00326	2.97128	NM_027711	chr13:96399958-96398966	Iqgap2	Mus musculus IQ motif containing GTPase activating protein 2 (Iqgap2), mRNA [NM_027711]	GO:0005515|GO:0007264|GO:0005516|GO:0005099|GO:0051056|GO:0005096|GO:0007165|GO:0005622	NM_027711	Mm.38878	544963	ENSMUST00000068603	TC1621808
A_52_P679105	0.0103791	1.83711	up	2998.32	5290.74	5.33187	6.20931	2597.27	3290.74	3106.96	5360.11	4377.76	6134.34	5.06974	5.46367	5.46221	6.37379	6.32581	5.92832	NM_029614	chr7:96657714-96657655	Prss23	Mus musculus protease, serine, 23 (Prss23), mRNA [NM_029614]	GO:0006508|GO:0005576|GO:0004252|GO:0016787|GO:0008150|GO:0003674|GO:0008236|GO:0008233|GO:0005575|GO:0003824	NM_029614	Mm.250438	76453	ENSMUST00000041761	TC1574447
A_52_P117375	0.0202296	1.83607	up	123.4	216.912	0.731453	1.60807	116.752	137.962	115.486	235.126	188.536	227.075	0.594261	0.887599	0.712498	1.86303	1.78853	1.17265	NM_007711	chr8:63401731-63401672	Clcn3	Mus musculus chloride channel 3 (Clcn3), transcript variant a, mRNA [NM_007711]	GO:0005244|GO:0005524|GO:0055085|GO:0016324|GO:0005216|GO:0005768|GO:0000166|GO:0006810|GO:0015297|GO:0031410|GO:0006821|GO:0016020|GO:0006811|GO:0005254|GO:0005247|GO:0016021	NM_007711	Mm.259751	12725	ENSMUST00000110300	TC1634445
A_51_P388737	0.00567666	1.83599	up	413.043	730.403	2.47748	3.35403	441.052	391.761	406.315	754.375	606.264	830.571	2.51176	2.3933	2.52737	3.54488	3.47364	3.04358	NM_008732	chr15:100218392-100218333	Slc11a2	Mus musculus solute carrier family 11 (proton-coupled divalent metal ion transporters), member 2 (Slc11a2), transcript variant 2, mRNA [NM_008732]	GO:0005886|GO:0055037|GO:0015094|GO:0048813|GO:0005765|GO:0015992|GO:0006810|GO:0005506|GO:0015093|GO:0016020|GO:0006811|GO:0050897|GO:0008270|GO:0060586|GO:0012505|GO:0016021|GO:0045177|GO:0006824|GO:0015086|GO:0005903|GO:0005215|GO:0005375|GO:0046870|GO:0015684|GO:0006778|GO:0009986|GO:0015078|GO:0005768|GO:0016151|GO:0006826|GO:0031902|GO:0030145|GO:0005769|GO:0005887|GO:0010042|GO:0007611|GO:…	NM_008732	Mm.234608	18174	ENSMUST00000023774	TC1575343
A_52_P700056	0.0266217	1.835	up	948.017	1666.55	3.67402	4.5498	1041.75	873.813	928.486	1855.01	1467.96	1676.68	3.75175	3.55065	3.71966	4.84295	4.74943	4.05702	NM_001081957	chr11:83518443-83519627	Gm11428	Mus musculus predicted gene 11428 (Gm11428), mRNA [NM_001081957]	GO:0008150|GO:0003674|GO:0005575	NM_001081957	Mm.24097	100034251	ENSMUST00000092836	TC1586122
A_51_P222725	0.0356971	1.83479	up	26.7487	53.5901	-1.47245	-0.59683	24.8858	26.3206	29.0396	33.6481	32.139	94.9832	-1.63579	-1.50241	-1.27913	-0.941804	-0.763913	-0.0847735	NM_146781	chr9:38623728-38623787	Olfr922	Mus musculus olfactory receptor 922 (Olfr922), mRNA [NM_146781]	GO:0004872|GO:0004984|GO:0004930|GO:0007608|GO:0007186|GO:0004871|GO:0016021|GO:0007165	NM_146781	Mm.223208	258777	ENSMUST00000051004	TC1654368
A_51_P286488	0.0109672	1.83401	up	248.816	436.734	1.74302	2.61802	253.358	271.401	221.689	449.104	382.47	478.628	1.71199	1.86375	1.65331	2.79665	2.80904	2.24839	NM_133662	chr17:35959528-35959587	Ier3	Mus musculus immediate early response 3 (Ier3), mRNA [NM_133662]	GO:0016020|GO:0016021	NM_133662	Mm.25613	15937	ENSMUST00000003635	TC1771440
A_51_P466613	0.0415447	1.83368	down	497.985	300.316	2.73974	1.86499	579.177	466.26	448.519	200.411	157.94	542.597	2.90482	2.64446	2.66994	1.63256	1.53306	2.42936	NM_011984	chr8:72817724-72817783	Homer3	Mus musculus homer homolog 3 (Drosophila) (Homer3), transcript variant 2, mRNA [NM_011984]	GO:0045211|GO:0007216|GO:0005515|GO:0016020|GO:0030054|GO:0008022|GO:0005886|GO:0045202|GO:0005737|GO:0019904|GO:0005575	NM_011984	Mm.440659	26558	ENSMUST00000110124	TC1581200
A_52_P578763	0.0365773	1.83234	up	886.445	1543.69	3.5644	4.43809	1056.25	728.179	874.906	1727.42	1339.71	1563.93	3.77169	3.28762	3.6339	4.74015	4.61753	3.95658	NM_010031		Defa1	Mus musculus defensin, alpha 1 (Defa1), mRNA [NM_010031]	GO:0006952|GO:0005576|GO:0005615|GO:0042742	NM_010031	Mm.425522	13216
A_52_P572045	0.00307181	1.8304	up	39.6678	69.9615	-0.907539	-0.0353794	38.6925	44.748	35.563	66.273	58.5864	85.0253	-0.999062	-0.736779	-0.986775	0.0360909	0.102325	-0.244554	NM_019703	chr13:6579183-6579124	Pfkp	Mus musculus phosphofructokinase, platelet (Pfkp), mRNA [NM_019703]	GO:0070095|GO:0003872|GO:0005524|GO:0016740|GO:0051289|GO:0000166|GO:0005945|GO:0006002|GO:0046872|GO:0005829|GO:0006096|GO:0016301|GO:0005737|GO:0005625|GO:0030388	NM_019703	Mm.273874	56421	ENSMUST00000138703	TC1573309
A_52_P592951	0.0128348	1.82952	down	5811.34	3055.86	6.28931	5.41785	6459.57	5400.02	5574.42	3353.5	2491.51	3322.57	6.38418	6.17822	6.30553	5.69719	5.51264	5.04371	NM_025509	chr3:130406398-130406339	Ostc	Mus musculus oligosaccharyltransferase complex subunit (Ostc), mRNA [NM_025509]	GO:0016020|GO:0008150|GO:0003674|GO:0016021|GO:0005575	NM_025509	Mm.300697	66357	ENSMUST00000043937	TC1734201
A_52_P385536	0.0235899	1.82825	up	118.463	206.459	0.672245	1.54271	131.603	107.124	116.662	206.665	198.278	214.435	0.767007	0.522614	0.727112	1.67689	1.86121	1.09002	NM_172689	chr4:40151192-40151133	Ddx58	Mus musculus DEAD (Asp-Glu-Ala-Asp) box polypeptide 58 (Ddx58), mRNA [NM_172689]	GO:0004386|GO:0003676|GO:0008026|GO:0016787|GO:0046872|GO:0005524|GO:0005737|GO:0003723|GO:0000166|GO:0045087|GO:0009615	NM_172689	Mm.86382	230073		TC1581908
A_51_P190667	0.0215776	1.8265	up	1919.27	3348.6	4.69079	5.55988	2105.43	1728.73	1923.66	3523.59	3039.45	3482.76	4.76686	4.53497	4.77055	5.76857	5.79943	5.11164	NM_130860	chr2:32563074-32563015	Cdk9	Mus musculus cyclin-dependent kinase 9 (CDC2-related kinase) (Cdk9), mRNA [NM_130860]	GO:0004672|GO:0005515|GO:0006350|GO:0005524|GO:0016740|GO:0000166|GO:0045449|GO:0005634|GO:0017069|GO:0004674|GO:0008353|GO:0003677|GO:0004693|GO:0006468|GO:0016301	NM_130860	Mm.27557	107951	ENSMUST00000120105	TC1575385
A_51_P511800	0.000164954	1.82613	down	543.504	290.659	2.87413	2.00534	573.789	523.92	532.803	260.532	233.575	377.871	2.89133	2.81267	2.91838	2.01106	2.09757	1.90738	NM_025909	chr4:102994426-102997635	Oma1	Mus musculus OMA1 homolog, zinc metallopeptidase (S. cerevisiae) (Oma1), mRNA [NM_025909]	GO:0006508|GO:0016787|GO:0046872|GO:0016020|GO:0008150|GO:0003674|GO:0004222|GO:0008233|GO:0005739|GO:0008237|GO:0016021	NM_025909	Mm.30021	67013	ENSMUST00000035780	TC1578955
A_51_P232384	0.0174974	1.82577	down	152.839	80.3709	1.04466	0.176155	156.999	149.041	152.478	86.8886	70.2115	84.0127	1.02157	0.999038	1.11338	0.426837	0.363467	-0.261839	NM_145566	chr5:138104526-138104467	Agfg2	Mus musculus ArfGAP with FG repeats 2 (Agfg2), transcript variant 1, mRNA [NM_145566]	GO:0008060|GO:0032312|GO:0046872|GO:0008150|GO:0003674|GO:0008270|GO:0005575	NM_145566	Mm.260869	231801		TC1586974
A_51_P513573	0.012161	1.82553	down	2727.22	1507.05	5.18398	4.31567	2282.16	3331.19	2568.3	1232.81	990.495	2297.84	4.88314	5.48129	5.18752	4.25348	4.18184	4.51169	NM_145603	chr8:107375621-107375942	Ces2	Mus musculus carboxylesterase 2 (Ces2), mRNA [NM_145603]	GO:0016787|GO:0003674|GO:0051789|GO:0005575|GO:0001101	NM_145603	Mm.28191	234671	ENSMUST00000043209	TC1577912
A_51_P457481	0.0086793	1.82526	up	593.387	1043.33	2.99832	3.86642	627.617	535.263	617.279	1098.81	847.927	1183.26	3.0207	2.84357	3.1307	4.08747	3.95763	3.55417	NM_145373	chr11:120929310-120929251	Sectm1a	Mus musculus secreted and transmembrane 1A (Sectm1a), mRNA [NM_145373]	GO:0005576|GO:0016020|GO:0008150|GO:0003674|GO:0005886|GO:0016021|GO:0005575	NM_145373	Mm.69553	209588	ENSMUST00000106120	TC1583742
A_51_P470154	0.0221186	1.82518	down	314.436	164.186	2.07768	1.20963	362.395	288.066	292.848	173.083	148.841	170.632	2.22838	1.94972	2.05492	1.42106	1.44746	0.760374	NM_016705	chr15:90767648-90766263	Kif21a	Mus musculus kinesin family member 21A (Kif21a), transcript variant 3, mRNA [NM_016705]	GO:0005524|GO:0005874|GO:0005737|GO:0007018|GO:0003774|GO:0000166|GO:0003777	NM_016705	Mm.41379	16564	ENSMUST00000067205	TC1594849
A_52_P146043	0.000548412	1.82297	down	230.246	127.96	1.63475	0.768467	244.662	224.033	222.044	102.602	89.058	192.22	1.6616	1.58704	1.65562	0.666652	0.706505	0.932243	NM_009333	chr19:55982975-55983034	Tcf7l2	Mus musculus transcription factor 7-like 2, T-cell specific, HMG-box (Tcf7l2), transcript variant 3, mRNA [NM_009333]	GO:0021915|GO:0005515|GO:0006350|GO:0010551|GO:0030538|GO:0048619|GO:0045944|GO:0006355|GO:0016055|GO:0035019|GO:0045449|GO:0005634|GO:0005667|GO:0032024|GO:0005829|GO:0048557|GO:0003677|GO:0045941|GO:0008013|GO:0009749	NM_009333	Mm.139815	21416	ENSMUST00000111652	NP374204
A_52_P167630	0.00728135	1.82278	up	1124.16	1968.14	3.92316	4.7893	1164.06	1086.28	1122.13	1957.49	1735.57	2211.37	3.9119	3.86465	3.99294	4.92053	4.99103	4.45635	NM_021389	chrX:156411953-156412012	Sh3kbp1	Mus musculus SH3-domain kinase binding protein 1 (Sh3kbp1), transcript variant 2, mRNA [NM_021389]	GO:0031410|GO:0006897|GO:0005515|GO:0016020|GO:0030054|GO:0017124|GO:0016301|GO:0045202|GO:0005856|GO:0005737|GO:0019717|GO:0006915	NM_021389	Mm.286495	58194	ENSMUST00000080394	TC1575307
A_52_P671132	0.0248588	1.82272	up	87.6208	152.047	0.198868	1.06496	86.1917	114.271	62.3993	124.07	129.396	202.674	0.156434	0.615791	-0.175622	0.940752	1.24548	1.00865	NM_152915	chr1:84366475-84366416	Dner	Mus musculus delta/notch-like EGF-related receptor (Dner), mRNA [NM_152915]	GO:0004872|GO:0005886|GO:0007275|GO:0030154|GO:0043025|GO:0030425|GO:0005509|GO:0007220|GO:0016020|GO:0005112|GO:0048741|GO:0007219|GO:0016021|GO:0010001	NM_152915	Mm.292560	227325	ENSMUST00000049126	TC1575468
A_51_P256632	0.0236204	1.82218	up	20064.2	34913.9	8.07313	8.93879	23177.7	18608.1	18406.7	38233.6	30508.3	35999.8	8.2274	7.96312	8.02886	9.2083	9.12675	8.48133	NM_001082531	chr4:138390766-138390825	Pla2g2a	Mus musculus phospholipase A2, group IIA (platelets, synovial fluid) (Pla2g2a), mRNA [NM_001082531]	GO:0050680|GO:0006644|GO:0030141|GO:0005739|GO:0004623|GO:0035019|GO:0005509|GO:0042127|GO:0050678|GO:0016042|GO:0016787|GO:0047498|GO:0016020|GO:0046872|GO:0040008|GO:0008285	NM_001082531	Mm.4675	18780		TC1576245
A_51_P226740	0.00982797	1.82215	down	1377.16	726.219	4.21344	3.3478	1497.26	1274.99	1359.25	765.501	609.518	803.638	4.27506	4.09574	4.26951	3.566	3.48136	2.99603	NM_145583	chr7:109385930-109385989	Pgap2	Mus musculus post-GPI attachment to proteins 2 (Pgap2), mRNA [NM_145583]	GO:0006974|GO:0005634|GO:0005515|GO:0016020|GO:0006916|GO:0042770|GO:0016021|GO:0006506|GO:0005783|GO:0005794	NM_145583	Mm.302013	233575	ENSMUST00000137303	TC1679899
A_52_P94256	0.023165	1.82015	down	664.183	348.58	3.16137	2.29731	722.287	655.486	614.776	364.911	324.987	355.843	3.22338	3.13589	3.12484	2.49714	2.57407	1.82072	NM_020494	chr12:104662555-104662496	Ddx24	Mus musculus DEAD (Asp-Glu-Ala-Asp) box polypeptide 24 (Ddx24), transcript variant 2, mRNA [NM_020494]	GO:0004386|GO:0003676|GO:0008026|GO:0016787|GO:0005524|GO:0003723|GO:0000166	NM_020494	Mm.3935	27225	ENSMUST00000110001	TC1640019
A_51_P122906	0.000863609	1.81968	down	465.555	248.244	2.65035	1.78666	493.539	440.35	462.776	228.964	205.261	310.508	2.67398	2.56198	2.71509	1.82472	1.91115	1.62411	NM_009399	chr1:107741397-107741456	Tnfrsf11a	Mus musculus tumor necrosis factor receptor superfamily, member 11a (Tnfrsf11a), mRNA [NM_009399]	GO:0060749|GO:0005515|GO:0004872|GO:0016020|GO:0001503|GO:0048535|GO:0007275|GO:0016021	NM_009399	Mm.6251	21934	ENSMUST00000027559	TC1587930
A_52_P21486	0.00122072	1.81963	down	515.727	277.664	2.78995	1.9263	600.349	460.499	486.332	261.685	201.735	369.571	2.95661	2.62652	2.78672	2.01743	1.88615	1.87533	NM_183257	chr7:31707579-31707520	Hamp2	Mus musculus hepcidin antimicrobial peptide 2 (Hamp2), mRNA [NM_183257]	GO:0005179|GO:0005576|GO:0042742|GO:0031640|GO:0006879|GO:0050832	NM_183257	Mm.389860	66438	ENSMUST00000074671	TC1585557
A_51_P215775	0.00126381	1.81809	down	1313.28	699.422	4.14342	3.28099	1464.61	1228.21	1247.02	670.515	562.469	865.281	4.24325	4.04181	4.14519	3.37487	3.36546	3.10265	NM_029572	chr4:48224577-48221682	Erp44	Mus musculus endoplasmic reticulum protein 44 (Erp44), mRNA [NM_029572]	GO:0005788|GO:0005515|GO:0045454|GO:0006986|GO:0005783	NM_029572	Mm.317701	76299	ENSMUST00000030028	TC1575650
A_52_P579411	0.000799042	1.81738	down	57.342	30.598	-0.377089	-1.23895	65.3195	55.8094	50.8971	28.1989	24.5346	39.0605	-0.243601	-0.418094	-0.469571	-1.19669	-1.15342	-1.36674	NM_001134494	chr16:55844234-55844175	Fam55c	Mus musculus family with sequence similarity 55, member C (Fam55c), mRNA [NM_001134494]	GO:0008150|GO:0003674|GO:0005575	NM_001134494	Mm.479266	385658	ENSMUST00000099705	TC1630771
A_52_P499934	0.0186272	1.81717	down	80.5603	42.444	0.115113	-0.746583	89.1476	81.2171	71.3161	46.3966	36.4499	44.4855	0.205081	0.123182	0.0170746	-0.478311	-0.582325	-1.17911	NM_029665	chr13:107638358-107637518	Ipo11	Mus musculus importin 11 (Ipo11), mRNA [NM_029665]	GO:0008565|GO:0006886|GO:0005634|GO:0005515|GO:0015031|GO:0005737|GO:0005488|GO:0006610|GO:0005575|GO:0006810	NM_029665	Mm.132208	76582	ENSMUST00000109293	TC1775799
A_52_P368690	0.0149742	1.81696	up	391.869	683.448	2.40025	3.26178	426.155	385.537	363.915	743.018	581.045	726.282	2.46219	2.37019	2.36838	3.523	3.41234	2.85001	NM_001005421	chr9:44916279-44916338	Amica1	Mus musculus adhesion molecule, interacts with CXADR antigen 1 (Amica1), mRNA [NM_001005421]	GO:0005515|GO:0016020|GO:0008150|GO:0007155|GO:0003674|GO:0030054|GO:0005886|GO:0016021|GO:0005575	NM_001005421	Mm.190461	270152	ENSMUST00000050020
A_51_P175483	0.00172792	1.81441	down	425.604	228.109	2.517	1.65751	478.33	392.365	406.117	228.088	172.194	284.046	2.62882	2.39552	2.52667	1.81919	1.65772	1.49561	NM_011938	chr13:55560460-55560704	Grk6	Mus musculus G protein-coupled receptor kinase 6 (Grk6), transcript variant 2, mRNA [NM_011938]	GO:0004672|GO:0004872|GO:0016020|GO:0004674|GO:0005524|GO:0016740|GO:0016301|GO:0006468|GO:0004703|GO:0004871|GO:0000166|GO:0007165	NM_011938	Mm.10193	26385	ENSMUST00000099482	NP045314
A_51_P448236	0.0149774	1.81243	up	46.1	80.052	-0.684246	0.173678	45.8099	45.8238	46.6662	80.7507	73.53	85.8753	-0.755455	-0.702506	-0.594776	0.321144	0.430093	-0.230202	NM_007802	chr3:95310647-95310891	Ctsk	Mus musculus cathepsin K (Ctsk), mRNA [NM_007802]	GO:0005764|GO:0006508|GO:0045453|GO:0016787|GO:0005615|GO:0005737|GO:0008233|GO:0008234|GO:0004197	NM_007802	Mm.272085	13038	ENSMUST00000015664	TC1577820
A_52_P229278	0.00985763	1.81101	up	58.9171	102.015	-0.353597	0.503197	56.6245	72.9806	47.1461	95.3471	83.2725	127.425	-0.449688	-0.0310893	-0.580015	0.56086	0.609601	0.339129	NM_001001980	chr5:67447128-67447187	Limch1	Mus musculus LIM and calponin homology domains 1 (Limch1), mRNA [NM_001001980]	GO:0046872|GO:0008150|GO:0003674|GO:0031032|GO:0008270|GO:0003779|GO:0005575	NM_001001980	Mm.479539	77569	ENSMUST00000119854	TC1578741
A_51_P257583	0.0275239	1.81096	down	1312.18	693.644	4.14595	3.2892	1375.08	1298.46	1263	744.165	642.617	694.151	4.15225	4.12205	4.16356	3.52522	3.55765	2.78473	NM_027427	chr11:83318592-83319964	Taf15	Mus musculus TAF15 RNA polymerase II, TATA box binding protein (TBP)-associated factor (Taf15), mRNA [NM_027427]	GO:0008150|GO:0003674|GO:0005575	NM_027427	Mm.181050	70439	ENSMUST00000108135	TC1582966
A_51_P250358	0.011965	1.81087	up	1121.16	1952.27	3.91946	4.77614	1133.49	1147.01	1082.99	2084.24	1660.9	2111.67	3.87351	3.94314	3.94172	5.01105	4.92759	4.38979	NM_177806	chr12:66164232-66164291	Prpf39	Mus musculus PRP39 pre-mRNA processing factor 39 homolog (yeast) (Prpf39), mRNA [NM_177806]	GO:0006396|GO:0005634|GO:0008150|GO:0003674|GO:0008380|GO:0005488|GO:0006397|GO:0005575|GO:0005622	NM_177806	Mm.283339	328110	ENSMUST00000129956	TC1604261
A_52_P360742	0.0187468	1.80977	down	118.488	70.1628	0.676601	-0.179204	112.445	123.732	119.288	51.0265	40.2377	119.224	0.540035	0.73054	0.759226	-0.341082	-0.439691	0.24316	NM_029419	chr15:77219840-77219781	Apol7a	Mus musculus apolipoprotein L 7a (Apol7a), transcript variant 1, mRNA [NM_029419]	GO:0008150|GO:0003674|GO:0005575	NM_029419	Mm.232636	75761	ENSMUST00000010745	TC1588432
A_51_P287823	0.018347	1.80948	up	28.154	48.5829	-1.40598	-0.550403	30.9592	29.9423	23.5606	43.1593	48.134	54.4555	-1.32075	-1.31642	-1.58078	-0.582658	-0.181182	-0.887368	NM_011887	chr9:119663156-119663097	Scn11a	Mus musculus sodium channel, voltage-gated, type XI, alpha (Scn11a), mRNA [NM_011887]	GO:0005272|GO:0005244|GO:0016020|GO:0005248|GO:0006814|GO:0055085|GO:0006811|GO:0005216|GO:0016021|GO:0006810|GO:0001518	NM_011887	Mm.89981	24046	ENSMUST00000070617	TC1591703
A_51_P275949	0.0269742	1.80805	up	27.6588	47.8034	-1.42454	-0.570107	29.476	25.1154	28.385	50.8938	43.7609	48.7554	-1.39158	-1.57003	-1.31202	-0.344841	-0.318598	-1.04688	NM_033325	chr14:70092141-70092200	Loxl2	Mus musculus lysyl oxidase-like 2 (Loxl2), mRNA [NM_033325]	GO:0005044|GO:0005576|GO:0046872|GO:0016020|GO:0016641|GO:0016491|GO:0005507|GO:0055114	NM_033325	Mm.116714	94352	ENSMUST00000100420	TC1577580
A_51_P249777	0.0209732	1.80779	up	44.1635	76.5906	-0.747828	0.106402	43.8935	41.6573	46.9397	82.6881	66.6866	80.3973	-0.817109	-0.840032	-0.586343	0.35535	0.289156	-0.3253	NM_033509	chr1:173934809-173934750	Vangl2	Mus musculus vang-like 2 (van gogh, Drosophila) (Vangl2), mRNA [NM_033509]	GO:0005515|GO:0048547|GO:0090175|GO:0045176|GO:0016020|GO:0005886|GO:0007275|GO:0016324|GO:0045197|GO:0001843|GO:0016021|GO:0035058	NM_033509	Mm.36148	93840	ENSMUST00000111264	TC1581684
A_52_P601148	0.00555036	1.80658	up	748.996	1304.33	3.33715	4.19041	776.59	717.08	753.318	1333.27	1085.4	1494.31	3.32797	3.26546	3.41803	4.36649	4.31385	3.89089	NM_175116	chr14:73639273-73639332	Lpar6	Mus musculus lysophosphatidic acid receptor 6 (Lpar6), mRNA [NM_175116]	GO:0004872|GO:0016020|GO:0008150|GO:0004930|GO:0003674|GO:0005886|GO:0045028|GO:0007186|GO:0004871|GO:0016021|GO:0007165|GO:0005575	NM_175116	Mm.390681	67168	ENSMUST00000044405	TC1578332
A_51_P431737	3.13378e-05	1.80628	down	3869.01	2133.93	5.70531	4.85229	4125.97	3743.79	3737.28	1876.14	1517.43	3008.23	5.73747	5.64975	5.72869	4.85929	4.79724	4.90033	NM_145953	chr3:157557726-157557667	Cth	Mus musculus cystathionase (cystathionine gamma-lyase) (Cth), mRNA [NM_145953]	GO:0004121|GO:0003824|GO:0019344|GO:0030170|GO:0050667|GO:0004123|GO:0016829|GO:0030308|GO:0008652|GO:0006520|GO:0005737|GO:0005575|GO:0006749|GO:0008285	NM_145953	Mm.28301	107869	ENSMUST00000118539	TC1578221
A_52_P843282	0.000321844	1.80562	down	168.394	93.0761	1.17831	0.325812	189.101	166.068	150.011	79.2557	65.7847	134.188	1.28997	1.1551	1.08985	0.294186	0.269513	0.413738	NM_001161822	chr10:4520139-4520198	Rgs17	Mus musculus regulator of G-protein signaling 17 (Rgs17), transcript variant 1, mRNA [NM_001161822]	GO:0005634|GO:0009968|GO:0016020|GO:0007186|GO:0005737|GO:0004871|GO:0005096	NM_001161822	Mm.44606	56533	ENSMUST00000131996	TC1635810
A_51_P358765	0.0214975	1.80486	up	567.369	979.114	2.93002	3.78191	644.443	550.975	506.69	1070.64	847.388	1019.31	3.05887	2.88531	2.84588	4.05001	3.95671	3.339	NM_009263	chr5:104869788-104869847	Spp1	Mus musculus secreted phosphoprotein 1 (Spp1), mRNA [NM_009263]	GO:0010033|GO:0005515|GO:0005576|GO:0001503|GO:0005125|GO:0005615|GO:0031988|GO:0001649|GO:0045780|GO:0006916|GO:0007155|GO:0010811|GO:0042995|GO:0048471|GO:0050840|GO:0005737|GO:0048545|GO:0045177|GO:0031214	NM_009263	Mm.288474	20750	ENSMUST00000112747	TC1573661
A_51_P284937	0.0121579	1.80456	down	615.406	327.651	3.05357	2.20193	642.7	588.399	615.118	346.099	280.972	355.882	3.05496	2.98012	3.12564	2.42078	2.36411	1.82088	NM_138591	chr3:67261889-67271784	Gfm1	Mus musculus G elongation factor, mitochondrial 1 (Gfm1), nuclear gene encoding mitochondrial protein, mRNA [NM_138591]	GO:0006414|GO:0006412|GO:0005525|GO:0003746|GO:0005739|GO:0000166|GO:0003924|GO:0005622	NM_138591	Mm.122466	28030	ENSMUST00000077271	TC1574367
A_52_P128306	0.00418016	1.80423	down	182.826	105.085	1.30121	0.44982	195.951	181.453	171.074	79.8752	67.5371	167.844	1.34131	1.28292	1.27939	0.305417	0.30744	0.736603	NM_178723	chr2:77314874-77314815	Zfp385b	Mus musculus zinc finger protein 385B (Zfp385b), transcript variant 1, mRNA [NM_178723]	GO:0003676|GO:0005634|GO:0046872|GO:0008150|GO:0003674|GO:0008270|GO:0005575|GO:0005622	NM_178723	Mm.126649	241494	ENSMUST00000090766	TC1644634
A_51_P202292	0.00834286	1.80376	down	612.902	353.683	3.0419	2.19089	697.305	560.501	580.901	270.287	218.772	571.992	3.1726	2.91004	3.04307	2.06409	2.00311	2.50548	NM_008358	chr2:11645225-11652211	Il15ra	Mus musculus interleukin 15 receptor, alpha chain (Il15ra), transcript variant 1, mRNA [NM_008358]	GO:0005634|GO:0005576|GO:0005515|GO:0004872|GO:0016020|GO:0005886|GO:0016021|GO:0005783|GO:0005794	NM_008358	Mm.200196	16169	ENSMUST00000078834	NP646214
A_51_P478353	0.0220416	1.80353	up	1467.22	2523.73	4.2982	5.14902	1687.74	1269.85	1444.07	2686.24	2204.44	2680.5	4.44783	4.08991	4.35685	5.37712	5.33603	4.73391	NM_001099634	chr19:37973869-37973810	Myof	Mus musculus myoferlin (Myof), mRNA [NM_001099634]	GO:0034605|GO:0031410|GO:0005634|GO:0005515|GO:0016020|GO:0005886|GO:0016021|GO:0005575	NM_001099634	Mm.34674	226101	ENSMUST00000041475	TC1676134
A_52_P565957	0.0101341	1.80348	down	75.5634	41.892	0.00949685	-0.841285	66.8193	93.5663	66.3044	32.6979	30.0062	62.9718	-0.210849	0.327387	-0.0880475	-0.983133	-0.862981	-0.67774	NM_010459	chr11:96181521-96181580	Hoxb4	Mus musculus homeobox B4 (Hoxb4), mRNA [NM_010459]	GO:0003700|GO:0006350|GO:0030097|GO:0007275|GO:0008283|GO:0048705|GO:0048103|GO:0002011|GO:0006355|GO:0048536|GO:0045449|GO:0048539|GO:0030528|GO:0005634|GO:0048704|GO:0043565|GO:0003677|GO:0060216|GO:0000122|GO:0009952|GO:0016564	NM_010459	Mm.3546	15412	ENSMUST00000049241	NP063798
A_51_P291438	0.00559939	1.80345	up	818.458	1419.2	3.45797	4.30873	810.891	927.044	717.441	1423.52	1161.82	1672.25	3.39032	3.63596	3.34764	4.46099	4.412	4.0532	NM_011607	chr4:63620864-63620819	Tnc	Mus musculus tenascin C (Tnc), mRNA [NM_011607]	GO:0005576|GO:0005515|GO:0060739|GO:0007155|GO:0005604|GO:0007528|GO:0045545|GO:0007165|GO:0005578|GO:0005102|GO:0060740|GO:0001968	NM_011607	Mm.454219	21923	ENSMUST00000070019	TC1573025
A_52_P2520	0.00606973	1.80073	down	117.236	62.762	0.660656	-0.187926	125.368	114.129	112.212	65.534	51.4349	71.317	0.696986	0.613986	0.670996	0.0199132	-0.0854912	-0.498199	NM_016916	chr2:157383577-157383518	Blcap	Mus musculus bladder cancer associated protein homolog (human) (Blcap), mRNA [NM_016916]	GO:0016020|GO:0007049|GO:0006915|GO:0016021	NM_016916	Mm.34330	53619	ENSMUST00000088494	TC1572844
A_52_P565636	0.0316446	1.80039	down	634.372	336.892	3.09508	2.24677	692.552	619.661	590.904	365.511	311.521	333.643	3.16273	3.05481	3.0677	2.49951	2.51302	1.72779	AY172876	chr12:116134485-116134426		Mus musculus clone BApecB1a-P3 immunoglobulin heavy chain variable region mRNA, partial cds. [AY172876]			Mm.436338			NP595913
A_52_P505944	0.0188055	1.80022	up	151.021	258.577	1.01156	1.85974	179.874	124.693	148.495	265.572	221.936	288.224	1.2178	0.741702	1.07519	2.0387	2.02383	1.51667	NM_026283	chr14:22617306-22617365	Samd8	Mus musculus sterile alpha motif domain containing 8 (Samd8), mRNA [NM_026283]	GO:0006629|GO:0006686|GO:0006665|GO:0016020|GO:0003674|GO:0016021	NM_026283	Mm.102765	67630	ENSMUST00000119430	TC1635594
A_51_P406414	0.0121397	1.80009	up	646.567	1119.24	3.12506	3.97312	673.646	624.297	641.757	1193.36	948.809	1215.53	3.1228	3.06556	3.1868	4.20656	4.11981	3.593	NM_010470	chr4:137798749-137798808	Hp1bp3	Mus musculus heterochromatin protein 1, binding protein 3 (Hp1bp3), transcript variant 1, mRNA [NM_010470]	GO:0005634|GO:0008150|GO:0003674|GO:0003677|GO:0000786|GO:0005694|GO:0006334|GO:0005575	NM_010470	Mm.399941	15441	ENSMUST00000105826	TC1626781
A_52_P567839	0.0110189	1.79852	down	172.011	91.296	1.20608	0.359273	200.346	156.238	159.449	90.0804	80.9544	102.853	1.37331	1.06707	1.17787	0.478884	0.568871	0.030066	NM_172871	chr4:88365573-88365514	Klhl9	Mus musculus kelch-like 9 (Drosophila) (Klhl9), mRNA [NM_172871]	GO:0005515|GO:0008150|GO:0003674|GO:0005575	NM_172871	Mm.260601	242521	ENSMUST00000094993	TC1574540
A_52_P378452	0.0145673	1.79829	down	488.689	260.323	2.71999	1.87336	518.49	457.317	490.26	267.843	232.549	280.576	2.74513	2.61652	2.79832	2.05099	2.09122	1.47788	AK170049	chr6:83720023-83719964	Tex261	testis expressed gene 261 Gene [Source:MGI Symbol;Acc:MGI:1096575] [ENSMUST00000014892]	GO:0043065|GO:0016020|GO:0003674|GO:0016021|GO:0005575		Mm.28371	21766	ENSMUST00000014892	NP1320361
A_51_P365222	0.0212908	1.79801	up	8989.01	15444.1	6.91816	7.76457	10022	8262.46	8682.57	16329.7	13865.7	16136.7	7.01784	6.79183	6.94482	7.98096	7.98906	7.32368	NM_008388	chr15:43081719-43081660	Eif3e	Mus musculus eukaryotic translation initiation factor 3, subunit E (Eif3e), mRNA [NM_008388]	GO:0005634|GO:0003743|GO:0006412|GO:0006413|GO:0005737|GO:0005852	NM_008388	Mm.289992	16341	ENSMUST00000022960	TC1737354
A_51_P230589	0.0346819	1.79767	down	74.6269	39.6671	0.00359678	-0.842528	85.3255	69.8349	68.7202	44.3435	35.3965	39.2612	0.141862	-0.0946546	-0.0364175	-0.543606	-0.624635	-1.35934	NM_178931	chr4:154296386-154296327	Tnfrsf14	Mus musculus tumor necrosis factor receptor superfamily, member 14 (herpesvirus entry mediator) (Tnfrsf14), mRNA [NM_178931]	GO:0050731|GO:0005515|GO:0004872|GO:0009897|GO:0046642	NM_178931	Mm.215147	230979	ENSMUST00000123514	TC1589618
A_52_P528600	0.0194884	1.79692	up	215.606	369.836	1.53737	2.3829	235.4	215.255	196.163	373.32	347.278	388.911	1.60593	1.52937	1.47683	2.53001	2.66978	1.94892	NM_008245	chr19:37514969-37515028	Hhex	Mus musculus hematopoietically expressed homeobox (Hhex), mRNA [NM_008245]	GO:0001889|GO:0061010|GO:0006350|GO:0007492|GO:0009887|GO:0030097|GO:0030154|GO:0030900|GO:0030177|GO:0016055|GO:0045449|GO:0031016|GO:0005634|GO:0030878|GO:0022027|GO:0003677|GO:0016481|GO:0060431|GO:0061009|GO:0002009|GO:0061011|GO:0016565|GO:0003700|GO:0061017|GO:0001570|GO:0007275|GO:0010553|GO:0035050|GO:0016525|GO:0006355|GO:0042127|GO:0030528|GO:0043565|GO:0002573|GO:0048568|GO:0070365|GO:…	NM_008245	Mm.33896	15242	ENSMUST00000025944	TC1595953
A_51_P475646	0.0302846	1.7968	down	60.766	35.6877	-0.307092	-1.15252	75.3075	56.9488	50.0419	23.9725	22.1343	60.9564	-0.0383225	-0.388937	-0.494017	-1.43095	-1.30196	-0.724667	NM_001081357	chr17:81063333-81055204	Map4k3	Mus musculus mitogen-activated protein kinase kinase kinase kinase 3 (Map4k3), mRNA [NM_001081357]	GO:0004672|GO:0005083|GO:0008150|GO:0004674|GO:0003674|GO:0005524|GO:0016740|GO:0016301|GO:0006468|GO:0000166|GO:0005575	NM_001081357	Mm.458168	225028	ENSMUST00000025089	TC1610182
A_51_P339200	0.0069569	1.79641	down	1585.57	849.096	4.41723	3.57211	1709.29	1573.99	1473.42	882.559	708.029	956.702	4.46614	4.39968	4.38587	3.77129	3.6975	3.24755	NM_178592	chr17:35237627-35237959	Bat5	Mus musculus HLA-B associated transcript 5 (Bat5), mRNA [NM_178592]	GO:0016020|GO:0016021	NM_178592	Mm.43745	193742	ENSMUST00000007251	TC1572945
A_51_P479352	0.0181395	1.79494	up	108.492	186.393	0.548	1.39194	100.677	116.484	108.314	191.52	167.67	199.99	0.380551	0.643452	0.619996	1.56709	1.61931	0.989412	NM_001033039	chr1:173288930-173288871	Klhdc9	Mus musculus kelch domain containing 9 (Klhdc9), mRNA [NM_001033039]	GO:0008150|GO:0003674|GO:0005575	NM_001033039	Mm.330288	68874	ENSMUST00000061878	TC1585963
A_51_P200529	0.0166314	1.79491	down	449.848	255.662	2.58166	1.73775	408.931	559.635	380.98	192.951	168.434	405.601	2.40267	2.90781	2.43449	1.57784	1.62587	2.00954	NM_138670	chr15:78244196-78244255	Mpst	Mus musculus mercaptopyruvate sulfurtransferase (Mpst), nuclear gene encoding mitochondrial protein, transcript variant 1, mRNA [NM_138670]	GO:0008150|GO:0003674|GO:0016740|GO:0005737|GO:0005739|GO:0004792|GO:0016784|GO:0008272|GO:0005743	NM_138670	Mm.294215	246221	ENSMUST00000100475	TC1582018
A_51_P405912	0.0228521	1.79421	up	110.144	188.482	0.564988	1.40834	114.195	121.013	95.2236	199.01	169.826	196.61	0.562312	0.698486	0.434165	1.62244	1.63775	0.964817	NM_144799	chr6:112280072-112280131	Lmcd1	Mus musculus LIM and cysteine-rich domains 1 (Lmcd1), mRNA [NM_144799]	GO:0005634|GO:0005515|GO:0010611|GO:0046872|GO:0006350|GO:0070886|GO:0005737|GO:0008270|GO:0003714|GO:0000122|GO:0045449	NM_144799	Mm.234441	30937	ENSMUST00000032376	TC1579960
A_52_P76277	0.0323262	1.79295	down	129.126	78.2924	0.793895	-0.0484384	148.423	121.566	117.391	52.9401	43.9954	137.942	0.940524	0.705065	0.736096	-0.287968	-0.310888	0.453541	NM_010660	chr11:99248053-99247994	Krt10	Mus musculus keratin 10 (Krt10), mRNA [NM_010660]	GO:0045095|GO:0005515|GO:0005882|GO:0005198	NM_010660	Mm.22662	16661	ENSMUST00000006961	TC1672183
A_52_P276719	0.00386285	1.79098	down	312.887	168.432	2.07189	1.23113	356.418	293.234	289.01	169.851	135.056	200.39	2.20438	1.97538	2.03589	1.39387	1.30724	0.992292	NM_172666	chr2:75764575-75764634	Agps	Mus musculus alkylglycerone phosphate synthase (Agps), mRNA [NM_172666]	GO:0008610|GO:0005777|GO:0016740|GO:0005739|GO:0016491|GO:0008609|GO:0003824|GO:0050660	NM_172666	Mm.31227	228061	ENSMUST00000111951	TC1579192
A_52_P68028	0.0266265	1.79068	down	677.815	361.607	3.18812	2.34761	758.118	664.611	610.715	392.173	324.635	368.013	3.29324	3.15584	3.11528	2.60109	2.57251	1.86924	NM_009598	chr11:105850398-105850457	Ace	Mus musculus angiotensin I converting enzyme (peptidyl-dipeptidase A) 1 (Ace), transcript variant 2, mRNA [NM_009598]	GO:0004180|GO:0005576|GO:0005886|GO:0042277|GO:0008233|GO:0006518|GO:0006508|GO:0016787|GO:0046872|GO:0016020|GO:0008217|GO:0008241|GO:0042447|GO:0008237|GO:0016021	NM_009598	Mm.754	11421	ENSMUST00000001964	TC1578619
A_51_P263100	0.02276	1.79063	down	877.82	471.229	3.56582	2.72535	925.483	860.893	847.086	525.509	403.45	484.728	3.58102	3.52916	3.58728	3.02331	2.88608	2.26666	NM_146107	chr1:36756945-36756886	Actr1b	Mus musculus ARP1 actin-related protein 1 homolog B, centractin beta (yeast) (Actr1b), mRNA [NM_146107]	GO:0005515|GO:0008150|GO:0003674|GO:0005524|GO:0005856|GO:0005737|GO:0000166|GO:0005575	NM_146107	Mm.28521	226977	ENSMUST00000043951	TC1572648
A_52_P544052	0.0110447	1.79025	up	684.887	1177.58	3.20875	4.04891	676.849	694.633	683.179	1207.7	1030.96	1294.08	3.12965	3.21958	3.27704	4.22379	4.23961	3.68334	NM_001001182	chr2:59737644-59737585	Baz2b	Mus musculus bromodomain adjacent to zinc finger domain, 2B (Baz2b), mRNA [NM_001001182]	GO:0046872|GO:0008150|GO:0003674|GO:0005575	NM_001001182	Mm.228071	407823	ENSMUST00000112550	TC1603314
A_52_P197498	0.00601045	1.78998	down	2500.29	1344.83	5.07228	4.23234	2790.42	2340.11	2370.32	1386.97	1097.51	1550.02	5.17323	4.97183	5.07179	4.42346	4.32985	3.9437	NM_011103	chr14:31414970-31414383	Prkcd	Mus musculus protein kinase C, delta (Prkcd), mRNA [NM_011103]	GO:0032615|GO:0004672|GO:0005524|GO:0043406|GO:0006917|GO:0000166|GO:0004697|GO:0042100|GO:0046627|GO:0005634|GO:0050732|GO:0046872|GO:0046777|GO:0016020|GO:0043560|GO:0032613|GO:0046326|GO:0006468|GO:0016301|GO:0016064|GO:0005515|GO:0016740|GO:0005739|GO:0032963|GO:0043065|GO:0006979|GO:0004674|GO:0005624|GO:0005737|GO:0015810|GO:0043410|GO:0004699	NM_011103	Mm.2314	18753	ENSMUST00000112204	NP1489545
A_52_P273177	0.00979952	1.78965	down	7902.77	4236.91	6.73557	5.89589	8441.26	7713.53	7553.53	4330.02	3705.94	4674.77	6.7702	6.69265	6.74385	6.0659	6.08546	5.53631	NM_008448	chr18:6223976-6223638	Kif5b	Mus musculus kinesin family member 5B (Kif5b), mRNA [NM_008448]	GO:0005515|GO:0005871|GO:0005524|GO:0005874|GO:0000166|GO:0003777|GO:0043005|GO:0006839|GO:0005737|GO:0005856|GO:0007018|GO:0003774|GO:0007017|GO:0043227|GO:0007028|GO:0035253	NM_008448	Mm.223744	16573	ENSMUST00000025083	TC1666091
A_51_P425284	0.00224824	1.78931	up	104.677	183.586	0.490662	1.33006	96.5343	120.864	96.6319	173.954	133.318	243.486	0.319926	0.696713	0.455347	1.42831	1.28856	1.27332	AK039267	chr11:78141189-78141248	Aldoc	aldolase C, fructose-bisphosphate Gene [Source:MGI Symbol;Acc:MGI:101863] [ENSMUST00000017534]	GO:0007568|GO:0005515|GO:0005739|GO:0030424|GO:0051289|GO:0003824|GO:0051290|GO:0016829|GO:0008152|GO:0006096|GO:0005737|GO:0004332|GO:0006915		Mm.7729	11676	ENSMUST00000017534	TC1598470
A_52_P635791	0.0105926	1.78906	up	9248.64	15904.8	6.96396	7.80315	9194.18	9099.89	9451.84	16406.7	13719.6	17588.2	6.89346	6.9311	7.0673	7.98774	7.97378	7.44795	NM_026834	chr11:99527055-99526996	Krtap4-6	Mus musculus keratin associated protein 4-6 (Krtap4-6), mRNA [NM_026834]	GO:0005515|GO:0005882|GO:0008150|GO:0005575	NM_026834	Mm.416844	68768	ENSMUST00000100476	TC1600676
A_52_P85152	0.00303412	1.78798	down	780.579	426.928	3.39604	2.55771	830.814	759.187	751.736	451.32	308.376	521.088	3.42534	3.34778	3.415	2.80375	2.49838	2.37101	NM_175324	chr9:104029124-104029183	Acad11	Mus musculus acyl-Coenzyme A dehydrogenase family, member 11 (Acad11), mRNA [NM_175324]	GO:0005777|GO:0008150|GO:0003674|GO:0008152|GO:0005739|GO:0016491|GO:0016627|GO:0055114|GO:0050660|GO:0003995	NM_175324	Mm.41274	102632	ENSMUST00000047799	TC1575133
A_52_P375037	0.000842082	1.78782	down	1534.01	832.141	4.36932	3.53112	1671.32	1483.22	1447.49	794.244	668.988	1033.19	4.43373	4.31399	4.36026	3.61918	3.61567	3.35852	NM_008388	chr15:43114205-43109966	Eif3e	Mus musculus eukaryotic translation initiation factor 3, subunit E (Eif3e), mRNA [NM_008388]	GO:0005634|GO:0003743|GO:0006412|GO:0006413|GO:0005737|GO:0005852	NM_008388	Mm.289992	16341	ENSMUST00000022960	TC1774279
A_51_P434041	0.0476095	1.78779	up	99.9936	169.12	0.417416	1.25559	92.6347	120.895	86.4508	170.698	167.521	169.141	0.260437	0.697083	0.294727	1.40105	1.61803	0.74771	NM_021426	chr2:180669584-180669525	Nkain4	Mus musculus Na+/K+ transporting ATPase interacting 4 (Nkain4), transcript variant 1, mRNA [NM_021426]	GO:0016020|GO:0005886|GO:0016021	NM_021426	Mm.40361	58237	ENSMUST00000103053	TC1584659
A_51_P309307	0.0362063	1.78709	up	144.559	243.55	0.941264	1.77888	126.805	182.579	124.293	244.931	223.965	261.753	0.713421	1.29185	0.818526	1.92198	2.03696	1.37769	NM_001142959	chr3:103642494-103642553	Bcl2l15	Mus musculus BCLl2-like 15 (Bcl2l15), transcript variant 1, mRNA [NM_001142959]	GO:0005634|GO:0008150|GO:0003674|GO:0005829	NM_001142959	Mm.297245	229672	ENSMUST00000062945	TC1632299
A_51_P120008	0.0117239	1.78612	up	413.148	707.029	2.47043	3.30726	463.759	352.611	423.075	723.019	589.672	808.395	2.58419	2.2414	2.58569	3.48363	3.4336	3.00454	NM_175180	chrX:23382938-23382997	Wdr44	Mus musculus WD repeat domain 44 (Wdr44), mRNA [NM_175180]	GO:0017137|GO:0016020|GO:0048471|GO:0005874|GO:0005737|GO:0005768|GO:0030334|GO:0005794	NM_175180	Mm.423	72404	ENSMUST00000035766	TC1580850
A_52_P392178	0.0209118	1.78607	up	196.155	349.54	1.40261	2.23939	211.838	185.46	191.167	414.677	215.716	418.228	1.45378	1.31444	1.43961	2.68158	1.98282	2.05377	AK042786	chr16:17849528-17849469	Dgcr2	Mus musculus 7 days neonate cerebellum cDNA, RIKEN full-length enriched library, clone:A730024F01 product:DiGeorge syndrome gene c, full insert sequence. [AK042786]	GO:0042493|GO:0005792|GO:0005515|GO:0004872|GO:0016020|GO:0007155|GO:0005529|GO:0005488|GO:0016021		Mm.254515	13356		TC1640661
A_51_P328645	0.00456555	1.78604	down	573.802	309.251	2.95252	2.11576	602.764	551.157	567.486	292.383	273.208	362.163	2.96241	2.88579	3.00936	2.17746	2.32369	1.84612	NM_178684	chr14:47940839-47940898	Mapk1ip1l	Mus musculus mitogen-activated protein kinase 1 interacting protein 1-like (Mapk1ip1l), mRNA [NM_178684]	GO:0008150|GO:0003674|GO:0005575	NM_178684	Mm.212297	218975		TC1574466
A_51_P359570	0.0190831	1.78585	up	1638.88	2791.32	4.45573	5.29234	1401.88	1915.5	1599.26	2799.86	2426.31	3147.81	4.1801	4.68297	4.50411	5.43688	5.47438	4.96576	NM_010501	chr19:34663105-34663164	Ifit3	Mus musculus interferon-induced protein with tetratricopeptide repeats 3 (Ifit3), mRNA [NM_010501]	GO:0005488	NM_010501	Mm.426079	15959	ENSMUST00000102825	TC1580177
A_52_P496956	0.00499471	1.78471	up	188.231	323.989	1.34154	2.17723	201.887	193.317	169.49	335.96	260.812	375.194	1.38436	1.37429	1.26597	2.37789	2.2567	1.89712	NM_053178	chr9:54453069-54453010	Acsbg1	Mus musculus acyl-CoA synthetase bubblegum family member 1 (Acsbg1), mRNA [NM_053178]	GO:0005792|GO:0005777|GO:0004467|GO:0005524|GO:0051384|GO:0000166|GO:0003824|GO:0001676|GO:0006629|GO:0031957|GO:0031410|GO:0008152|GO:0006631|GO:0005737|GO:0000038|GO:0005783|GO:0016874|GO:0005794	NM_053178	Mm.20592	94180	ENSMUST00000034822	TC1572411
A_52_P380805	0.00991091	1.78459	down	124.849	67.088	0.750338	-0.0852575	125.502	134.028	115.017	68.0423	58.6599	74.5618	0.698523	0.845863	0.706628	0.0741019	0.104136	-0.43401	NM_010329	chr4:142858317-142858258	Pdpn	Mus musculus podoplanin (Pdpn), mRNA [NM_010329]	GO:0010572|GO:0005886|GO:0030335|GO:0035239|GO:0006928|GO:0030324|GO:0007155|GO:0006833|GO:0016020|GO:0001726|GO:0048286|GO:0001946|GO:0015884|GO:0006865|GO:0005372|GO:0016021|GO:0008517|GO:0030175|GO:0007275|GO:0008283|GO:0016324|GO:0000902|GO:0008360|GO:0007049|GO:0006693|GO:0007165|GO:0030027|GO:0042995|GO:0016337|GO:0051272|GO:0015171|GO:0015250	NM_010329	Mm.2976	14726	ENSMUST00000119654	TC1678158
A_52_P682415	0.0150511	1.78452	down	266.932	143.686	1.84583	1.0103	293.664	249.85	257.282	155.731	120.269	155.058	1.92498	1.74439	1.86813	1.26865	1.13995	0.62229	NM_001039692	chr18:6028092-6028033	Arhgap12	Mus musculus Rho GTPase activating protein 12 (Arhgap12), transcript variant 1, mRNA [NM_001039692]	GO:0005515|GO:0008150|GO:0003674|GO:0005096|GO:0007165|GO:0005575|GO:0005622	NM_001039692	Mm.239675	75415	ENSMUST00000062584	TC1640239
A_52_P272348	0.0104889	1.78414	up	74.2612	128.905	0.00347487	0.838703	75.774	74.077	72.9327	101.167	125.669	159.879	-0.0294127	-0.00957537	0.0494127	0.646333	1.20332	0.66646		chr17:8520950-8521009		BC031479 Als2 protein {Mus musculus} (exp=-1; wgp=0; cg=0), partial (5%) [TC1639906]						TC1639906
A_52_P472686	0.00589742	1.78402	down	55.0585	29.5919	-0.440887	-1.27602	64.405	54.3511	46.4194	26.3541	26.233	36.1886	-0.263943	-0.456293	-0.602426	-1.2943	-1.05686	-1.47691	NM_010852	chr2:124934744-124926150	Myef2	Mus musculus myelin basic protein expression factor 2, repressor (Myef2), transcript variant 2, mRNA [NM_010852]	GO:0003676|GO:0005634|GO:0006350|GO:0003677|GO:0003723|GO:0000166	NM_010852	Mm.18535	17876	ENSMUST00000137091	NP882830
A_52_P607674	0.000894755	1.78265	down	2081.07	1137.09	4.81154	3.97751	2163.33	2006.17	2073.71	1115.07	878.794	1417.4	4.80599	4.7497	4.87892	4.10867	4.00921	3.81466	NM_015817	chr10:78993465-78993406	Ppap2c	Mus musculus phosphatidic acid phosphatase type 2C (Ppap2c), mRNA [NM_015817]	GO:0016787|GO:0016020|GO:0008195|GO:0016021|GO:0003824	NM_015817	Mm.28873	50784	ENSMUST00000063879	TC1642117
A_52_P661	0.0104921	1.78186	up	113.317	193.369	0.597103	1.43048	106.838	137.002	96.1105	170.405	171.215	238.487	0.466245	0.877525	0.447541	1.39857	1.6495	1.24339	NM_175750	chr6:32094661-32094602	Plxna4	Mus musculus plexin A4 (Plxna4), mRNA [NM_175750]	GO:0017154|GO:0007399|GO:0004872|GO:0016020|GO:0005886|GO:0007275|GO:0016021|GO:0007165|GO:0005622	NM_175750	Mm.444029	243743		TC1729555
A_52_P667098	0.019577	1.77903	up	43673	74517.4	9.20307	10.0342	45288.2	43115.3	42615.4	79549.8	66082.1	77920.2	9.19381	9.17538	9.24001	10.2653	10.2418	9.59534	NM_009429	chr14:76246165-76246524	Tpt1	Mus musculus tumor protein, translationally-controlled 1 (Tpt1), mRNA [NM_009429]	GO:0005515|GO:0006916|GO:0005771|GO:0005615|GO:0005737	NM_009429	Mm.297482	22070	ENSMUST00000080850	TC1703374
A_52_P618187	0.0126572	1.77878	up	279.873	477.415	1.90457	2.73546	328.868	236.426	274.326	499.785	380.36	552.101	2.08832	1.66471	1.96067	2.95091	2.80105	2.45441	NM_001013389	chr13:25084900-25084841	Mrs2	Mus musculus MRS2 magnesium homeostasis factor homolog (S. cerevisiae) (Mrs2), mRNA [NM_001013389]	GO:0008150|GO:0003674|GO:0005739	NM_001013389	Mm.387097	380836	ENSMUST00000021772	TC1598756
A_52_P633393	0.0153155	1.77746	down	195.89	105.224	1.39778	0.567964	216.406	195.633	175.63	104.272	97.2894	114.109	1.48456	1.39148	1.31731	0.689957	0.834043	0.179893	NM_133687	chr18:36019035-36019094	Cxxc5	Mus musculus CXXC finger 5 (Cxxc5), mRNA [NM_133687]	GO:0005634|GO:0046872|GO:0008150|GO:0003674|GO:0003677|GO:0005737|GO:0008270|GO:0005575	NM_133687	Mm.94560	67393	ENSMUST00000060722	TC1576003
A_51_P179504	0.000514307	1.77711	down	216.242	122.483	1.54404	0.714509	230.51	207.174	211.042	109.399	81.1045	176.946	1.57564	1.47417	1.58231	0.759195	0.571542	0.812788	NM_001123394	chr14:044540232-044540291	Ang3	Mus musculus angiogenin, ribonuclease A family, member 3 (Ang3), mRNA [NM_001123394]	GO:0004519|GO:0003676|GO:0016787|GO:0017148|GO:0007275|GO:0030154|GO:0004518|GO:0001525|GO:0004522	NM_001123394	Mm.24663	11730	ENSMUST00000096869	NP1398528
A_51_P517672	0.00423863	1.77705	up	197.341	339.303	1.41344	2.24292	193.559	196.561	201.902	344.519	273.664	399.725	1.32359	1.3983	1.51843	2.41418	2.3261	1.98849	NM_178779	chr1:107176822-107176763	Rnf152	Mus musculus ring finger protein 152 (Rnf152), transcript variant 1, mRNA [NM_178779]	GO:0005515|GO:0046872|GO:0008150|GO:0003674|GO:0008270|GO:0005575	NM_178779	Mm.389162	320311	ENSMUST00000058688	TC1604598
A_51_P470228	0.0164481	1.77679	up	810.802	1380.75	3.45086	4.28013	862.34	778.506	791.56	1446.19	1224.77	1471.29	3.47907	3.38403	3.48947	4.48378	4.48813	3.86849	NM_001033277	chr15:101947030-101946971	Spryd3	Mus musculus SPRY domain containing 3 (Spryd3), mRNA [NM_001033277]	GO:0008150|GO:0003674|GO:0005575	NM_001033277	Mm.385009	223918	ENSMUST00000044757	TC1700074
A_51_P200477	0.0151309	1.77641	up	1103.73	1872.18	3.8884	4.71737	1242.76	947.808	1120.62	1874.85	1647.99	2093.72	4.00629	3.66792	3.99099	4.8583	4.91632	4.37748	NM_008300	chr11:53073406-53073347	Hspa4	Mus musculus heat shock protein 4 (Hspa4), mRNA [NM_008300]	GO:0005524|GO:0006950|GO:0005737|GO:0009408|GO:0000166	NM_008300	Mm.239865	15525	ENSMUST00000020630	TC1776700
A_52_P266562	0.00622622	1.77421	up	54.0581	92.745	-0.461561	0.365615	46.6997	58.4776	56.9971	86.2288	75.9334	116.073	-0.727702	-0.350718	-0.306265	0.41584	0.476494	0.204512	AK086018	chr3:126512365-126512424	Camk2d	Mus musculus 16 days neonate heart cDNA, RIKEN full-length enriched library, clone:D830045E03 product:calcium/calmodulin-dependent protein kinase II, delta, full insert sequence. [AK086018]	GO:0006816|GO:0031594|GO:0004672|GO:0004683|GO:0030007|GO:0005524|GO:0016740|GO:0005516|GO:0010389|GO:0000166|GO:0005634|GO:0046777|GO:0004674|GO:0005829|GO:0001666|GO:0016301|GO:0000082|GO:0006468|GO:0005737|GO:0030315|GO:0060048|GO:0008284|GO:0005954			108058		TC1585875
A_51_P151371	0.0166743	1.7741	down	155.683	83.4001	1.05756	0.230473	187.21	141.001	138.839	80.3997	76.4697	93.331	1.27547	0.91903	0.978187	0.31486	0.486649	-0.11009	NM_028316	chr7:6139783-6139843	Zfp444	Mus musculus zinc finger protein 444 (Zfp444), transcript variant 2, mRNA [NM_028316]	GO:0005634|GO:0046872|GO:0008150|GO:0006350|GO:0003674|GO:0005575|GO:0045449	NM_028316	Mm.274089	72667	ENSMUST00000108566	TC1578272
A_51_P452876	0.00472001	1.7735	up	339.759	579.6	2.19357	3.02017	335.698	372.346	311.231	549.995	502.952	685.854	2.11798	2.31997	2.14276	3.08902	3.20411	2.76738	NM_021515	chr2:32490327-32490387	Ak1	Mus musculus adenylate kinase 1 (Ak1), mRNA [NM_021515]	GO:0005886|GO:0005524|GO:0004017|GO:0016740|GO:0005739|GO:0000166|GO:0006139|GO:0046034|GO:0043005|GO:0048471|GO:0019205|GO:0016301|GO:0005737|GO:0007050	NM_021515	Mm.476776	11636	ENSMUST00000068271	TC1574279
A_52_P156314	0.0137568	1.77305	down	66.6903	36.129	-0.159447	-0.98568	74.4239	57.6416	68.0056	38.4037	29.2561	40.7272	-0.0553489	-0.371493	-0.0514994	-0.751084	-0.899503	-1.30645	NM_207707	chr12:77222370-77222311	Esr2	Mus musculus estrogen receptor 2 (beta) (Esr2), transcript variant 1, mRNA [NM_207707]	GO:0006350|GO:0043204|GO:0001541|GO:0003707|GO:0045449|GO:0045885|GO:0005634|GO:0001662|GO:0046872|GO:0001764|GO:0004879|GO:0003677|GO:0008270|GO:0042562|GO:0008285|GO:0004872|GO:0003700|GO:0050680|GO:0060065|GO:0007420|GO:0045944|GO:0005739|GO:0006355|GO:0060740|GO:0033574|GO:0060068|GO:0043065|GO:0042127|GO:0008289|GO:0043565|GO:0007611|GO:0043526|GO:0043005|GO:0060743|GO:0030520|GO:0005737|GO:…	NM_207707	Mm.2561	13983	ENSMUST00000076634	NP723042
A_52_P27602	0.0252979	1.77295	up	364.207	618.347	2.29445	3.1206	381.733	330.065	380.823	665.636	545.207	644.197	2.30338	2.14608	2.4339	3.36433	3.32049	2.67698	NM_024245	chr9:61768853-61767733	Kif23	Mus musculus kinesin family member 23 (Kif23), mRNA [NM_024245]	GO:0005524|GO:0005874|GO:0003774|GO:0000166	NM_024245	Mm.259374	71819	ENSMUST00000034815	TC1647336
A_52_P577150	0.026753	1.7728	down	360.993	220.817	2.28236	1.45633	391.844	347.51	343.624	158.094	121.215	383.144	2.34109	2.22038	2.28561	1.29038	1.15126	1.92737	NM_001037737	chr3:95294565-95294991	Arnt	Mus musculus aryl hydrocarbon receptor nuclear translocator (Arnt), transcript variant 1, mRNA [NM_001037737]	GO:0004872|GO:0005515|GO:0003700|GO:0046982|GO:0006350|GO:0030154|GO:0033235|GO:0045944|GO:0006355|GO:0007165|GO:0045449|GO:0030528|GO:0001892|GO:0003713|GO:0005634|GO:0005667|GO:0043565|GO:0016563|GO:0009636|GO:0003677|GO:0045941|GO:0005737|GO:0004871	NM_001037737	Mm.250265	11863	ENSMUST00000102749	NP056617
A_52_P471502	0.00480394	1.77257	up	360.053	616.759	2.27485	3.10069	402.287	319.777	358.097	624.97	484.427	740.881	2.37904	2.10039	2.34512	3.27338	3.14997	2.87872	NM_198606	chr15:38976667-38976726	Dcaf13	Mus musculus DDB1 and CUL4 associated factor 13 (Dcaf13), mRNA [NM_198606]	GO:0005634|GO:0008150|GO:0003674|GO:0030529|GO:0006364|GO:0005575|GO:0042254	NM_198606	Mm.321937	223499	ENSMUST00000022909	TC1581354
A_51_P442746	0.019243	1.7715	up	308.686	521.946	2.05012	2.87509	350.963	266.892	308.203	542.321	455.453	568.063	2.18213	1.83958	2.12865	3.06875	3.06099	2.49553	NM_172671	chr2:109852832-109852891	Lgr4	Mus musculus leucine-rich repeat-containing G protein-coupled receptor 4 (Lgr4), mRNA [NM_172671]	GO:0004872|GO:0005515|GO:0004930|GO:0005886|GO:0007186|GO:0035239|GO:0007165|GO:0030539|GO:0016500|GO:0016020|GO:0050673|GO:0004871|GO:0016021	NM_172671	Mm.479280	107515	ENSMUST00000046548	TC1583322
A_51_P249848	0.00354902	1.77144	down	2205.79	1202.56	4.89586	4.07094	2270.34	2155.5	2191.53	1198.47	995.681	1413.54	4.87565	4.85328	4.95864	4.21272	4.18937	3.81073	NM_007883	chr18:20761177-20761236	Dsg2	Mus musculus desmoglein 2 (Dsg2), mRNA [NM_007883]	GO:0030057|GO:0007156|GO:0005515|GO:0016020|GO:0007155|GO:0030054|GO:0005886|GO:0016324|GO:0016328|GO:0016021|GO:0005509	NM_007883	Mm.345891	13511	ENSMUST00000059787	TC1582782
A_52_P249544	0.0320898	1.77141	up	45.8496	77.929	-0.722318	0.102577	45.5868	57.336	34.6261	58.8813	74.0918	100.814	-0.762497	-0.379162	-1.02529	-0.134521	0.441074	0.00117683	NM_027530	chr5:89069788-89069847	Rufy3	Mus musculus RUN and FYVE domain containing 3 (Rufy3), mRNA [NM_027530]	GO:0007399|GO:0005515|GO:0008150|GO:0042995|GO:0007275|GO:0030154|GO:0005575	NM_027530	Mm.270469	52822	ENSMUST00000087029	TC1593694
A_52_P133458	0.0319962	1.77136	down	198.953	107.442	1.42254	0.597683	216.207	186.288	194.365	116.364	98.2096	107.751	1.48323	1.32086	1.46354	0.848248	0.847624	0.097177	NM_011938	chr13:55555736-55555795	Grk6	Mus musculus G protein-coupled receptor kinase 6 (Grk6), transcript variant 2, mRNA [NM_011938]	GO:0004672|GO:0004872|GO:0016020|GO:0004674|GO:0005524|GO:0016740|GO:0016301|GO:0006468|GO:0004703|GO:0004871|GO:0000166|GO:0007165	NM_011938	Mm.10193	26385	ENSMUST00000099482	NP045314
A_52_P475080	0.00254751	1.76877	up	305.648	522.99	2.04396	2.86671	320.035	302.668	294.242	523.848	423.319	621.803	2.04904	2.02106	2.06178	3.01875	2.95543	2.62594	NM_029847	chr13:76199985-76199926	Arsk	Mus musculus arylsulfatase K (Arsk), mRNA [NM_029847]	GO:0005576|GO:0016787|GO:0008484|GO:0046872|GO:0008150|GO:0003674|GO:0008152|GO:0005575|GO:0003824	NM_029847	Mm.196399	77041	ENSMUST00000022083	TC1577675
A_52_P600625	0.0165264	1.76867	up	54.4544	92.1822	-0.445553	0.377108	58.1181	53.1428	52.1024	93.7026	84.2796	98.5645	-0.412127	-0.488727	-0.435804	0.535759	0.626944	-0.0313773	NM_009011	chr4:55404875-55404934	Rad23b	Mus musculus RAD23b homolog (S. cerevisiae) (Rad23b), mRNA [NM_009011]	GO:0006974|GO:0005634|GO:0000502|GO:0043161|GO:0005737|GO:0006289|GO:0007283|GO:0006281|GO:0003684	NM_009011	Mm.196846	19359	ENSMUST00000030134
A_52_P424650	0.0206086	1.76703	down	70.1365	37.7753	-0.0936171	-0.914943	84.0853	66.4677	59.8566	40.0532	32.3071	40.9657	0.120739	-0.165947	-0.235642	-0.690411	-0.75639	-1.29803	AK052336	chr8:46873111-46873170	Sorbs2	Mus musculus 13 days embryo heart cDNA, RIKEN full-length enriched library, clone:D330030I03 product:unclassifiable, full insert sequence. [AK052336]	GO:0003674|GO:0030054|GO:0005856|GO:0005737|GO:0008270|GO:0005575|GO:0005622		Mm.447653	234214		TC1616312
A_51_P136820	0.00698642	1.76687	down	8441.67	4596.44	6.82898	6.00779	9025.27	8642.41	7657.32	4756.53	3812.81	5219.99	6.86671	6.85669	6.76354	6.20144	6.12647	5.69546	NM_011179	chr10:59764492-59764551	Psap	Mus musculus prosaposin (Psap), transcript variant 2, mRNA [NM_011179]	GO:0005764|GO:0006629|GO:0060736|GO:0006665|GO:0005576|GO:0043408|GO:0005739|GO:0048589|GO:0060742	NM_011179	Mm.277498	19156	ENSMUST00000105465	NP055422
A_51_P448563	0.0293472	1.76671	up	77.9321	131.512	0.0704457	0.89151	82.506	71.2919	79.9984	135.667	123.797	135.07	0.0933843	-0.0648646	0.182817	1.06967	1.18167	0.423192	NM_008663	chr7:105199914-105199855	Myo7a	Mus musculus myosin VIIA (Myo7a), mRNA [NM_008663]	GO:0031477|GO:0001917|GO:0042472|GO:0005524|GO:0005516|GO:0005488|GO:0007605|GO:0000166|GO:0019904|GO:0051875|GO:0043531|GO:0042470|GO:0007600|GO:0003674|GO:0016459|GO:0045202|GO:0005856|GO:0003774|GO:0001845|GO:0005902|GO:0005515|GO:0042491|GO:0051904|GO:0016324|GO:0030030|GO:0001750|GO:0030898|GO:0060113|GO:0030048|GO:0007601|GO:0048839|GO:0048563|GO:0050953|GO:0032420|GO:0006909|GO:0005737|GO:…	NM_008663	Mm.1403	17921	ENSMUST00000107122	TC1596715
A_51_P137808	0.00161509	1.76406	up	45.248	77.332	-0.71194	0.106963	46.8361	45.7335	43.1744	68.7112	67.2921	95.9926	-0.723493	-0.70535	-0.706976	0.0882153	0.302197	-0.0695229	AB010345	chr9:020242513-020242465	Zfp26	Mus musculus mRNA for mszf52, partial cds. [AB010345]	GO:0003676|GO:0005634|GO:0046872|GO:0003677|GO:0008270|GO:0006355|GO:0005622		Mm.107441	22688
A_52_P566741	0.00860569	1.76391	up	4822	8194.49	6.02394	6.84272	4742.15	4707.15	5016.69	8417.91	6857.03	9308.54	5.93828	5.98011	6.15344	7.02499	6.9732	6.52996	NM_009333	chr19:56007586-56007645	Tcf7l2	Mus musculus transcription factor 7-like 2, T-cell specific, HMG-box (Tcf7l2), transcript variant 3, mRNA [NM_009333]	GO:0021915|GO:0005515|GO:0006350|GO:0010551|GO:0030538|GO:0048619|GO:0045944|GO:0006355|GO:0016055|GO:0035019|GO:0045449|GO:0005634|GO:0005667|GO:0032024|GO:0005829|GO:0048557|GO:0003677|GO:0045941|GO:0008013|GO:0009749	NM_009333	Mm.139815	21416	ENSMUST00000111662	NP579898
A_51_P306446	0.0103456	1.76362	up	64.5	109.447	-0.200097	0.618446	65.3397	62.2826	65.8777	113.531	92.8805	121.929	-0.243155	-0.259774	-0.097363	0.812684	0.767136	0.275519	NM_178875	chr13:062705188-062705129	8430426H19Rik	Mus musculus RIKEN cDNA 8430426H19 gene (8430426H19Rik), transcript variant 1, mRNA [NM_178875]	GO:0046872|GO:0008150|GO:0003674|GO:0005575	NM_178875	Mm.442497	71508	ENSMUST00000091563	TC1660674
A_51_P254805	0.0206605	1.76324	up	147.641	248.93	0.986704	1.80493	157.287	125.833	159.802	260.497	212.642	273.652	1.02421	0.75484	1.18106	2.01087	1.96211	1.44182	NM_008446	chrX:97922085-97922145	Kif4	Mus musculus kinesin family member 4 (Kif4), mRNA [NM_008446]	GO:0005634|GO:0005524|GO:0003677|GO:0005874|GO:0007018|GO:0003774|GO:0000166|GO:0003777	NM_008446	Mm.383091	16571	ENSMUST00000048962	TC1576875
A_51_P308279	0.000415332	1.76304	down	82.0456	45.4608	0.142434	-0.675632	89.9813	82.7943	73.361	43.5188	34.088	58.7755	0.218511	0.150929	0.0578613	-0.57069	-0.678975	-0.777232	NM_173868	chr1:6823756-6832275	St18	Mus musculus suppression of tumorigenicity 18 (St18), mRNA [NM_173868]	GO:0005634|GO:0003700|GO:0046872|GO:0006350|GO:0003677|GO:0008270|GO:0006355|GO:0000122|GO:0045449|GO:0016564	NM_173868	Mm.234612	240690	ENSMUST00000151281	TC1579346
A_52_P409498	0.00481003	1.76049	down	2310.68	1263.55	4.9551	4.13912	2648.12	2057.68	2226.23	1236.81	1034.07	1519.76	5.09771	4.78627	4.98131	4.25815	4.24396	3.91525	NM_009447	chr1:75213830-75213535	Tuba4a	Mus musculus tubulin, alpha 4A (Tuba4a), mRNA [NM_009447]	GO:0005525|GO:0005874|GO:0043234|GO:0007018|GO:0005198|GO:0007017|GO:0000166|GO:0051258|GO:0003924	NM_009447	Mm.1155	22145	ENSMUST00000079464	TC1708721
A_52_P505143	0.010576	1.76048	down	171.084	93.1878	1.2045	0.388537	184.971	171.04	157.24	95.5901	80.9065	103.067	1.25811	1.19766	1.15774	0.564532	0.568016	0.0330634	NM_008415	chr15:74535526-74535467	Jrk	Mus musculus jerky (Jrk), mRNA [NM_008415]	GO:0005840|GO:0003676|GO:0005634|GO:0000775|GO:0003729|GO:0003677|GO:0005737|GO:0030529|GO:0045449	NM_008415	Mm.87052	16469	ENSMUST00000050234	TC1577101
A_51_P290202	0.0426859	1.75885	down	14529.7	7891.34	7.60556	6.79093	16730.5	12490.8	14368	8964.5	6830.49	7879.02	7.75715	7.38805	7.67149	7.11575	6.9676	6.28943	NM_008267	chr11:96057368-96057427	Hoxb13	Mus musculus homeobox B13 (Hoxb13), mRNA [NM_008267]	GO:0005515|GO:0003700|GO:0006350|GO:0007275|GO:0006355|GO:0045449|GO:0030528|GO:0005634|GO:0005667|GO:0043565|GO:0003677|GO:0060743|GO:0040008|GO:0002009|GO:0060527	NM_008267	Mm.57221	15408	ENSMUST00000062709	NP859527
A_52_P240693	0.0347318	1.75837	down	38.6611	20.9839	-0.942093	-1.75633	41.3625	34.7367	39.8839	19.7912	21.2892	21.8715	-0.90279	-1.10214	-0.821346	-1.70747	-1.35812	-2.20339	NM_177587	chr1:94908593-94908652	Aqp12	Mus musculus aquaporin 12 (Aqp12), transcript variant 1, mRNA [NM_177587]	GO:0005215|GO:0016020|GO:0005737|GO:0016021|GO:0006810	NM_177587	Mm.235537	208760	ENSMUST00000059676	TC1584314
A_52_P350477	0.00678013	1.75791	down	623.906	341.639	3.07189	2.25802	675.337	594.069	602.313	349.938	284.892	390.085	3.12642	2.99396	3.09529	2.4367	2.3841	1.95327	NM_139295	chr17:87657291-87656611	Mcfd2	Mus musculus multiple coagulation factor deficiency 2 (Mcfd2), transcript variant 2, mRNA [NM_139295]	GO:0005576|GO:0016192|GO:0003674|GO:0015031|GO:0006810|GO:0005783|GO:0019752|GO:0005794|GO:0005509	NM_139295	Mm.30251	193813	ENSMUST00000155904	TC1663572
A_52_P169198	0.0141707	1.75756	up	785.146	1326.09	3.40544	4.21901	759.543	786.13	809.766	1383.9	1141.1	1453.28	3.29594	3.39809	3.52228	4.42027	4.38604	3.85073	AK014097	chr12:10399780-10399839	Rdh14	Mus musculus 13 days embryo head cDNA, RIKEN full-length enriched library, clone:3110030G19 product:retinol dehydrogenase 14 (all-trans and 9-cis), full insert sequence. [AK014097]	GO:0008150|GO:0003674|GO:0008152|GO:0005739|GO:0005488|GO:0016491|GO:0003824|GO:0055114		Mm.119343	105014		TC1588134
A_52_P273706	0.00639983	1.75565	down	314.99	172.473	2.08512	1.27311	344.888	298.911	301.171	172.734	146.606	198.079	2.15694	2.00304	2.09536	1.41815	1.42563	0.975558	AK014999	chr9:97905561-97905620	4921534H16Rik	Mus musculus adult male testis cDNA, RIKEN full-length enriched library, clone:4921534H16 product:unclassifiable, full insert sequence. [AK014999]	GO:0008150|GO:0003674|GO:0005575		Mm.445908	66737		NP741367
A_52_P411296	0.0272641	1.75538	up	953.266	1600.59	3.68509	4.49687	997.434	930.817	931.548	1653.09	1507.48	1641.22	3.68904	3.64182	3.72441	4.67669	4.78775	4.02618	NM_021389	chrX:156411947-156412006	Sh3kbp1	Mus musculus SH3-domain kinase binding protein 1 (Sh3kbp1), transcript variant 2, mRNA [NM_021389]	GO:0031410|GO:0006897|GO:0005515|GO:0016020|GO:0030054|GO:0017124|GO:0016301|GO:0045202|GO:0005856|GO:0005737|GO:0019717|GO:0006915	NM_021389	Mm.286495	58194	ENSMUST00000080394	TC1575307
A_51_P141223	0.0148759	1.75472	up	122.679	206.95	0.726796	1.53804	117.644	121.365	129.029	217.325	175.935	227.59	0.605237	0.702682	0.872468	1.74945	1.68873	1.17592	AK083925	chr2:12294186-12294127		Mus musculus 12 days embryo spinal ganglion cDNA, RIKEN full-length enriched library, clone:D130062O14 product:unclassifiable, full insert sequence. [AK083925]						TC1603033
A_52_P125550	0.00158187	1.75466	down	427.423	237.002	2.52775	1.71655	435.454	406.556	440.26	231.868	184.851	294.286	2.49333	2.44678	2.64313	1.8429	1.76005	1.5467	NM_007485	chr19:4432827-4432768	Rhod	Mus musculus ras homolog gene family, member D (Rhod), mRNA [NM_007485]	GO:0016020|GO:0007264|GO:0005886|GO:0005525|GO:0005768|GO:0000166|GO:0005622	NM_007485	Mm.27701	11854	ENSMUST00000048197	NP044683
A_51_P356705	0.00328267	1.7535	down	10327.8	5692.14	7.12293	6.31269	10687.4	10109.8	10186.2	5673	4676.73	6726.69	7.11058	7.08294	7.17525	6.45564	6.42112	6.06131	NM_145516	chr1:34935457-34935516	Plekhb2	Mus musculus pleckstrin homology domain containing, family B (evectins) member 2 (Plekhb2), mRNA [NM_145516]	GO:0016020|GO:0008150|GO:0003674|GO:0005575	NM_145516	Mm.292751	226971	ENSMUST00000027297	TC1572116
A_52_P163849	0.0141679	1.75349	down	656.901	359.359	3.14311	2.33288	739.659	611.346	619.697	382.254	301.337	394.485	3.25767	3.03532	3.13634	2.56413	2.46507	1.96945	NM_001039511	chr1:153201800-153201859	Ivns1abp	Mus musculus influenza virus NS1A binding protein (Ivns1abp), transcript variant 1, mRNA [NM_001039511]	GO:0005634|GO:0005515|GO:0008150|GO:0003674|GO:0005856|GO:0005737|GO:0005575	NM_001039511	Mm.33764	117198	ENSMUST00000111887	TC1583658
A_51_P500474	0.0166454	1.75329	up	180.334	303.142	1.28304	2.0931	174.111	186.886	180.004	310.597	271.27	327.561	1.17082	1.32549	1.35281	2.26464	2.31342	1.70124	AK078994	chr9:44561247-44561188		Mus musculus adult male epididymis cDNA, RIKEN full-length enriched library, clone:9230103L12 product:unclassifiable, full insert sequence. [AK078994]						TC1610180
A_51_P128248	0.0220177	1.75325	down	1189.6	651.25	4.00536	3.19533	1186.72	1184.11	1197.98	698.535	573.292	681.923	3.93972	3.98905	4.08731	3.43393	3.39296	2.75909	XM_917762	chr12:115946922-115946863	LOC100048770	immunoglobulin heavy chain (J558 family) Complex/Cluster/Region [Source:MGI Symbol;Acc:MGI:96486] [ENSMUST00000103512]		XM_917762	Mm.430747	100048770	ENSMUST00000103505	NP1216021
A_52_P58560	0.0196997	1.75322	down	136.899	74.7308	0.883309	0.0733037	147.971	127.262	135.463	77.6983	67.0098	79.4843	0.936126	0.77113	0.942671	0.265554	0.296133	-0.341776	NM_001037134	chr4:11130171-11130230	Ccne2	Mus musculus cyclin E2 (Ccne2), transcript variant 1, mRNA [NM_001037134]	GO:0005634|GO:0051726|GO:0016538|GO:0051301|GO:0007049|GO:0006270	NM_001037134	Mm.35867	12448	ENSMUST00000108324	TC1628172
A_52_P213318	0.00197611	1.75239	down	81.3715	45.0232	0.132546	-0.676775	87.672	81.6205	74.8219	45.2988	35.1664	54.6044	0.181001	0.13033	0.086307	-0.512857	-0.63404	-0.883428	NM_011767	chr15:12079371-12079430	Zfr	Mus musculus zinc finger RNA binding protein (Zfr), mRNA [NM_011767]	GO:0003676|GO:0005634|GO:0007275|GO:0003677|GO:0005737|GO:0008270|GO:0003723|GO:0005622	NM_011767	Mm.273496	22763	ENSMUST00000022814	TC1722954
A_51_P117130	0.00812391	1.75095	down	2741.43	1505.93	5.20626	4.39813	3018.03	2596.65	2609.61	1558.22	1251.16	1708.42	5.28635	5.1219	5.21054	4.59143	4.51888	4.08408	NM_008669	chr15:82160595-82160536	Naga	Mus musculus N-acetyl galactosaminidase, alpha (Naga), mRNA [NM_008669]	GO:0005764|GO:0016787|GO:0016798|GO:0008152|GO:0004553|GO:0043169|GO:0005975|GO:0008456|GO:0003824	NM_008669	Mm.20325	17939	ENSMUST00000023088	TC1732483
A_52_P408858	0.022177	1.75078	up	378.833	634.095	2.35004	3.15803	420.134	348.525	367.841	666.422	566.565	669.296	2.44166	2.22459	2.38386	3.36604	3.37593	2.73213	NM_001033274	chr15:88517840-88517781	Brd1	Mus musculus bromodomain containing 1 (Brd1), mRNA [NM_001033274]	GO:0005634|GO:0046872|GO:0008150|GO:0003674	NM_001033274	Mm.254438	223770	ENSMUST00000023022	TC1597972
A_51_P171557	0.0146228	1.74976	down	884.722	484.599	3.57458	2.76743	970.391	819.926	863.849	504.118	420.344	529.335	3.64938	3.45882	3.61555	2.96336	2.94526	2.39366	NM_145412	chr8:109408528-109408469	Chtf8	Mus musculus CTF8, chromosome transmission fidelity factor 8 homolog (S. cerevisiae) (Chtf8), mRNA [NM_145412]	GO:0005634|GO:0008150|GO:0003674|GO:0005575	NM_145412	Mm.479557	214987	ENSMUST00000057107	TC1574406
A_52_P630867	0.0240695	1.74913	up	695.307	1163.8	3.22797	4.03461	753.365	652.706	679.851	1231.24	1047.68	1212.48	3.28416	3.12976	3.26999	4.25164	4.26282	3.58937	NM_001033336	chr14:118882163-118882104	Abcc4	Mus musculus ATP-binding cassette, sub-family C (CFTR/MRP), member 4 (Abcc4), transcript variant 1, mRNA [NM_001033336]	GO:0006855|GO:0048661|GO:0005886|GO:0005624|GO:0005524|GO:0031088|GO:0000166|GO:0016323	NM_001033336	Mm.40537	239273	ENSMUST00000036554	TC1581456
A_52_P491507	0.00877272	1.74893	down	736.076	404.356	3.31168	2.50521	778.029	714.303	715.897	408.258	350.796	454.014	3.33064	3.25986	3.34453	2.65908	2.68432	2.17222	NM_008576	chr16:14473598-14473657	Abcc1	Mus musculus ATP-binding cassette, sub-family C (CFTR/MRP), member 1 (Abcc1), mRNA [NM_008576]	GO:0008559|GO:0005886|GO:0005524|GO:0030335|GO:0000166|GO:0034775|GO:0006810|GO:0042493|GO:0006855|GO:0016020|GO:0042626|GO:0042908|GO:0017111|GO:0016021|GO:0033700|GO:0016323|GO:0005215|GO:0055085|GO:0046624|GO:0043215|GO:0005324|GO:0015431|GO:0016887|GO:0034040|GO:0046618|GO:0034634|GO:0015562|GO:0060326|GO:0006979|GO:0015911|GO:0005887|GO:0016787|GO:0043526|GO:0005737	NM_008576	Mm.196634	17250	ENSMUST00000147759	TC1576429
A_51_P502026	0.0184107	1.74637	up	275.459	461.082	1.89293	2.6973	284.291	255.88	286.206	478.875	407.196	497.175	1.87818	1.77879	2.02183	2.88925	2.89941	2.30323	NM_016858	chr3:51299642-51299701	Rab33b	Mus musculus RAB33B, member of RAS oncogene family (Rab33b), mRNA [NM_016858]	GO:0016020|GO:0015031|GO:0007264|GO:0005525|GO:0000166|GO:0006810|GO:0005794	NM_016858	Mm.1664	19338	ENSMUST00000116342	TC1575030
A_51_P120024	0.0156873	1.74632	down	4025.4	2209.99	5.76137	4.95705	4372.82	3890.99	3812.4	2324.66	1922.11	2383.19	5.8213	5.70539	5.7574	5.16855	5.13831	4.5643	NM_001008548	chr7:108660859-108660918	Pde2a	Mus musculus phosphodiesterase 2A, cGMP-stimulated (Pde2a), transcript variant 2, mRNA [NM_001008548]	GO:0046069|GO:0030552|GO:0045121|GO:0000166|GO:0004114|GO:0003824|GO:0007165|GO:0042803|GO:0030553|GO:0016787|GO:0046872|GO:0016020|GO:0004118|GO:0006198	NM_001008548	Mm.247564	207728	ENSMUST00000032889	TC1578052
A_52_P588262	0.00881004	1.74629	up	102.006	171.655	0.459301	1.26359	109.082	94.9353	102	179.446	140.596	194.923	0.49622	0.348343	0.533341	1.47315	1.36524	0.952384	NM_001113424	chr6:149117976-149115387	Amn1	Mus musculus antagonist of mitotic exit network 1 homolog (S. cerevisiae) (Amn1), mRNA [NM_001113424]	GO:0008150|GO:0003674|GO:0005575	NM_001113424	Mm.209147	232566	ENSMUST00000095319	TC1709743
A_52_P644114	0.047982	1.74591	up	45.7929	76.2275	-0.705282	0.0986973	52.2192	38.411	46.7486	85.7769	67.059	75.8468	-0.566534	-0.957081	-0.59223	0.408259	0.297192	-0.409359	NM_028481	chr5:108657977-108658036	Ccdc18	Mus musculus coiled-coil domain containing 18 (Ccdc18), mRNA [NM_028481]	GO:0008150|GO:0003674|GO:0005575	NM_028481	Mm.441231	73254	ENSMUST00000047677	TC1585160
A_51_P443508	0.0180722	1.74533	down	32992.2	18102.8	8.79611	7.99261	35786.6	30779.3	32410.6	18861.5	16027	19419.9	8.85409	8.68914	8.8451	8.1889	8.19805	7.59087	NM_026438	chr10:61135150-61136594	Ppa1	Mus musculus pyrophosphatase (inorganic) 1 (Ppa1), mRNA [NM_026438]	GO:0016787|GO:0006796|GO:0000287|GO:0046872|GO:0004427|GO:0005737|GO:0016462	NM_026438	Mm.28897	67895	ENSMUST00000020286	TC1781357
A_51_P326542	0.0057108	1.74378	down	790.25	436.399	3.4115	2.60929	871.154	738.413	761.183	440.289	361.065	507.845	3.49374	3.30775	3.43302	2.76805	2.72594	2.33387	NM_023646	chr16:4701224-4701283	Dnaja3	Mus musculus DnaJ (Hsp40) homolog, subfamily A, member 3 (Dnaja3), transcript variant 1, mRNA [NM_023646]	GO:0033077|GO:0005515|GO:0042102|GO:0006264|GO:0051082|GO:0007005|GO:0007264|GO:0032088|GO:0005524|GO:0008219|GO:0005739|GO:0006924|GO:0007569|GO:0031072|GO:0005083|GO:0005634|GO:0046872|GO:0005829|GO:0006457|GO:0009790|GO:0009408|GO:0006915	NM_023646	Mm.248337	83945	ENSMUST00000115854	TC1648883
A_52_P355095	0.0193498	1.74289	up	147.367	246.128	0.991731	1.79321	151.569	149.256	141.275	256.438	221.464	260.481	0.970789	1.00112	1.00329	1.98821	2.02076	1.37066	NM_172516	chr1:134362824-134362883	Dstyk	Mus musculus dual serine/threonine and tyrosine protein kinase (Dstyk), mRNA [NM_172516]	GO:0004672|GO:0004713|GO:0004674|GO:0005524|GO:0016740|GO:0016301|GO:0006468|GO:0005737|GO:0000166	NM_172516	Mm.257120	213452	ENSMUST00000045110	TC1607684
A_52_P236097	0.0170329	1.74289	up	644.019	1075.36	3.11616	3.91764	694.593	581.493	655.972	1117.91	935.361	1172.8	3.16698	2.96309	3.21841	4.11233	4.09921	3.54136	AK017529	chr8:113369331-113369272	Sf3b3	Mus musculus 8 days embryo whole body cDNA, RIKEN full-length enriched library, clone:5730409A01 product:hypothetical protein, full insert sequence. [AK017529]	GO:0003676|GO:0005634|GO:0008150|GO:0003674|GO:0005681|GO:0008380|GO:0006397|GO:0005575		Mm.236123	101943		TC1585095
A_51_P164014	0.0268156	1.74228	up	1314.47	2189.33	4.14497	4.94595	1346.8	1177.19	1419.44	2287.86	1962.03	2318.09	4.12228	3.9806	4.33202	5.14553	5.16796	4.52435	NM_173762	chr3:134936387-134936446	Cenpe	Mus musculus centromere protein E (Cenpe), mRNA [NM_173762]	GO:0045842|GO:0007088|GO:0051987|GO:0008608|GO:0007067|GO:0007275|GO:0005524|GO:0050793|GO:0051301|GO:0000166|GO:0007049|GO:0019901|GO:0003777|GO:0051984|GO:0045860|GO:0043515|GO:0000775|GO:0007094|GO:0005737|GO:0005856|GO:0045184|GO:0007018|GO:0003774|GO:0000776	NM_173762	Mm.161470	229841	ENSMUST00000062893	TC1580106
A_52_P594894	0.00205927	1.73946	down	2729.79	1518.97	5.20079	4.40215	2977.55	2619.33	2592.49	1495.2	1219.06	1842.64	5.26687	5.13445	5.20104	4.53187	4.48139	4.19318	NM_177613	chr10:79147601-79147760	Cdc34	Mus musculus cell division cycle 34 homolog (S. cerevisiae) (Cdc34), mRNA [NM_177613]	GO:0005515|GO:0005524|GO:0004842|GO:0051246|GO:0019787|GO:0043687|GO:0000166|GO:0016874	NM_177613	Mm.21981	216150	ENSMUST00000020550	TC1707629
A_52_P249336	0.0350834	1.73832	up	1313.44	2180.33	4.1392	4.9369	1513.56	1157.22	1269.54	2411.84	1895.74	2233.41	4.29068	3.95592	4.17101	5.22166	5.11838	4.47066	NM_183268	chr8:22619859-22619918	Defa20	Mus musculus defensin, alpha, 20 (Defa20), mRNA [NM_183268]	GO:0006952|GO:0005576|GO:0008150|GO:0003674|GO:0005615|GO:0042742|GO:0005575	NM_183268	Mm.327348	68009	ENSMUST00000095424	TC1581276
A_51_P381522	0.0200275	1.73812	up	1734.05	2893.77	4.54852	5.34605	1771.24	1668.65	1762.26	3088.14	2517.01	3076.16	4.5175	4.48393	4.64413	5.57827	5.52733	4.93254	NM_020331	chr5:134833628-134833569	Gtf2ird1	Mus musculus general transcription factor II I repeat domain-containing 1 (Gtf2ird1), transcript variant 1, mRNA [NM_020331]	GO:0005634|GO:0003700|GO:0006350|GO:0007275|GO:0003677|GO:0009790|GO:0045449	NM_020331	Mm.332735	57080	ENSMUST00000073161	NP796705
A_51_P268234	0.0313408	1.73719	up	1376.6	2290.46	4.2129	5.00965	1420.21	1252.44	1457.15	2486.27	2021.48	2363.62	4.19884	4.07	4.36985	5.26551	5.21103	4.55241	NM_029646	chr8:113265894-113265835	Il34	Mus musculus interleukin 34 (Il34), transcript variant 2, mRNA [NM_029646]	GO:0005576|GO:0001934|GO:0005157|GO:0005125|GO:0005615|GO:0008083|GO:0008284	NM_029646	Mm.77697	76527	ENSMUST00000034200	NP830639
A_52_P189957	0.00321919	1.73681	down	3436.05	1909.18	5.53261	4.73617	3737.61	3198.53	3372.01	1832.87	1598.19	2296.47	5.59486	5.42267	5.58031	4.82563	4.87206	4.51083	NM_013810	chr11:5699317-5699896	Dbnl	Mus musculus drebrin-like (Dbnl), transcript variant 2, mRNA [NM_013810]	GO:0005515|GO:0006897|GO:0016601|GO:0051016|GO:0030425|GO:0005938|GO:0051015|GO:0030027|GO:0051014|GO:0042995|GO:0001726|GO:0008022|GO:0014069|GO:0005737|GO:0005856|GO:0003779|GO:0051017|GO:0005622	NM_013810	Mm.256925	13169	ENSMUST00000020769	TC1628587
A_52_P157837	0.00469899	1.73672	down	175.491	97.2779	1.23937	0.443	195.738	169.911	160.825	97.0905	80.436	114.307	1.33974	1.18811	1.19026	0.587	0.559601	0.182399	FM180447	chr6:70538685-70538744		Mus musculus partial mRNA for immunoglobulin light chain variable region (IGKV gene). [FM180447]			Mm.333124		ENSMUST00000103398	NP061593
A_52_P12877	0.0152814	1.73617	down	18903.6	10431.3	7.99117	7.19526	21006.4	17780.3	17924.2	10890.3	9027.35	11376.3	8.0855	7.89746	7.99054	7.3965	7.36992	6.81937	NM_031165	chr9:40611142-40611201	Hspa8	Mus musculus heat shock protein 8 (Hspa8), mRNA [NM_031165]	GO:0042623|GO:0005515|GO:0051726|GO:0051082|GO:0005829|GO:0005524|GO:0006950|GO:0006457|GO:0000166|GO:0051085|GO:0005622	NM_031165	Mm.290774	15481	ENSMUST00000015800	TC1633150
A_52_P205522	0.0102675	1.73516	down	95.7645	53.1241	0.367891	-0.427179	103.554	89.5147	94.2247	55.7431	43.9029	59.7264	0.421198	0.263523	0.418952	-0.213536	-0.313923	-0.754077	NM_009442	chr2:28930315-28934954	Ttf1	Mus musculus transcription termination factor, RNA polymerase I (Ttf1), mRNA [NM_009442]	GO:0005634|GO:0005515|GO:0006361|GO:0006350|GO:0008156|GO:0006338|GO:0003677|GO:0003716|GO:0045944|GO:0003682|GO:0006353|GO:0045449	NM_009442	Mm.252195	22130	ENSMUST00000061157	TC1581543
A_52_P469842	0.014078	1.73492	up	323.756	538.783	2.12785	2.92272	326.373	321.794	323.103	539.854	485.903	590.592	2.07733	2.10946	2.19677	3.06217	3.15436	2.55164	NM_010786	chr10:117126337-117126278	Mdm2	Mus musculus transformed mouse 3T3 cell double minute 2 (Mdm2), mRNA [NM_010786]	GO:0005515|GO:0005730|GO:0030163|GO:0016567|GO:0005634|GO:0046872|GO:0002039|GO:0004842|GO:0007089|GO:0005737|GO:0045787|GO:0008270|GO:0005625|GO:0005622|GO:0016874	NM_010786	Mm.22670	17246	ENSMUST00000105263	TC1594843
A_52_P114282	0.0317087	1.73479	up	159.57	263.617	1.0973	1.89206	166.421	177.639	134.649	281.239	236.858	272.753	1.10565	1.25228	0.933982	2.1214	2.11771	1.43708	NM_001009575	chrX:132281644-132281703	Armcx5	Mus musculus armadillo repeat containing, X-linked 5 (Armcx5), mRNA [NM_001009575]	GO:0008150|GO:0003674|GO:0005488|GO:0005575	NM_001009575	Mm.271980	494468	ENSMUST00000096321	TC1580672
A_51_P469531	0.0171793	1.73478	down	536.541	295.902	2.85228	2.05753	595.818	514.918	498.888	306.617	261.853	319.236	2.94568	2.78767	2.82349	2.24603	2.26245	1.6641	NM_019652	chr8:87549077-87549018	Asna1	Mus musculus arsA arsenite transporter, ATP-binding, homolog 1 (bacterial) (Asna1), mRNA [NM_019652]	GO:0006875|GO:0005634|GO:0016787|GO:0046872|GO:0005524|GO:0005737|GO:0000166|GO:0006810|GO:0005783	NM_019652	Mm.41475	56495	ENSMUST00000064314	TC1576721
A_52_P31381	0.000227237	1.73371	down	10364	5846.91	7.12629	6.33243	11159.6	10047.5	9884.77	5074.72	4746.87	7719.14	7.17295	7.07402	7.13191	6.29485	6.44259	6.25985	NM_021353	chr12:32158340-32158399	Slc26a3	Mus musculus solute carrier family 26, member 3 (Slc26a3), mRNA [NM_021353]	GO:0015297|GO:0005887|GO:0005215|GO:0016020|GO:0055085|GO:0016324|GO:0031526|GO:0015380|GO:0008271|GO:0016021|GO:0008272|GO:0006810	NM_021353	Mm.283281	13487	ENSMUST00000001254	TC1591497
A_52_P326214	0.00684066	1.73334	down	2204.04	1224.03	4.89329	4.09974	2356.75	2103.38	2151.98	1238.22	1030.92	1402.95	4.92954	4.81797	4.93237	4.2598	4.23954	3.79988	NM_007803	chr7:151622835-151622776	Cttn	Mus musculus cortactin (Cttn), mRNA [NM_007803]	GO:0030027|GO:0005515|GO:0042995|GO:0001726|GO:0006898|GO:0005856|GO:0005737|GO:0005938	NM_007803	Mm.205601	13043	ENSMUST00000103079	TC1649688
A_52_P322421	0.023242	1.7332	up	6705.68	11135.5	6.49814	7.29158	6857.05	6206.9	7053.1	11723.3	9849.68	11833.5	6.47033	6.37913	6.64496	7.50283	7.49569	6.87621	NM_007962	chr9:44861985-44862044	Mpzl2	Mus musculus myelin protein zero-like 2 (Mpzl2), mRNA [NM_007962]	GO:0005515|GO:0016020|GO:0007155|GO:0016021	NM_007962	Mm.33240	14012	ENSMUST00000034600	TC1575926
A_51_P513530	0.018754	1.7332	up	325.847	541.627	2.13514	2.92858	334.157	302.07	341.315	565.767	472.565	586.548	2.11134	2.01821	2.27588	3.12981	3.1142	2.54173	NM_017407	chr11:78135655-78135714	Spag5	Mus musculus sperm associated antigen 5 (Spag5), mRNA [NM_017407]	GO:0005819|GO:0008017|GO:0007067|GO:0005876|GO:0005874|GO:0005856|GO:0005737|GO:0051301|GO:0007049|GO:0000776	NM_017407	Mm.24250	54141	ENSMUST00000045026	TC1576510
A_51_P332900	0.0307298	1.73317	down	119.86	66.1257	0.691781	-0.10163	129.864	116.486	113.232	70.1655	60.9288	67.2828	0.74781	0.643477	0.684057	0.118433	0.158885	-0.582209	NM_021420	chr2:163914725-163922517	Stk4	Mus musculus serine/threonine kinase 4 (Stk4), mRNA [NM_021420]	GO:0004672|GO:0005515|GO:0005524|GO:0016740|GO:0000902|GO:0000166|GO:0042803|GO:0007165|GO:0005634|GO:0046872|GO:0046777|GO:0004674|GO:0006468|GO:0016301|GO:0005737|GO:0006915	NM_021420	Mm.479158	58231	ENSMUST00000109382	TC1579558
A_51_P444696	0.00267578	1.72853	down	55.8724	32.6418	-0.413191	-1.20273	63.2474	50.8262	53.5437	28.8372	21.0211	48.0671	-0.290109	-0.55303	-0.396435	-1.1644	-1.3764	-1.0674	NM_175384	chr14:68316160-68316101	Cdca2	Mus musculus cell division cycle associated 2 (Cdca2), transcript variant 2, mRNA [NM_175384]	GO:0005634|GO:0008150|GO:0003674|GO:0007067|GO:0051301|GO:0007049|GO:0005575	NM_175384	Mm.33831	108912	ENSMUST00000132705	TC1578596
A_51_P365378	0.03502	1.72705	up	6795.35	11224.2	6.5147	7.30301	7530.26	6189.37	6666.41	12269.8	10011.1	11391.6	6.60544	6.37505	6.56361	7.56856	7.51915	6.82131	NM_145388	chr8:87531219-87531160	Best2	Mus musculus bestrophin 2 (Best2), transcript variant 1, mRNA [NM_145388]	GO:0005929|GO:0034707|GO:0016020|GO:0005886|GO:0007608|GO:0006811|GO:0005254|GO:0005216|GO:0051899|GO:0016021|GO:0006810	NM_145388	Mm.215154	212989	ENSMUST00000059072	TC1587505
A_51_P258721	0.0104536	1.72655	down	7199.7	4011.56	6.59712	5.80923	8120.9	6686.53	6791.67	4226.98	3256.03	4551.67	6.71438	6.48651	6.59047	6.03115	5.89873	5.49781	NM_012034	chr17:25511199-25511258	Tpsg1	Mus musculus tryptase gamma 1 (Tpsg1), mRNA [NM_012034]	GO:0006508|GO:0004252|GO:0016787|GO:0016020|GO:0008236|GO:0008233|GO:0016021|GO:0003824	NM_012034	Mm.180108	26945	ENSMUST00000024999	TC1586939
A_51_P140237	0.0281237	1.72567	up	1808.39	2980.23	4.60518	5.39234	2002.96	1663.33	1758.86	3108.2	2731.14	3101.35	4.69488	4.47933	4.64135	5.5876	5.64512	4.94431	NM_010212	chr1:43180053-43179994	Fhl2	Mus musculus four and a half LIM domains 2 (Fhl2), mRNA [NM_010212]	GO:0005634|GO:0005515|GO:0046872|GO:0006350|GO:0030018|GO:0006357|GO:0005737|GO:0008270|GO:0031430|GO:0045449	NM_010212	Mm.6799	14200	ENSMUST00000008280	TC1578047
A_52_P653902	0.0180558	1.72208	up	460.341	762.035	2.63537	3.41953	466.666	467.256	447.101	817.406	652.192	816.508	2.59321	2.64754	2.66538	3.66065	3.57898	3.01895	NM_175009	chr15:44268575-44268634	Eny2	Mus musculus enhancer of yellow 2 homolog (Drosophila) (Eny2), mRNA [NM_175009]	GO:0005634|GO:0008150|GO:0006350|GO:0003674|GO:0016568|GO:0005575|GO:0051028|GO:0006810|GO:0045449	NM_175009	Mm.291828	223527		TC1576738
A_51_P131661	0.00388763	1.72205	down	833.496	467.306	3.49173	2.70761	835.695	856.781	808.012	460.064	390.417	551.437	3.43379	3.52225	3.51915	2.83143	2.8387	2.45268	NM_024182	chr18:12301493-12301552	Riok3	Mus musculus RIO kinase 3 (yeast) (Riok3), mRNA [NM_024182]	GO:0005515|GO:0004674|GO:0005524|GO:0016740|GO:0016301|GO:0006468|GO:0000166|GO:0003824	NM_024182	Mm.28551	66878	ENSMUST00000025270	TC1574749
A_52_P499821	0.0156477	1.72201	up	30.6348	50.728	-1.28525	-0.501152	33.3109	33.2375	25.3559	55.2175	39.4879	57.4784	-1.21512	-1.16579	-1.47483	-0.227204	-0.466828	-0.809425	AK078113	chr16:95581302-95581243		avian erythroblastosis virus E-26 (v-ets) oncogene related Gene [Source:MGI Symbol;Acc:MGI:95415] [ENSMUST00000118113]			Mm.164531		ENSMUST00000118113	TC1585243
A_51_P279038	0.00597057	1.7218	down	1530.09	860.017	4.36813	3.58422	1574.79	1527.19	1488.3	900.588	683.463	996	4.3479	4.35614	4.40037	3.80047	3.64655	3.30563	NM_008904	chr5:51848987-51848928	Ppargc1a	Mus musculus peroxisome proliferative activated receptor, gamma, coactivator 1 alpha (Ppargc1a), transcript variant 1, mRNA [NM_008904]	GO:0003676|GO:0004872|GO:0005515|GO:0046321|GO:0006350|GO:0007005|GO:0045944|GO:0003723|GO:0000166|GO:0045449|GO:0051091|GO:0003713|GO:0005634|GO:0016563|GO:0005829|GO:0003677|GO:0045941|GO:0045893|GO:0022904	NM_008904	Mm.259072	19017	ENSMUST00000132734	TC1650072
A_52_P288811	0.00777273	1.71727	down	984.694	551.695	3.73058	2.95046	1048.9	985.208	919.97	564.127	464.124	626.834	3.76162	3.72375	3.70636	3.12562	3.0882	2.63757	NM_134017	chr11:40498733-40498282	Mat2b	Mus musculus methionine adenosyltransferase II, beta (Mat2b), mRNA [NM_134017]	GO:0045226|GO:0006730|GO:0008152|GO:0008831|GO:0005739|GO:0005488|GO:0003824	NM_134017	Mm.293771	108645	ENSMUST00000101347	TC1605726
A_51_P164021	0.0195529	1.71709	up	69.1714	113.998	-0.103358	0.676608	74.5256	61.739	71.2495	121.771	95.6681	124.555	-0.0533795	-0.27242	0.0157266	0.913765	0.809798	0.306262	NM_173762	chr3:134932050-134933662	Cenpe	Mus musculus centromere protein E (Cenpe), mRNA [NM_173762]	GO:0045842|GO:0007088|GO:0051987|GO:0008608|GO:0007067|GO:0007275|GO:0005524|GO:0050793|GO:0051301|GO:0000166|GO:0007049|GO:0019901|GO:0003777|GO:0051984|GO:0045860|GO:0043515|GO:0000775|GO:0007094|GO:0005737|GO:0005856|GO:0045184|GO:0007018|GO:0003774|GO:0000776	NM_173762	Mm.161470	229841	ENSMUST00000062893	TC1624936
A_51_P421140	0.0262702	1.71693	up	5652.9	9280.69	6.25238	7.03222	5815.11	5851.46	5292.14	9468.6	8694.15	9679.31	6.23255	6.29405	6.23056	7.19468	7.31566	6.58631	NM_026473	chr18:67562310-67562369	Tubb6	Mus musculus tubulin, beta 6 (Tubb6), mRNA [NM_026473]	GO:0008150|GO:0003674|GO:0005525|GO:0005874|GO:0043234|GO:0007018|GO:0005198|GO:0007017|GO:0000166|GO:0051258|GO:0005575|GO:0003924	NM_026473	Mm.181860	67951	ENSMUST00000001513	TC1572414
A_51_P230583	0.0217221	1.71525	down	101.641	57.0546	0.451144	-0.327275	113.484	92.3837	99.056	63.57	45.8045	61.7893	0.553305	0.309036	0.491092	-0.0239844	-0.252752	-0.705088	BC022125	chr4:154296333-154296274	Tnfrsf14	Mus musculus tumor necrosis factor receptor superfamily, member 14 (herpesvirus entry mediator), mRNA (cDNA clone IMAGE:5097359), partial cds. [BC022125]	GO:0050731|GO:0005515|GO:0004872|GO:0009897|GO:0046642		Mm.215147	230979		TC1630180
A_51_P364894	0.000417682	1.71498	down	133.626	78.3513	0.847714	0.0695178	146.411	130.15	124.317	65.2056	54.672	115.176	0.92084	0.803505	0.818796	0.0126657	0.00256205	0.193326	NM_054089	chr4:3532027-3532993	Tgs1	Mus musculus trimethylguanosine synthase homolog (S. cerevisiae) (Tgs1), mRNA [NM_054089]	GO:0009452|GO:0005634|GO:0005515|GO:0001510|GO:0006350|GO:0016740|GO:0008168|GO:0005737|GO:0045449	NM_054089	Mm.171323	116940	ENSMUST00000052712	TC1575707
A_51_P171215	0.00366742	1.71486	down	116.914	66.2723	0.654028	-0.124063	128.281	105.966	116.495	55.563	57.8602	85.3938	0.730125	0.506921	0.725038	-0.218206	0.0843306	-0.238315	NM_007950	chr5:91521659-91521720	Ereg	Mus musculus epiregulin (Ereg), mRNA [NM_007950]	GO:0005154|GO:0009887|GO:0005886|GO:0030154|GO:0008083|GO:0001525|GO:0019221|GO:0045089|GO:0045740|GO:0016020|GO:0007173|GO:0016021|GO:0008285|GO:0008284|GO:0001819|GO:0005576|GO:0007275|GO:0005615|GO:0051781|GO:0045741|GO:0048661|GO:0045840|GO:0009653|GO:0042327|GO:0045410	NM_007950	Mm.4791	13874	ENSMUST00000031324
A_52_P385615	0.0200155	1.71232	up	334.091	548.335	2.17262	2.94857	347.115	324.133	331.025	567.137	492.015	585.855	2.16622	2.11991	2.23171	3.13329	3.17239	2.54002	NM_026043	chr3:113311282-113308531	Rnpc3	Mus musculus RNA-binding region (RNP1, RRM) containing 3 (Rnpc3), transcript variant 2, mRNA [NM_026043]	GO:0003676|GO:0005634|GO:0008150|GO:0003674|GO:0003723|GO:0000166	NM_026043	Mm.316928	67225	ENSMUST00000106536	TC1579962
A_52_P339791	0.018383	1.7123	down	1166.05	653.694	3.97385	3.19792	1262.95	1092.33	1142.87	697.238	557.487	706.356	4.02953	3.87266	4.01936	3.43125	3.35263	2.80988	NM_008231	chr3:87710635-87717070	Hdgf	Mus musculus hepatoma-derived growth factor (Hdgf), mRNA [NM_008231]	GO:0005634|GO:0006350|GO:0005615|GO:0003677|GO:0009987|GO:0005737|GO:0008083|GO:0000166|GO:0008201|GO:0045449	NM_008231	Mm.292208	15191	ENSMUST00000005017	TC1741728
A_52_P358612	0.0106494	1.71023	down	73.4449	41.3979	-0.020998	-0.795185	80.8344	62.5431	76.9572	42.3021	32.6347	49.2569	0.0638537	-0.253751	0.126903	-0.611601	-0.741832	-1.03212	NM_019812	chr10:62799815-62799756	Sirt1	Mus musculus sirtuin 1 (silent mating type information regulation 2, homolog) 1 (S. cerevisiae) (Sirt1), transcript variant 1, mRNA [NM_019812]	GO:0006350|GO:0045599|GO:0030154|GO:0050872|GO:0001542|GO:0007283|GO:0019904|GO:0070403|GO:0045449|GO:0005634|GO:0046872|GO:0016481|GO:0006642|GO:0008270|GO:0070932|GO:0009267|GO:0033558|GO:0003714|GO:0006476|GO:0019899|GO:0005515|GO:0007517|GO:0034339|GO:0007275|GO:0042981|GO:0016811|GO:0016787|GO:0002039|GO:0006342|GO:0006915|GO:0016575|GO:0006364|GO:0017136|GO:0034979|GO:0016564	NM_019812	Mm.351459	93759	ENSMUST00000020257	TC1578732
A_52_P362670	0.00258992	1.70924	down	150.213	84.9872	1.01048	0.237122	175.138	138.768	136.733	80.6128	67.6257	106.723	1.17931	0.896003	0.956133	0.31868	0.309332	0.083353	NM_009614	chr3:89148074-89147875	Adam15	Mus musculus a disintegrin and metallopeptidase domain 15 (metargidin) (Adam15), transcript variant 2, mRNA [NM_009614]	GO:0006508|GO:0005515|GO:0016787|GO:0046872|GO:0016020|GO:0007229|GO:0017124|GO:0004222|GO:0008270|GO:0008233|GO:0008237|GO:0016021	NM_009614	Mm.274049	11490	ENSMUST00000074582	TC1595570
A_51_P274124	0.0333483	1.70912	up	4487.05	7334.42	5.915	6.68825	5019.47	4052.41	4389.26	7999.33	6443.67	7560.27	6.02028	5.76404	5.96068	6.95141	6.8835	6.22985	NM_026345	chr6:134559403-134559344	Mansc1	Mus musculus MANSC domain containing 1 (Mansc1), mRNA [NM_026345]	GO:0016020|GO:0008150|GO:0003674|GO:0016021|GO:0005575	NM_026345	Mm.57648	67729	ENSMUST00000047443	TC1580303
A_51_P454008	0.0125956	1.70795	up	188.679	310.259	1.34788	2.12015	178.871	195.294	191.873	321.894	259.878	349.006	1.20973	1.38898	1.44492	2.31618	2.25152	1.79273	NM_008489	chr2:158154142-158157684	Lbp	Mus musculus lipopolysaccharide binding protein (Lbp), mRNA [NM_008489]	GO:0050829|GO:0001530|GO:0006869|GO:0006953|GO:0051637|GO:0032722|GO:0006810|GO:0042535|GO:0002232|GO:0008228|GO:0042742|GO:0050830|GO:0005576|GO:0005615|GO:0002281|GO:0032760|GO:0044130|GO:0071223|GO:0008289|GO:0032496|GO:0070891|GO:0005102|GO:0045087|GO:0060265|GO:0090023	NM_008489	Mm.218846	16803	ENSMUST00000016168	TC1575413
A_51_P100246	0.00503388	1.7079	down	2936.83	1658.94	5.30684	4.53462	3174.25	2801.07	2835.18	1670.04	1362.27	1944.52	5.35916	5.23123	5.33014	4.69141	4.64163	4.27082	NM_145578	chr7:13621239-13621093	Ube2m	Mus musculus ubiquitin-conjugating enzyme E2M (UBC12 homolog, yeast) (Ube2m), transcript variant 1, mRNA [NM_145578]	GO:0006464|GO:0005524|GO:0051246|GO:0019787|GO:0043687|GO:0000166|GO:0043525|GO:0016881|GO:0016874	NM_145578	Mm.196580	22192	ENSMUST00000125964	TC1679000
A_51_P449777	0.0271271	1.70661	up	783.162	1281.42	3.40146	4.17259	820.323	769.856	759.308	1374.88	1140.66	1328.72	3.407	3.36792	3.42946	4.41084	4.38549	3.72145	NM_022995	chr2:173050486-173050427	Pmepa1	Mus musculus prostate transmembrane protein, androgen induced 1 (Pmepa1), mRNA [NM_022995]	GO:0005515|GO:0016020|GO:0008150|GO:0005886|GO:0016021|GO:0005575	NM_022995	Mm.478899	65112	ENSMUST00000109115	TC1597668
A_52_P135282	0.0082153	1.70365	down	665.022	375.774	3.15894	2.39031	757.796	595.105	642.165	382.883	302.82	441.619	3.29262	2.99647	3.18772	2.5665	2.47215	2.13228	NM_212447	chr8:112483679-112483620	Marveld3	Mus musculus MARVEL (membrane-associating) domain containing 3 (Marveld3), transcript variant 2, mRNA [NM_212447]	GO:0016020|GO:0008150|GO:0003674|GO:0016021|GO:0005575	NM_212447	Mm.86833	73608	ENSMUST00000001722	TC1584380
A_51_P442889	0.00746607	1.70337	down	737.637	416.39	3.31191	2.54352	816.204	695.897	700.809	418.463	350.16	480.549	3.39974	3.2222	3.3138	2.6947	2.6817	2.25416	XM_916675	chr12:116481122-116481063	LOC639988	PREDICTED: Mus musculus similar to immunoglobulin gamma-chain (LOC639988), mRNA [XM_916675]		XM_916675	Mm.474964	639988		NP058966
A_52_P540219	0.0112499	1.70101	down	6717.55	3779.41	6.49693	5.73054	7272.77	6988.64	5891.24	3625.55	3408.36	4304.32	6.55525	6.55027	6.38528	5.80973	5.96469	5.4172	NM_011594	chr11:118163205-118163146	Timp2	Mus musculus tissue inhibitor of metalloproteinase 2 (Timp2), mRNA [NM_011594]	GO:0004857|GO:0043025|GO:0045666|GO:0045762|GO:0030426|GO:0005578|GO:0046580|GO:0005634|GO:0046872|GO:0008047|GO:0005178|GO:0030814|GO:0045861|GO:0045664|GO:0008285|GO:0008191|GO:0005576|GO:0005515|GO:0005615|GO:0005604|GO:0009986|GO:0045930|GO:0043005|GO:0032487|GO:0043408|GO:0043410	NM_011594	Mm.206505	21858	ENSMUST00000017610	TC1638646
A_51_P513032	0.0230733	1.69926	up	233.035	378.97	1.65271	2.41761	231.024	243.48	224.599	368.033	361.202	407.674	1.57886	1.70713	1.67213	2.50943	2.7265	2.0169	NM_032000	chr15:50486872-50486813	Trps1	Mus musculus trichorhinophalangeal syndrome I (human) (Trps1), mRNA [NM_032000]	GO:0005515|GO:0003700|GO:0006350|GO:0006355|GO:0045449|GO:0045892|GO:0005634|GO:0043565|GO:0046872|GO:0003677|GO:0008270|GO:0005622|GO:0016564	NM_032000	Mm.30466	83925		TC1631107
A_52_P326502	0.0424059	1.69678	up	371.044	605.051	2.32331	3.08611	376.792	350.05	386.289	684.092	523.897	607.163	2.28458	2.23089	2.45446	3.40379	3.26297	2.59157	NM_177753	chr14:118633286-118633227	Sox21	Mus musculus SRY-box containing gene 21 (Sox21), mRNA [NM_177753]	GO:0005634|GO:0003700|GO:0006350|GO:0003677|GO:0006355|GO:0045449	NM_177753	Mm.478420	223227	ENSMUST00000082178	TC1623939
A_51_P439970	0.0378613	1.68984	down	6548.25	3708.62	6.46141	5.70453	7176.58	5901.68	6566.48	4062.51	3268.24	3795.11	6.53604	6.30638	6.54182	5.9739	5.90413	5.23555	NM_010281	chr4:19981345-19985138	Ggh	Mus musculus gamma-glutamyl hydrolase (Ggh), mRNA [NM_010281]	GO:0005576|GO:0045471|GO:0005615|GO:0008233|GO:0010043|GO:0032868|GO:0003824|GO:0005764|GO:0042493|GO:0008242|GO:0016787|GO:0005829|GO:0006541|GO:0034722	NM_010281	Mm.20461	14590	ENSMUST00000029904	TC1578528
A_51_P311038	0.0498665	1.68792	up	1274.55	2045.9	4.08888	4.84413	1364.4	1019.46	1439.79	2227.29	1749.17	2161.24	4.14101	3.77306	4.35256	5.10682	5.00229	4.42327	NM_001024139	chr9:30707092-30707033	Adamts15	Mus musculus a disintegrin-like and metallopeptidase (reprolysin type) with thrombospondin type 1 motif, 15 (Adamts15), mRNA [NM_001024139]	GO:0005576|GO:0008150|GO:0004222|GO:0008233|GO:0005578|GO:0006508|GO:0016787|GO:0003674|GO:0046872|GO:0008270|GO:0031012|GO:0008237|GO:0005575	NM_001024139	Mm.65867	235130	ENSMUST00000065112
A_51_P385043	0.0236827	1.6852	up	79.0815	127.719	0.093228	0.846148	82.7133	75.0197	79.5115	133.138	113.961	136.057	0.0970049	0.00866795	0.174011	1.04252	1.06223	0.433689	NM_178384	chr7:30718103-30718044	Zfp74	Mus musculus zinc finger protein 74 (Zfp74), mRNA [NM_178384]	GO:0003676|GO:0005634|GO:0046872|GO:0008150|GO:0006350|GO:0003674|GO:0003677|GO:0008270|GO:0006355|GO:0005575|GO:0045449|GO:0005622	NM_178384	Mm.371648	72723	ENSMUST00000078457	TC1580887
A_51_P353606	0.0121314	1.68519	up	98.8859	160.239	0.416639	1.16955	101.038	97.8522	97.768	163.923	137.958	178.836	0.385704	0.392002	0.472209	1.34262	1.33791	0.828121	NM_172126	chr5:121969059-121969000	Adam1a	Mus musculus a disintegrin and metallopeptidase domain 1a (Adam1a), mRNA [NM_172126]	GO:0005515|GO:0045121|GO:0004222|GO:0008233|GO:0006508|GO:0007339|GO:0016787|GO:0016020|GO:0046872|GO:0007342|GO:0008270|GO:0008237|GO:0016021	NM_172126	Mm.1453	280668	ENSMUST00000100757	TC1583139
A_52_P350876	0.0239087	1.68416	down	103.408	58.8392	0.450087	-0.30194	127.808	105.745	76.6725	61.3498	42.5967	72.5711	0.724788	0.503916	0.121557	-0.0752706	-0.357499	-0.47305	AB010358	chr9:19451754-19451813	Zfp317	Mus musculus mRNA for mszf40, partial cds. [AB010358]	GO:0046872|GO:0008150|GO:0003674|GO:0005575		Mm.67366	244713
A_51_P185593	0.0390834	1.68403	up	1583.79	2553.01	4.4144	5.16631	1669.01	1659.86	1422.51	2249.82	2668.93	2740.27	4.43173	4.47631	4.33514	5.12134	5.61188	4.76573	NM_201639	chr7:74875424-74875365	Synm	Mus musculus synemin, intermediate filament protein (Synm), transcript variant 1, mRNA [NM_201639]	GO:0030674|GO:0005515|GO:0005882|GO:0008150|GO:0030054|GO:0030018|GO:0005624|GO:0019215|GO:0005856|GO:0005737|GO:0005198|GO:0060053	NM_201639	Mm.60526	233335		TC1583248
A_51_P225224	0.00438309	1.68284	up	4189.77	6803.76	5.81873	6.56963	4351.59	4405.08	3812.63	6772.24	5577.95	8061.1	5.81428	5.88442	5.75749	6.71116	6.67535	6.32239	NM_019564	chr7:138129081-138129140	Htra1	Mus musculus HtrA serine peptidase 1 (Htra1), mRNA [NM_019564]	GO:0004252|GO:0005515|GO:0005576|GO:0005520|GO:0008236|GO:0030512|GO:0030514|GO:0008233|GO:0003824|GO:0001558|GO:0006508|GO:0016787|GO:0019838	NM_019564	Mm.30156	56213	ENSMUST00000006367	TC1575172
A_51_P375453	0.0083492	1.6819	up	42.1784	68.1861	-0.81502	-0.0649269	42.7306	44.9233	38.8813	67.461	58.7029	78.3942	-0.855844	-0.731139	-0.858076	0.0617242	0.105193	-0.361698	NM_139298	chr11:59146696-59146755	Wnt9a	Mus musculus wingless-type MMTV integration site 9A (Wnt9a), mRNA [NM_139298]	GO:0005576|GO:0007275|GO:0035117|GO:0048856|GO:0060070|GO:0045597|GO:0005578|GO:0016055|GO:0032331|GO:0048704|GO:0007223|GO:0045880|GO:0004871	NM_139298	Mm.218794	216795	ENSMUST00000108783	TC1599379
A_51_P151983	0.00746321	1.68182	down	637.827	365.681	3.1044	2.35438	675.696	638.727	599.059	376.886	300.246	419.911	3.12719	3.09853	3.08747	2.54373	2.45983	2.05957	NM_001033988	chr14:32989748-32989807	Ncoa4	Mus musculus nuclear receptor coactivator 4 (Ncoa4), transcript variant 2, mRNA [NM_001033988]	GO:0004872|GO:0008150|GO:0003674|GO:0005739|GO:0005575	NM_001033988	Mm.371598	27057	ENSMUST00000022467	TC1769671
A_52_P190744	0.0150175	1.67876	up	116.179	186.85	0.642609	1.39	131.927	105.409	111.201	191.443	159.08	210.028	0.770555	0.499325	0.657948	1.56651	1.54344	1.06006	NM_001038696	chr3:113309050-113308991	Rnpc3	Mus musculus RNA-binding region (RNP1, RRM) containing 3 (Rnpc3), transcript variant 1, mRNA [NM_001038696]	GO:0003676|GO:0005634|GO:0008150|GO:0003674|GO:0003723|GO:0000166	NM_001038696	Mm.316928	67225	ENSMUST00000153853	TC1601487
A_51_P311977	0.00933076	1.67731	down	959.138	550.914	3.69184	2.9457	1043.42	900.553	933.443	569.12	452.227	631.395	3.75406	3.59414	3.72734	3.13833	3.05074	2.64803	NM_011733	chr6:131334526-131330964	Csda	Mus musculus cold shock domain protein A (Csda), transcript variant 2, mRNA [NM_011733]	GO:0003676|GO:0005515|GO:0006350|GO:0048642|GO:0001701|GO:0043066|GO:0003730|GO:0003723|GO:0007283|GO:0006355|GO:0045449|GO:0005634|GO:0005844|GO:0046622|GO:0003677|GO:0005737|GO:0008584|GO:0003697|GO:0030529|GO:0009566|GO:0005921|GO:0000122|GO:0016564	NM_011733	Mm.458000	56449	ENSMUST00000081659	TC1572736
A_51_P149946	0.0307331	1.67721	up	80.8126	129.569	0.120347	0.866408	89.7524	79.8356	72.85	138.864	114.927	134.916	0.214835	0.0984302	0.0477753	1.10327	1.07441	0.421539	NM_175094	chr2:102861617-102861558	Pdhx	Mus musculus pyruvate dehydrogenase complex, component X (Pdhx), nuclear gene encoding mitochondrial protein, mRNA [NM_175094]	GO:0005515|GO:0008150|GO:0003674|GO:0008415|GO:0008152|GO:0031405|GO:0005739	NM_175094	Mm.315011	27402	ENSMUST00000111185	TC1578691
A_51_P301964	0.00605078	1.67589	down	2388.79	1375.77	5.00989	4.26496	2528.58	2348.39	2289.39	1400.7	1126.89	1599.73	5.03107	4.97693	5.02167	4.43767	4.36796	3.98924	NM_019419	chr7:125263391-125263332	Arl6ip1	Mus musculus ADP-ribosylation factor-like 6 interacting protein 1 (Arl6ip1), mRNA [NM_019419]	GO:0005515|GO:0016020|GO:0005784|GO:0005829|GO:0005737|GO:0006613|GO:0016021|GO:0005783	NM_019419	Mm.29924	54208	ENSMUST00000032888	TC1573853
A_51_P407480	0.0100713	1.67587	down	229.59	141.34	1.62399	0.879073	264.428	209.196	215.146	109.951	89.5485	224.521	1.77369	1.48818	1.61009	0.766459	0.714429	1.15633	NM_008665	chr2:181562100-181562159	Myt1	Mus musculus myelin transcription factor 1 (Myt1), transcript variant 1, mRNA [NM_008665]	GO:0007399|GO:0005634|GO:0005515|GO:0003700|GO:0046872|GO:0006350|GO:0007275|GO:0003677|GO:0030154|GO:0008270|GO:0006355|GO:0045449	NM_008665	Mm.458718	17932	ENSMUST00000108756	TC1675371
A_52_P602719	0.0072149	1.67549	down	68.024	39.1155	-0.123514	-0.868096	68.7792	69.95	65.3429	39.1497	33.0891	45.1076	-0.169142	-0.092279	-0.109122	-0.723328	-0.721884	-1.15908	NM_007832	chr5:89201833-89203150	Dck	Mus musculus deoxycytidine kinase (Dck), mRNA [NM_007832]	GO:0000287|GO:0005524|GO:0016740|GO:0004137|GO:0000166|GO:0006139|GO:0046092|GO:0005634|GO:0017144|GO:0005829|GO:0016301|GO:0016773|GO:0008144|GO:0032548	NM_007832	Mm.298892	13178	ENSMUST00000031311	TC1613532
A_51_P375146	0.0450686	1.67509	up	145.713	231.011	0.924637	1.66888	128.936	200.873	107.331	213.272	176.78	302.981	0.737464	1.42961	0.606842	1.72229	1.69564	1.58871	NM_007643	chr5:17288659-17288600	Cd36	Mus musculus CD36 antigen (Cd36), transcript variant 2, mRNA [NM_007643]	GO:0070892|GO:0005886|GO:0042383|GO:0006910|GO:0030169|GO:0051637|GO:0019915|GO:0006810|GO:0009612|GO:0051636|GO:0016020|GO:0006631|GO:0030301|GO:0060907|GO:0015908|GO:0042159|GO:0045177|GO:0005794|GO:0032735|GO:0005792|GO:0004872|GO:0071222|GO:0009986|GO:0044130|GO:0071223|GO:0034381|GO:0008289|GO:0043123|GO:0043410|GO:0019395|GO:0043277|GO:0042953|GO:0032755|GO:0010886|GO:0001676|GO:0007155|GO:…	NM_007643	Mm.18628	12491	ENSMUST00000082367	TC1715095
A_52_P636948	0.0107551	1.67195	up	71.458	115.567	-0.0518626	0.689669	71.454	71.3076	71.6125	122.892	92.1459	131.664	-0.1141	-0.0645466	0.0230594	0.926988	0.75568	0.38634	AK141551	chr9:6378717-6378776	Pdgfd	platelet-derived growth factor, D polypeptide Gene [Source:MGI Symbol;Acc:MGI:1919035] [ENSMUST00000058692]	GO:0005161|GO:0005576|GO:0005515|GO:0016020|GO:0005615|GO:0050730|GO:0009987|GO:0051781|GO:0008083		Mm.390122	71785	ENSMUST00000058692	TC1584881
A_51_P155142	0.0417165	1.67123	up	1154.83	1843.66	3.95795	4.69886	1193.69	1029.24	1241.55	1952.26	1674.09	1904.63	3.94817	3.78683	4.13885	4.91667	4.93899	4.24092	NM_026560	chr4:124595868-124595809	Cdca8	Mus musculus cell division cycle associated 8 (Cdca8), mRNA [NM_026560]	GO:0005634|GO:0008150|GO:0003674|GO:0000775|GO:0007067|GO:0005856|GO:0005737|GO:0051301|GO:0007049|GO:0005694|GO:0005575	NM_026560	Mm.28038	52276	ENSMUST00000084296	TC1574083
A_52_P14453	0.0428766	1.67038	down	274.82	158.392	1.88868	1.14851	299.161	260.858	264.441	182.894	132.311	159.971	1.95174	1.80659	1.90772	1.5006	1.27762	0.667297	NM_009124	chr13:45651048-45650989	Atxn1	Mus musculus ataxin 1 (Atxn1), mRNA [NM_009124]	GO:0005515|GO:0042405|GO:0003723|GO:0005488|GO:0042326|GO:0045944|GO:0060079|GO:0008344|GO:0016363|GO:0005634|GO:0043569|GO:0005737|GO:0008542	NM_009124	Mm.476983	20238	ENSMUST00000091628	TC1582797
A_52_P354509	0.00119386	1.67003	down	86.2307	51.8128	0.216206	-0.523665	93.8801	80.4313	84.3806	46.9644	34.359	74.1149	0.279704	0.109155	0.259759	-0.460762	-0.667552	-0.442682	NM_144810	chr1:134200328-134200387	Klhdc8a	Mus musculus kelch domain containing 8A (Klhdc8a), mRNA [NM_144810]	GO:0008150|GO:0003674|GO:0005575	NM_144810	Mm.39723	213417	ENSMUST00000046071	TC1607019
A_51_P273626	0.0307923	1.66841	up	193.404	305.882	1.36551	2.10399	182.164	236.994	161.053	297.325	274.801	345.521	1.23605	1.66818	1.19231	2.20164	2.33208	1.77826	NM_012061	chr14:13205486-13205427	Cadps	Mus musculus Ca2+-dependent secretion activator (Cadps), transcript variant 1, mRNA [NM_012061]	GO:0005515|GO:0015031|GO:0016050|GO:0006810|GO:0005509|GO:0008289|GO:0045956|GO:0031410|GO:0016020|GO:0046872|GO:0030054|GO:0006887|GO:0045202|GO:0050432	NM_012061	Mm.260881	27062	ENSMUST00000112658	TC1580076
A_51_P288406	0.0177328	1.66811	up	930.774	1490.39	3.64933	4.38755	994.716	924.936	872.671	1566.79	1281.05	1623.33	3.6851	3.63268	3.63021	4.59933	4.55294	4.01037	NM_010589	chr8:74214308-74214367	Jak3	Mus musculus Janus kinase 3 (Jak3), mRNA [NM_010589]	GO:0004672|GO:0004713|GO:0005524|GO:0007204|GO:0000166|GO:0019221|GO:0042506|GO:0016020|GO:0046777|GO:0004715|GO:0006468|GO:0016301|GO:0005856|GO:0004718|GO:0005515|GO:0007243|GO:0016740|GO:0042104|GO:0045944|GO:0007167|GO:0051928|GO:0048535|GO:0005737|GO:0050778|GO:0018108	NM_010589	Mm.249645	16453	ENSMUST00000051995	TC1617862
A_51_P142813	0.0181522	1.66798	up	336.053	536.45	2.17535	2.91345	376.539	331.974	299.647	481.776	514.5	613.074	2.28361	2.1544	2.08804	2.89796	3.23686	2.60554	NM_025711	chr13:49662479-49662538	Aspn	Mus musculus asporin (Aspn), transcript variant 1, mRNA [NM_025711]	GO:0005576|GO:0005515|GO:0030512|GO:0070171|GO:0005578|GO:0046930|GO:0031214	NM_025711	Mm.383216	66695	ENSMUST00000021820	TC1578719
A_52_P61854	0.00136931	1.66754	down	820.442	477.488	3.46915	2.73143	832.953	827.963	800.41	436.831	400.027	595.605	3.42905	3.47289	3.50551	2.75667	2.87379	2.56384	NM_011989	chr2:29671115-29671174	Slc27a4	Mus musculus solute carrier family 27 (fatty acid transporter), member 4 (Slc27a4), mRNA [NM_011989]	GO:0004467|GO:0005886|GO:0006869|GO:0000166|GO:0003824|GO:0006810|GO:0042760|GO:0001676|GO:0006629|GO:0031957|GO:0016020|GO:0015909|GO:0008152|GO:0006631|GO:0043588|GO:0001579|GO:0031526|GO:0000038|GO:0016021|GO:0005783|GO:0016874|GO:0005902	NM_011989	Mm.330113	26569	ENSMUST00000080065	TC1576419
A_51_P132849	0.00806849	1.6674	up	1887.55	3025.41	4.66938	5.40698	1941.54	1972.33	1748.76	2949.79	2636.01	3490.45	4.64994	4.72516	4.63304	5.51214	5.59397	5.11482	NM_178597	chr14:21554264-21554205	Camk2g	Mus musculus calcium/calmodulin-dependent protein kinase II gamma (Camk2g), transcript variant 1, mRNA [NM_178597]	GO:0006816|GO:0004672|GO:0004683|GO:0005524|GO:0016740|GO:0005516|GO:0000166|GO:0006979|GO:0046777|GO:0004674|GO:0001666|GO:0000082|GO:0006468|GO:0016301	NM_178597	Mm.235182	12325	ENSMUST00000071816	TC1572807
A_51_P216211	0.0101164	1.66701	up	871.415	1399.49	3.55607	4.29333	891.912	870.816	851.516	1439.64	1173.9	1584.94	3.52771	3.54569	3.59481	4.47723	4.42692	3.97584	NM_197992	chr6:83030094-83030562	Pcgf1	Mus musculus polycomb group ring finger 1 (Pcgf1), mRNA [NM_197992]	GO:0005634|GO:0005515|GO:0046872|GO:0008150|GO:0006350|GO:0003674|GO:0008270|GO:0005575|GO:0045449	NM_197992	Mm.12261	69837	ENSMUST00000092614	TC1581973
A_52_P622874	0.0132121	1.66277	down	172.372	99.4117	1.21662	0.483027	184.512	169.021	163.582	97.2233	89.4324	111.579	1.25453	1.18053	1.21479	0.588973	0.712558	0.147552	AK088506	chr19:45836891-45836832	E330018D03Rik	Mus musculus 2 days neonate thymus thymic cells cDNA, RIKEN full-length enriched library, clone:E430019C04 product:unclassifiable, full insert sequence. [AK088506]			Mm.435821	320319		TC1583862
A_51_P389988	0.0437912	1.66258	up	13419.5	21262.5	7.49216	8.22558	12032.5	15546.6	12679.2	22560.2	19027.9	22199.3	7.2816	7.70378	7.4911	8.44723	8.44566	7.78386	NM_016917	chr1:45965314-45965255	Slc40a1	Mus musculus solute carrier family 40 (iron-regulated transporter), member 1 (Slc40a1), mRNA [NM_016917]	GO:0016020|GO:0005886|GO:0006811|GO:0016021|GO:0008021|GO:0006826|GO:0006810|GO:0005381	NM_016917	Mm.28756	53945	ENSMUST00000027137	TC1575067
A_52_P267651	0.00745337	1.66243	down	527.785	305.905	2.82761	2.09432	592.931	497.633	492.791	311.534	247.87	358.311	2.93868	2.73841	2.80575	2.26899	2.18327	1.8307	NM_007489	chr7:120456978-120457037	Arntl	Mus musculus aryl hydrocarbon receptor nuclear translocator-like (Arntl), mRNA [NM_007489]	GO:0004872|GO:0005515|GO:0003700|GO:0006350|GO:0045944|GO:0007623|GO:0006355|GO:0007165|GO:0045449|GO:0030528|GO:0005634|GO:0005667|GO:0008134|GO:0000060|GO:0003677|GO:0004871|GO:0042176	NM_007489	Mm.440371	11865	ENSMUST00000084703	TC1577063
A_52_P17194	0.000144	1.66233	down	42.8939	25.5605	-0.791396	-1.5246	43.9963	45.6678	39.0175	21.6109	19.3023	35.7683	-0.813732	-0.707425	-0.85303	-1.58057	-1.49947	-1.49377	NM_001033908	chr2:26765849-26764571	Med22	Mus musculus mediator complex subunit 22 (Med22), transcript variant 2, mRNA [NM_001033908]	GO:0005634|GO:0006350|GO:0016592|GO:0045449	NM_001033908	Mm.397932	20933	ENSMUST00000139815	TC1650563
A_51_P323812	0.0297387	1.65749	up	116.998	186.394	0.653823	1.38282	129.47	104.26	117.263	206.547	152.253	200.382	0.743433	0.483516	0.734521	1.67607	1.48016	0.992237	NM_133661	chr6:121315541-121315600	Slc6a12	Mus musculus solute carrier family 6 (neurotransmitter transporter, betaine/GABA), member 12 (Slc6a12), mRNA [NM_133661]	GO:0015293|GO:0005887|GO:0016020|GO:0006836|GO:0005332|GO:0016021|GO:0006810|GO:0005328	NM_133661	Mm.274506	14411	ENSMUST00000032200	TC1585071
A_52_P306065	0.0172184	1.65675	up	201.323	319.479	1.4373	2.16566	225.884	188.879	189.205	327.988	276.273	354.177	1.5464	1.34079	1.42473	2.34324	2.33979	1.81395	AK020957	chr10:83833757-83833698	Nuak1	NUAK family, SNF1-like kinase, 1 Gene [Source:MGI Symbol;Acc:MGI:1925226] [ENSMUST00000020220]	GO:0004672|GO:0004674|GO:0005524|GO:0016740|GO:0016301|GO:0006468|GO:0000166		Mm.25874	77976	ENSMUST00000020220	TC1776778
A_51_P181448	0.0204335	1.65423	down	2195.75	1271.82	4.88343	4.15727	2478.77	1993.5	2114.99	1333.67	1078.55	1403.24	5.00237	4.74056	4.90736	4.36693	4.3047	3.80017	NM_009737	chr7:52844768-52844827	Bcat2	Mus musculus branched chain aminotransferase 2, mitochondrial (Bcat2), nuclear gene encoding mitochondrial protein, mRNA [NM_009737]	GO:0009082|GO:0009098|GO:0016740|GO:0005739|GO:0003824|GO:0009081|GO:0005634|GO:0008652|GO:0004084|GO:0008152|GO:0006550|GO:0005737|GO:0008483|GO:0009083	NM_009737	Mm.24210	12036	ENSMUST00000120296	TC1577704
A_51_P400752	0.00784055	1.65159	down	44623.6	26034	9.23416	8.51031	46173	44244.8	43452.9	26078.8	22008.2	30014.9	9.22172	9.21269	9.26809	8.65633	8.65559	8.21902	NM_010393	chr17:036247298-036246864	H2-Q5	Mus musculus histocompatibility 2, Q region locus 5 (H2-Q5), mRNA [NM_010393]	GO:0016021	NM_010393	Mm.439675	15016		TC1629641
A_51_P195237	0.00124957	1.6514	up	116.795	188.08	0.652634	1.37632	129.73	109.35	111.306	181.72	142.587	239.933	0.746325	0.552275	0.659302	1.49132	1.38553	1.25211	NM_181649	chr17:79240372-79240567	Ccdc75	Mus musculus coiled-coil domain containing 75 (Ccdc75), mRNA [NM_181649]	GO:0003676|GO:0008150|GO:0003674|GO:0005575|GO:0005622	NM_181649	Mm.220253	53951	ENSMUST00000091915	TC1581357
A_51_P148037	0.0171679	1.65136	up	371.56	589.827	2.3252	3.04885	383.724	382.025	348.932	622.07	500.161	647.25	2.31088	2.35699	2.30772	3.26668	3.19608	2.68381	NM_177364	chr11:32327606-32327665	Sh3pxd2b	Mus musculus SH3 and PX domains 2B (Sh3pxd2b), mRNA [NM_177364]	GO:0045600|GO:0005515|GO:0042169|GO:0032266|GO:0030154|GO:0005737|GO:0010314|GO:0080025|GO:0070273|GO:0035091|GO:0007154	NM_177364	Mm.227616	268396	ENSMUST00000038753	TC1641971
A_51_P487162	0.00379264	1.65126	up	158.612	253.955	1.09697	1.82054	156.336	151.044	168.457	237.3	209.301	315.262	1.01546	1.0183	1.25715	1.87631	1.93927	1.64604	NM_028002	chr12:32325073-32325014	Dus4l	Mus musculus dihydrouridine synthase 4-like (S. cerevisiae) (Dus4l), mRNA [NM_028002]	GO:0017150|GO:0008150|GO:0008033|GO:0003674|GO:0008152|GO:0016491|GO:0005575|GO:0003824|GO:0055114|GO:0050660	NM_028002	Mm.62979	71916	ENSMUST00000020977	TC1586181
A_52_P523459	0.0152577	1.65067	up	949.029	1504.19	3.67676	4.39981	1030.83	918.079	898.182	1558.02	1284.78	1669.77	3.73654	3.62194	3.67178	4.59124	4.55714	4.05106	NM_009851	chr2:102651726-102651667	Cd44	Mus musculus CD44 antigen (Cd44), transcript variant 1, mRNA [NM_009851]	GO:0050731|GO:0005886|GO:0043066|GO:0005488|GO:0051219|GO:0001558|GO:0005634|GO:0007155|GO:0016020|GO:0001658|GO:0033031|GO:0031175|GO:0016021|GO:0070374|GO:0016323|GO:0010628|GO:0005515|GO:0004872|GO:0016477|GO:0060442|GO:0043518|GO:0016324|GO:0034238|GO:0009986|GO:0043234|GO:0005057|GO:0033138|GO:0005540|GO:0009897|GO:0002246	NM_009851	Mm.423621	12505	ENSMUST00000005218
A_52_P667913	0.00172223	1.6504	down	46.783	28.6364	-0.664883	-1.3877	44.7823	50.2094	45.3572	23.6909	19.6824	42.5357	-0.788185	-0.570645	-0.63582	-1.448	-1.47133	-1.24377	NM_033592	chr18:37999725-37999784	Pcdhga9	Mus musculus protocadherin gamma subfamily A, 9 (Pcdhga9), mRNA [NM_033592]	GO:0005515|GO:0016020|GO:0007155|GO:0005886|GO:0005624|GO:0016021	NM_033592	Mm.247203	93717	ENSMUST00000091934	NP425111
A_52_P281702	0.021233	1.64903	up	4449.27	7028.64	5.9035	6.62512	4796.35	4603.32	3948.15	7401.71	6040.55	7643.65	5.95468	5.94793	5.80788	6.83939	6.7903	6.24567	NM_010518	chr1:72904888-72904829	Igfbp5	Mus musculus insulin-like growth factor binding protein 5 (Igfbp5), mRNA [NM_010518]	GO:0005576|GO:0005520|GO:0016942|GO:0019838|GO:0001558	NM_010518	Mm.405761	16011	ENSMUST00000027377	TC1775876
A_51_P325651	0.0349569	1.64891	down	608.414	351.555	3.03148	2.30997	691.341	575.146	558.754	350.598	333.274	370.791	3.16021	2.94726	2.98699	2.43942	2.6104	1.88009	AK164165	chr16:49912306-49912365	Cd47	CD47 antigen (Rh-related antigen, integrin-associated signal transducer) Gene [Source:MGI Symbol;Acc:MGI:96617] [ENSMUST00000084838]	GO:0005887|GO:0005515|GO:0050766|GO:0016477|GO:0016020|GO:0008228|GO:0007155|GO:0005886|GO:0050729|GO:0016021|GO:0009617		Mm.31752	16423	ENSMUST00000084838	TC1584655
A_51_P292516	0.0135582	1.64738	down	688.418	401.93	3.21508	2.4949	722.87	687.688	654.695	417.084	340.277	448.43	3.22455	3.20508	3.2156	2.68994	2.6404	2.15437	NM_015822	chr14:103482159-103482100	Fbxl3	Mus musculus F-box and leucine-rich repeat protein 3 (Fbxl3), mRNA [NM_015822]	GO:0005634|GO:0005515|GO:0008150|GO:0003674|GO:0005737|GO:0005575	NM_015822	Mm.214746	50789	ENSMUST00000132004	NP571935
A_51_P246543	0.0218617	1.64715	up	116.199	182.412	0.625184	1.34516	109.805	145.35	93.4435	167.605	154.252	225.38	0.50575	0.962861	0.406942	1.37466	1.49898	1.16184	NM_010096	chr7:144385549-144385490	Ebf3	Mus musculus early B-cell factor 3 (Ebf3), transcript variant 3, mRNA [NM_010096]	GO:0030528|GO:0005634|GO:0005515|GO:0046872|GO:0006350|GO:0007275|GO:0003677|GO:0045941|GO:0006355|GO:0045449	NM_010096	Mm.258708	13593	ENSMUST00000106118
A_51_P455647	0.00517196	1.64706	down	37251.4	21840.8	8.97175	8.25185	40120.6	34940.7	36692.8	21585.1	17925.2	26012.1	9.01901	8.87209	9.02413	8.38349	8.35954	8.01252	NM_009801	chr3:14900206-14900265	Car2	Mus musculus carbonic anhydrase 2 (Car2), mRNA [NM_009801]	GO:0005515|GO:0006730|GO:0005615|GO:0004089|GO:0045672|GO:0030424|GO:0045780|GO:0016829|GO:0046872|GO:0005829|GO:0015670|GO:0032849|GO:0005737|GO:0008270|GO:0002009|GO:0045177|GO:0046903|GO:0005902|GO:0016323	NM_009801	Mm.1186	12349	ENSMUST00000029078	TC1714886
A_51_P168646	0.0099728	1.64516	up	250.999	396.822	1.75185	2.47008	247.328	286.735	218.934	356.651	351.013	482.801	1.67724	1.94304	1.63527	2.46411	2.68521	2.26091	AK149219	chr14:68706866-68706925	Nefl	neurofilament, light polypeptide Gene [Source:MGI Symbol;Acc:MGI:97313] [ENSMUST00000022639]	GO:0005515|GO:0048812|GO:0005882|GO:0043524|GO:0045110|GO:0014012|GO:0000226|GO:0060052|GO:0031133|GO:0005198|GO:0030424|GO:0051258|GO:0019904|GO:0040011|GO:0043274|GO:0043005|GO:0005883|GO:0050772|GO:0045109|GO:0050885		Mm.1956	18039	ENSMUST00000022639	TC1607814
A_52_P214058	0.0044965	1.64398	down	1129.56	667.219	3.92847	3.21128	1216.98	1071.88	1099.81	683.784	512.805	805.067	3.97605	3.8454	3.96395	3.40314	3.2321	2.99859	NM_029780	chr6:115572986-115572927	Raf1	Mus musculus v-raf-leukemia viral oncogene 1 (Raf1), mRNA [NM_029780]	GO:0004672|GO:0005515|GO:0046982|GO:0007243|GO:0005886|GO:0031434|GO:0005524|GO:0005626|GO:0016740|GO:0005057|GO:0000166|GO:0007165|GO:0046872|GO:0004674|GO:0005829|GO:0007010|GO:0000165|GO:0001666|GO:0016301|GO:0006468|GO:0048011|GO:0006915|GO:0004709	NM_029780	Mm.184163	110157	ENSMUST00000000451	TC1710000
A_51_P389705	0.0134809	1.64244	down	502.908	320.64	2.76049	2.04465	547.368	484.716	476.64	242.464	196.975	522.482	2.82332	2.70047	2.75768	1.90737	1.8517	2.37486	NM_201368	chr4:132281778-132281719	Xkr8	Mus musculus X Kell blood group precursor related family member 8 homolog (Xkr8), mRNA [NM_201368]	GO:0008150|GO:0003674|GO:0005575	NM_201368	Mm.44558	381560	ENSMUST00000045550
A_51_P437000	0.0125812	1.64152	down	6395.33	3751.42	6.4304	5.71537	6793.03	6088.26	6304.7	3886.6	3126.87	4240.79	6.4568	6.35128	6.48313	5.91004	5.84034	5.39574	NM_017367	chr5:93612022-93611963	Ccni	Mus musculus cyclin I (Ccni), mRNA [NM_017367]	GO:0051726|GO:0016538	NM_017367	Mm.250419	12453	ENSMUST00000058550	TC1574182
A_51_P147265	0.00114949	1.6405	up	27.0607	44.0789	-1.4573	-0.74316	29.8318	24.5805	26.7699	40.4454	30.6298	61.1616	-1.37427	-1.60109	-1.39654	-0.676355	-0.833303	-0.719821	AK040538	chr7:109245017-109245076		transient receptor potential cation channel, subfamily C, member 2 Gene [Source:MGI Symbol;Acc:MGI:109527] [ENSMUST00000094129]			Mm.292904		ENSMUST00000094129
A_51_P257550	0.0357803	1.63938	up	3966.63	6236.75	5.73818	6.45133	4401.89	3636.93	3861.06	6876.85	5297.16	6536.23	5.83086	5.60797	5.7757	6.73327	6.60084	6.01987	NM_010807	chr4:129192947-129193006	Marcksl1	Mus musculus MARCKS-like 1 (Marcksl1), mRNA [NM_010807]	GO:0016192|GO:0005516|GO:0008284	NM_010807	Mm.424974	17357	ENSMUST00000062356	TC1719240
A_51_P213359	0.0376741	1.63824	up	33.2709	51.8926	-1.16283	-0.450685	37.8462	32.7575	29.209	49.1576	51.0169	55.5032	-1.03097	-1.18677	-1.27074	-0.394915	-0.0972648	-0.859876	NM_008216	chr15:56497415-56497356	Has2	Mus musculus hyaluronan synthase 2 (Has2), mRNA [NM_008216]	GO:0016757|GO:0050501|GO:0016020|GO:0016740|GO:0016758|GO:0016021	NM_008216	Mm.5148	15117	ENSMUST00000050544	TC1580681
A_51_P161086	0.0427803	1.63804	up	782.397	1225.76	3.39808	4.11005	839.708	786.352	721.132	1313.26	1119.67	1244.34	3.4407	3.3985	3.35504	4.34468	4.35869	3.62679	NM_008908	chr18:53566155-53566096	Ppic	Mus musculus peptidylprolyl isomerase C (Ppic), mRNA [NM_008908]	GO:0042277|GO:0005737|GO:0016853|GO:0006457|GO:0003755	NM_008908	Mm.4587	19038	ENSMUST00000025419	TC1575675
A_52_P260145	0.0382475	1.63767	up	16035.6	25160	7.75665	8.46829	16458.2	15030.6	16617.9	26837.3	22495.5	26147.3	7.73348	7.65509	7.88137	8.69769	8.68718	8.02		chr18:016433207-016433149
A_52_P257502	0.0295724	1.63545	up	585.346	913.881	2.97643	3.68611	634.492	607.511	514.034	939.986	827.589	974.067	3.03642	3.02624	2.86664	3.86224	3.9226	3.2735	NM_010517	chr11:98913334-98913393	Igfbp4	Mus musculus insulin-like growth factor binding protein 4 (Igfbp4), mRNA [NM_010517]	GO:0005576|GO:0005520|GO:0005615|GO:0019838|GO:0001558	NM_010517	Mm.233799	16010	ENSMUST00000017637	TC1779683
A_52_P121942	0.0318676	1.63528	down	397.514	232.753	2.422	1.71247	424.287	394.806	373.45	245.533	208.961	243.764	2.45585	2.40447	2.40569	1.92552	1.93692	1.27497		chr6:70592738-70592797
A_51_P174314	0.0318805	1.63258	up	113.811	178.376	0.618187	1.32534	119.117	115.236	107.079	194.141	154.164	186.823	0.62319	0.627912	0.603457	1.5867	1.49815	0.891154	NM_019413	chr16:73045731-73045790	Robo1	Mus musculus roundabout homolog 1 (Drosophila) (Robo1), mRNA [NM_019413]	GO:0007399|GO:0004872|GO:0005515|GO:0046982|GO:0007275|GO:0030154|GO:0043025|GO:0030673|GO:0030424|GO:0021891|GO:0060763|GO:0016199|GO:0016020|GO:0006935|GO:0007411|GO:0016021|GO:0008046|GO:0008285	NM_019413	Mm.310772	19876	ENSMUST00000023600	TC1596964
A_51_P287206	0.0163532	1.63243	up	501.1	783.815	2.74653	3.45356	588.921	436.447	477.933	796.614	643.655	911.177	2.92889	2.54913	2.76158	3.62348	3.55998	3.17721	NM_026210	chr11:62708461-62708520	Fam18b	Mus musculus family with sequence similarity 18, member B (Fam18b), mRNA [NM_026210]	GO:0016020|GO:0008150|GO:0003674|GO:0016021|GO:0005575	NM_026210	Mm.9806	67510	ENSMUST00000014321	TC1574352
A_51_P493234	0.0223011	1.63232	up	347.406	542.364	2.22379	2.93071	385.326	347.619	309.272	559.658	475.418	592.015	2.31689	2.22083	2.13365	3.11414	3.12289	2.55511	NM_007752	chr3:19889075-19889134	Cp	Mus musculus ceruloplasmin (Cp), transcript variant 2, mRNA [NM_007752]	GO:0046688|GO:0005576|GO:0046872|GO:0006825|GO:0005615|GO:0006811|GO:0046658|GO:0016491|GO:0004322|GO:0006810|GO:0005507|GO:0055114	NM_007752	Mm.13787	12870	ENSMUST00000108327	TC1709404
A_51_P207550	0.0241587	1.6305	down	565.456	331.66	2.92663	2.22132	637.46	537.86	521.049	343.381	290.963	360.637	3.04315	2.85056	2.8862	2.40941	2.41452	1.84003	NM_023196	chr3:129581844-129591848	Pla2g12a	Mus musculus phospholipase A2, group XIIA (Pla2g12a), transcript variant 1, mRNA [NM_023196]	GO:0016042|GO:0005576|GO:0016787|GO:0046872|GO:0006644|GO:0005737|GO:0005783|GO:0004623|GO:0005794|GO:0005622|GO:0005509	NM_023196	Mm.151951	66350	ENSMUST00000029629	TC1580570
A_52_P444801	0.000678846	1.6295	down	260.351	160.425	1.80957	1.10513	287.538	249.308	244.207	137.362	110.169	233.743	1.89456	1.74125	1.79288	1.08758	1.01341	1.2144	NM_203319	chr5:125895341-125895282	Dhx37	Mus musculus DEAH (Asp-Glu-Ala-His) box polypeptide 37 (Dhx37), mRNA [NM_203319]	GO:0004386|GO:0016787|GO:0005524|GO:0000166	NM_203319	Mm.296385	208144	ENSMUST00000031443	TC1583400
A_51_P503192	0.0313555	1.62949	down	314.653	184.099	2.07793	1.37351	309.194	359.872	274.892	187.785	164.817	199.696	1.99933	2.27081	1.96364	1.53868	1.59455	0.987287	NM_175402	chr9:106787229-106787170	Rbm15b	Mus musculus RNA binding motif protein 15B (Rbm15b), mRNA [NM_175402]	GO:0003676|GO:0005634|GO:0008150|GO:0006350|GO:0003674|GO:0008380|GO:0005488|GO:0003723|GO:0006397|GO:0000166|GO:0005575|GO:0045449	NM_175402	Mm.431589	109095	ENSMUST00000055843	TC1579168
A_51_P263290	0.000334341	1.62926	up	29.9939	48.7697	-1.30841	-0.604198	31.3075	31.8154	26.8589	41.3578	34.93	70.0213	-1.3046	-1.22888	-1.39175	-0.644169	-0.643773	-0.524653	NM_198306	chr5:111050001-111050060	Galnt9	Mus musculus UDP-N-acetyl-alpha-D-galactosamine:polypeptide N-acetylgalactosaminyltransferase 9 (Galnt9), transcript variant A, mRNA [NM_198306]	GO:0008150|GO:0003674|GO:0016740|GO:0005575	NM_198306	Mm.275748	231605	ENSMUST00000040001	TC1584352
A_51_P378789	0.0371759	1.6278	up	1409.71	2191.04	4.24479	4.94771	1437.84	1542.74	1248.55	2296.51	1981.22	2295.4	4.21665	4.37075	4.14696	5.15097	5.182	4.51015	NM_018866	chr5:96389861-96389920	Cxcl13	Mus musculus chemokine (C-X-C motif) ligand 13 (Cxcl13), mRNA [NM_018866]	GO:0005576|GO:0006955|GO:0006954|GO:0005125|GO:0048535|GO:0005615|GO:0006935|GO:0008009	NM_018866	Mm.10116	55985	ENSMUST00000023840	TC1579376
A_52_P190807	0.00900256	1.6265	up	64.0091	100.162	-0.218182	0.483588	64.6475	71.595	55.7848	99.408	82.1744	118.904	-0.258522	-0.0587425	-0.337281	0.621032	0.590449	0.239282	AK032690	chr4:12092700-12092641	Fam92a	Mus musculus 10 days neonate cerebellum cDNA, RIKEN full-length enriched library, clone:6530443I23 product:hypothetical protein, full insert sequence. [AK032690]	GO:0005515|GO:0008150|GO:0005575		Mm.25340	68099		TC1603919
A_51_P323579	0.00578203	1.62545	down	66.4298	41.4423	-0.166855	-0.867691	77.2875	63.0283	58.9736	34.8912	26.7308	62.7047	-0.000880718	-0.242602	-0.257083	-0.889467	-1.02974	-0.683872	NM_023794	chr16:22383465-22383406	Etv5	Mus musculus ets variant gene 5 (Etv5), mRNA [NM_023794]	GO:0005634|GO:0043565|GO:0016563|GO:0003700|GO:0060762|GO:0048133|GO:0003677|GO:0045941|GO:0045666|GO:0060252|GO:0006355	NM_023794	Mm.155708	104156	ENSMUST00000051229	TC1572047
A_51_P398423	0.0232213	1.62538	down	164.534	104.463	1.14235	0.441572	142.432	187.326	163.843	83.5567	64.3808	165.452	0.881084	1.32887	1.21709	0.370425	0.238391	0.715898	NM_020277	chr7:150257774-150257715	Trpm5	Mus musculus transient receptor potential cation channel, subfamily M, member 5 (Trpm5), mRNA [NM_020277]	GO:0005244|GO:0004872|GO:0016020|GO:0008150|GO:0005886|GO:0006811|GO:0005216|GO:0016021|GO:0006810	NM_020277	Mm.286668	56843	ENSMUST00000009390	TC1585762
A_51_P118765	0.0403207	1.62294	up	102534	158774	10.4306	11.1292	113126	94123.7	100354	157484	151894	166943	10.5145	10.3017	10.4757	11.2506	11.4425	10.6946	NM_010106	chr9:78326444-78326385	Eef1a1	Mus musculus eukaryotic translation elongation factor 1 alpha 1 (Eef1a1), mRNA [NM_010106]	GO:0005634|GO:0005525|GO:0005737|GO:0003746|GO:0000166	NM_010106	Mm.478264	13627	ENSMUST00000042235	TC1722628
A_51_P294020	0.00880388	1.62294	down	1747.52	1035.89	4.55722	3.85861	1908.34	1655.37	1678.85	1020.7	881.689	1205.29	4.62506	4.47241	4.57418	3.98108	4.01396	3.58079	NM_174989	chr17:56409324-56409265	Ticam1	Mus musculus toll-like receptor adaptor molecule 1 (Ticam1), mRNA [NM_174989]	GO:0050871|GO:0006954|GO:0031398|GO:0031663|GO:0045429|GO:0051092|GO:0043496|GO:0009615|GO:0032755|GO:0045080|GO:0030890|GO:0043330|GO:0005515|GO:0002281|GO:0032760|GO:0043123|GO:0008624|GO:0032092|GO:0045359|GO:0032481|GO:0032496|GO:0006915|GO:0051607|GO:0045087|GO:0002756	NM_174989	Mm.203952	106759	ENSMUST00000058136	TC1593585
A_52_P65494	0.00154132	1.6229	down	1795.36	1073.87	4.59896	3.90039	1818.01	1815.99	1752.09	1000.76	885.047	1335.8	4.5551	4.60601	4.63578	3.95262	4.01944	3.72911	NM_027711	chr13:96398940-96398055	Iqgap2	Mus musculus IQ motif containing GTPase activating protein 2 (Iqgap2), mRNA [NM_027711]	GO:0005515|GO:0007264|GO:0005516|GO:0005099|GO:0051056|GO:0005096|GO:0007165|GO:0005622	NM_027711	Mm.38878	544963	ENSMUST00000068603	TC1621808
A_51_P340200	0.0206864	1.62288	down	1749.13	1030.34	4.55553	3.85697	1978.72	1647.4	1621.26	1026.45	920.511	1144.08	4.67731	4.46545	4.52382	3.98919	4.07612	3.50559	NM_011816	chr5:92484499-92484440	G3bp2	Mus musculus GTPase activating protein (SH3 domain) binding protein 2 (G3bp2), transcript variant 1, mRNA [NM_011816]	GO:0003676|GO:0005515|GO:0007264|GO:0003723|GO:0000166|GO:0005575|GO:0051028|GO:0006810|GO:0005622	NM_011816	Mm.290530	23881	ENSMUST00000031352	TC1749847
A_52_P193925	0.0142648	1.62288	up	1567.66	2445.06	4.40118	5.09974	1595.99	1658.8	1448.19	2505.3	2078.29	2751.6	4.36719	4.4754	4.36096	5.27651	5.25101	4.77168	NM_028072	chr2:165899726-165899667	Sulf2	Mus musculus sulfatase 2 (Sulf2), mRNA [NM_028072]	GO:0005615|GO:0009986|GO:0003824|GO:0005509|GO:0006790|GO:0008484|GO:0016787|GO:0046872|GO:0008152|GO:0008449|GO:0005783|GO:0004065|GO:0005794	NM_028072	Mm.1011	72043	ENSMUST00000088086	TC1571976
A_51_P511112	0.0239294	1.62238	down	400.27	237.037	2.4332	1.73508	418.621	390.308	391.882	251.481	203.578	256.053	2.43646	2.38794	2.47519	1.96005	1.89927	1.34593	NM_008197	chr15:78859936-78859994	H1f0	Mus musculus H1 histone family, member 0 (H1f0), mRNA [NM_008197]	GO:0005634|GO:0003677|GO:0000786|GO:0005694|GO:0006334	NM_008197	Mm.24350	14958		TC1633848
A_51_P457747	0.00169878	1.62223	down	1453.54	905.475	4.29163	3.59365	1583.8	1379.55	1397.26	717.571	642.253	1356.6	4.35613	4.20945	4.3093	3.47272	3.55683	3.75141	NM_008470	chr11:100107464-100107405	Krt16	Mus musculus keratin 16 (Krt16), mRNA [NM_008470]	GO:0045104|GO:0005515|GO:0005882|GO:0005200|GO:0005198	NM_008470	Mm.422799	16666	ENSMUST00000007280	TC1583688
A_51_P240857	0.0229024	1.6204	down	437.247	259.345	2.55723	1.86088	483.937	405.281	422.522	278.488	214.55	284.995	2.64563	2.44225	2.5838	2.10722	1.975	1.50042	NM_144807	chr10:87938035-87937976	Chpt1	Mus musculus choline phosphotransferase 1 (Chpt1), transcript variant 2, mRNA [NM_144807]	GO:0004142|GO:0016780|GO:0046872|GO:0016020|GO:0008150|GO:0003674|GO:0016740|GO:0016021|GO:0005575|GO:0008654|GO:0005794	NM_144807	Mm.288897	212862	ENSMUST00000020253	TC1577305
A_52_P367745	0.00493628	1.6203	down	2867.64	1709.26	5.27426	4.57799	2975.82	2810.47	2816.64	1658.49	1434.96	2034.31	5.26603	5.23606	5.32068	4.6814	4.71663	4.33595	NM_007383	chr5:115560946-115560887	Acads	Mus musculus acyl-Coenzyme A dehydrogenase, short chain (Acads), nuclear gene encoding mitochondrial protein, mRNA [NM_007383]	GO:0006629|GO:0008152|GO:0006631|GO:0004085|GO:0005739|GO:0000062|GO:0016491|GO:0016627|GO:0055114|GO:0050660|GO:0003995	NM_007383	Mm.18759	11409	ENSMUST00000150291	TC1771810
A_51_P384831	0.00414696	1.62021	up	180.635	286.531	1.28032	1.9765	184.365	159.576	197.962	261.736	217.588	380.269	1.25338	1.09757	1.49	2.01771	1.99529	1.9165	NM_134164	chr19:4447439-4447380	Syt12	Mus musculus synaptotagmin XII (Syt12), mRNA [NM_134164]	GO:0031410|GO:0005215|GO:0016020|GO:0030054|GO:0045202|GO:0016021|GO:0008021|GO:0006810	NM_134164	Mm.262270	171180	ENSMUST00000059295	TC1582189
A_51_P496795	0.012534	1.61999	up	209.366	326.437	1.49486	2.19085	226.452	213.07	188.576	340.19	267.556	371.564	1.55002	1.51466	1.41992	2.39594	2.29353	1.88309	NM_145555	chr4:134926026-134925967	A330049M08Rik	Mus musculus RIKEN cDNA A330049M08 gene (A330049M08Rik), transcript variant 1, mRNA [NM_145555]	GO:0016020|GO:0008150|GO:0003674|GO:0016021|GO:0005575	NM_145555	Mm.35548	230822	ENSMUST00000064481	TC1594739
A_51_P479408	0.0216265	1.61856	down	93.2714	55.2048	0.329148	-0.36556	100.477	94.198	85.1389	56.8343	48.484	60.2961	0.377684	0.337094	0.272666	-0.185568	-0.170731	-0.740382	NM_008317	chr9:107481893-107481952	Hyal1	Mus musculus hyaluronoglucosaminidase 1 (Hyal1), mRNA [NM_008317]	GO:0005764|GO:0005576|GO:0016787|GO:0016798|GO:0008152|GO:0008219|GO:0005975|GO:0030214|GO:0003824|GO:0008285|GO:0004415	NM_008317	Mm.475658	15586	ENSMUST00000010195	TC1596688
A_52_P482299	0.00788944	1.61846	up	1432.68	2229.42	4.27007	4.96469	1542.16	1454.58	1301.3	2157.08	1923.2	2607.98	4.31769	4.28585	4.20666	5.06061	5.13912	4.69434	NM_001081116	chr7:108020725-108020666	Arhgef17	Mus musculus Rho guanine nucleotide exchange factor (GEF) 17 (Arhgef17), mRNA [NM_001081116]	GO:0005089|GO:0030036|GO:0005085|GO:0035023|GO:0005575|GO:0005622	NM_001081116	Mm.29954	207212	ENSMUST00000107032	TC1597274
A_51_P330125	0.000367255	1.61579	down	799.8	483.382	3.43233	2.7401	821.555	793.205	784.639	434.175	389.766	626.205	3.40917	3.41102	3.4768	2.74787	2.8363	2.63612	NM_029688	chr2:151935232-151935291	Srxn1	Mus musculus sulfiredoxin 1 homolog (S. cerevisiae) (Srxn1), mRNA [NM_029688]	GO:0006979|GO:0005829|GO:0005524|GO:0003677|GO:0016667|GO:0005737|GO:0016491|GO:0032542|GO:0000166|GO:0016209|GO:0055114	NM_029688	Mm.218639	76650	ENSMUST00000099225	TC1576027
A_52_P449130	0.0156725	1.61568	down	429.102	255.227	2.53037	1.83822	474.286	410.71	402.309	265.553	213.204	286.924	2.61657	2.46145	2.51308	2.0386	1.96593	1.51015	NM_001033319	chr7:151668320-151668261	Ppfia1	Mus musculus protein tyrosine phosphatase, receptor type, f polypeptide (PTPRF), interacting protein (liprin), alpha 1 (Ppfia1), mRNA [NM_001033319]	GO:0005515|GO:0008150|GO:0005575	NM_001033319	Mm.272809	233977	ENSMUST00000093967	TC1600458
A_52_P59335	0.0177166	1.6156	down	118.255	70.2165	0.670013	-0.0220542	124.101	104.844	125.821	66.8183	62.3045	81.5268	0.682328	0.491566	0.836146	0.0479131	0.191097	-0.305172	AK029804	chr2:136381618-136387657	Ankrd5	ankyrin repeat domain 5 Gene [Source:MGI Symbol;Acc:MGI:2441685] [ENSMUST00000028726]	GO:0008150|GO:0003674|GO:0005575		Mm.477841	319196	ENSMUST00000028726	TC1587049
A_51_P109840	0.003633	1.61541	up	83.6657	132.909	0.165549	0.85745	81.7769	96.7157	72.5046	123.698	94.7959	180.234	0.0805779	0.375148	0.0409203	0.936415	0.796585	0.83935	NM_011707	chr11:78315393-78315665	Vtn	Mus musculus vitronectin (Vtn), mRNA [NM_011707]	GO:0005044|GO:0005576|GO:0005515|GO:0010811|GO:0007155|GO:0006955|GO:0030247|GO:0050840|GO:0030198|GO:0008201|GO:0005578|GO:0007160	NM_011707	Mm.3667	22370	ENSMUST00000017488	NP057118
A_52_P392247	0.0115729	1.61528	down	219.375	130.839	1.56235	0.870567	242.797	209.487	205.84	135.751	106.399	150.367	1.65057	1.49018	1.5463	1.07056	0.963171	0.577965	NM_027590	chr8:71335852-71337483	Ints10	Mus musculus integrator complex subunit 10 (Ints10), mRNA [NM_027590]	GO:0005634|GO:0008150|GO:0003674|GO:0005575	NM_027590	Mm.252421	70885	ENSMUST00000110241	TC1595091
A_52_P324825	0.0197284	1.61357	up	1785.72	2758.28	4.58792	5.27818	1891.6	1850.87	1614.7	2724.47	2491.48	3058.88	4.61235	4.63346	4.51797	5.3975	5.51262	4.92441	NM_175414	chr6:127911543-127911484	Tspan9	Mus musculus tetraspanin 9 (Tspan9), mRNA [NM_175414]	GO:0016020|GO:0008150|GO:0003674|GO:0016021|GO:0005575	NM_175414	Mm.21814	109246	ENSMUST00000112173	TC1616883
A_51_P230722	0.0307622	1.61246	up	1078.61	1669.45	3.86392	4.55319	1081.4	1058.57	1095.85	1764.26	1464.47	1779.63	3.80564	3.82737	3.95876	4.77059	4.74599	4.14298	NM_001025572	chr17:66317025-66316966	Ankrd12	Mus musculus ankyrin repeat domain 12 (Ankrd12), mRNA [NM_001025572]	GO:0008150|GO:0003674|GO:0005575	NM_001025572	Mm.34706	106585	ENSMUST00000038116	TC1625915
A_51_P427052	0.0245246	1.61215	up	431.45	668.387	2.53293	3.22192	486.399	369.087	438.864	710.476	534.071	760.616	2.65295	2.30729	2.63855	3.45838	3.29072	2.91665	NM_008868	chr4:138300427-138300486	Pla2g2c	Mus musculus phospholipase A2, group IIC (Pla2g2c), mRNA [NM_008868]	GO:0016042|GO:0005576|GO:0016787|GO:0047498|GO:0046872|GO:0006644|GO:0009395|GO:0005575|GO:0004623|GO:0005509	NM_008868	Mm.5189	18781	ENSMUST00000030530	TC1589447
A_51_P382618	0.00440573	1.61204	down	300.801	180.655	2.01976	1.33087	323.158	286.02	293.225	179.826	144.574	217.565	2.06305	1.93944	2.05678	1.4762	1.4055	1.11093	U49929	chr8:47723893-47723952	Casp3	Mus musculus ICE-like cysteine protease (Lice) mRNA, complete cds. [U49929]	GO:0043066|GO:0008631|GO:0006309|GO:0007605|GO:0008233|GO:0008625|GO:0051402|GO:0006917|GO:0042542|GO:0004197|GO:0006508|GO:0005829|GO:0016005|GO:0009411|GO:0008234|GO:0045165|GO:0004861|GO:0045786|GO:0005515|GO:0001782|GO:0030216|GO:0001836|GO:0007507|GO:0043525|GO:0043029|GO:0043065|GO:0006974|GO:0009611|GO:0030889|GO:0007611|GO:0016787|GO:0046007|GO:0005737|GO:0045736|GO:0006915|GO:0005625|GO:…		Mm.34405	12367
A_52_P540855	0.0099168	1.61096	down	23037.5	13801.9	8.28009	7.59218	23921.8	22144.4	23046.2	14101.1	11342.1	15962.5	8.27299	8.21412	8.35316	7.76927	7.69923	7.30803	NM_007453	chr1:163177461-163177402	Prdx6	Mus musculus peroxiredoxin 6 (Prdx6), mRNA [NM_007453]	GO:0004601|GO:0042744|GO:0005739|GO:0016491|GO:0003824|GO:0005764|GO:0016042|GO:0016787|GO:0005829|GO:0004602|GO:0005737|GO:0045454|GO:0051920|GO:0016209|GO:0032060|GO:0055114|GO:0000302	NM_007453	Mm.186185	11758	ENSMUST00000051925	TC1716339
A_51_P191909	0.00380205	1.61043	up	88.5856	138.198	0.257782	0.945227	90.0476	85.9085	89.8007	133.726	112.993	167.876	0.219574	0.204198	0.349573	1.04888	1.04992	0.736882	NM_080726	chr14:55098859-55098918	Rem2	Mus musculus rad and gem related GTP binding protein 2 (Rem2), mRNA [NM_080726]	GO:0008134|GO:0016020|GO:0007264|GO:0005886|GO:0005524|GO:0005525|GO:0000166|GO:0007165|GO:0006355|GO:0003924|GO:0005622	NM_080726	Mm.274727	140743	ENSMUST00000022783	TC1581029
A_51_P155643	0.0286857	1.60842	up	18664.2	28762.5	7.97372	8.65936	20201.5	17079.5	18711.7	30036.6	25104.1	31146.9	8.02913	7.83945	8.05257	8.86017	8.84547	8.27243	NM_016740	chr3:93330017-93330076	S100a11	Mus musculus S100 calcium binding protein A11 (calgizzarin) (S100a11), mRNA [NM_016740]	GO:0005634|GO:0005737|GO:0007283|GO:0005509	NM_016740	Mm.280038	20195	ENSMUST00000029515	TC1586698
A_52_P332788	0.0477271	1.60805	down	246.355	146.308	1.73091	1.0456	268.369	235.735	234.96	139.534	146.507	152.884	1.79503	1.66049	1.73719	1.11021	1.42466	0.601919	XM_001473420	chr1:85109076-85109017	Gm2397	PREDICTED: Mus musculus similar to SP140 nuclear body protein family member (LOC100039742), mRNA [XM_001473420]	GO:0008150|GO:0003674|GO:0005575	XM_001473420	Mm.441462	100039742		TC1631331
A_52_P39546	0.0231417	1.60732	up	491.747	754.818	2.72129	3.40595	573.7	454.845	446.697	766.898	654.572	842.985	2.89111	2.6087	2.66407	3.56863	3.58424	3.06499	NM_011565	chr7:52488814-52488873	Tead2	Mus musculus TEA domain family member 2 (Tead2), mRNA [NM_011565]	GO:0005667|GO:0005634|GO:0016563|GO:0003700|GO:0006350|GO:0003677|GO:0045944|GO:0006355|GO:0045449	NM_011565	Mm.3019	21677	ENSMUST00000107801	TC1572516
A_52_P189567	0.0136216	1.6047	down	396.02	238.174	2.41762	1.73532	408.999	376.445	402.616	248.05	194.186	272.286	2.40291	2.33576	2.51418	1.94023	1.83112	1.4346	NM_011278	chr5:34693478-34693929	Rnf4	Mus musculus ring finger protein 4 (Rnf4), mRNA [NM_011278]	GO:0008134|GO:0005634|GO:0005515|GO:0046872|GO:0006350|GO:0042156|GO:0005737|GO:0045944|GO:0008270|GO:0050681|GO:0045449|GO:0010552	NM_011278	Mm.21281	19822	ENSMUST00000030992	TC1623973
A_52_P468041	0.0232617	1.60206	up	752.242	1158.89	3.34093	4.02086	824.026	723.356	709.345	1246.14	960.121	1270.39	3.4135	3.27803	3.33126	4.269	4.1369	3.65669	NM_172943	chr11:60371586-60371645	Alkbh5	Mus musculus alkB, alkylation repair homolog 5 (E. coli) (Alkbh5), mRNA [NM_172943]	GO:0008150|GO:0003674|GO:0005575	NM_172943	Mm.262056	268420	ENSMUST00000044250	TC1633220
A_52_P305995	0.0245412	1.602	down	43.3951	26.2461	-0.777208	-1.45708	47.5398	38.2949	44.3507	28.9677	19.731	30.0395	-0.70198	-0.961449	-0.668195	-1.15788	-1.46777	-1.74558	NM_019496	chrX:139288150-139288091	Ammecr1	Mus musculus Alport syndrome, mental retardation, midface hypoplasia and elliptocytosis chromosomal region gene 1 homolog (human) (Ammecr1), mRNA [NM_019496]	GO:0008150|GO:0003674|GO:0005575	NM_019496	Mm.143724	56068	ENSMUST00000041317	TC1586824
A_52_P268549	0.0366828	1.60194	up	1618.07	2482.9	4.44794	5.12776	1666.01	1524.17	1664.03	2587.5	2234.17	2627.03	4.42914	4.35328	4.56139	5.32308	5.35536	4.70484	NR_027360	chr6:128307498-128307439	5930416I19Rik	Mus musculus RIKEN cDNA 5930416I19 gene (5930416I19Rik), transcript variant 1, non-coding RNA [NR_027360]	GO:0008150|GO:0003674|GO:0005575	NR_027360	Mm.143908	72440	ENSMUST00000112151	TC1579221
A_51_P315931	0.0120597	1.60127	down	1818.68	1183.42	4.61688	3.93767	1910.03	1781.25	1764.75	875.215	764.652	1910.38	4.62634	4.57814	4.64617	3.75924	3.80849	4.24527	AF323958	chr9:102989049-102989108	Slco2a1	Mus musculus prostaglandin transporter PGT mRNA, complete cds. [AF323958]	GO:0005887|GO:0005215|GO:0016020|GO:0015732|GO:0015132|GO:0016021|GO:0006810		Mm.207106	24059
A_51_P155052	0.0211081	1.60003	down	120.743	72.0581	0.692647	0.0145448	122.117	139.068	101.043	71.042	62.0511	83.0811	0.65908	0.899119	0.519743	0.136343	0.185217	-0.277925	NM_053247	chr7:117995726-117995668	Lyve1	Mus musculus lymphatic vessel endothelial hyaluronan receptor 1 (Lyve1), mRNA [NM_053247]	GO:0004872|GO:0016020|GO:0007155|GO:0004888|GO:0005886|GO:0006027|GO:0005540|GO:0005488|GO:0016021|GO:0006810	NM_053247	Mm.396078	114332	ENSMUST00000033050	TC1579373
A_51_P206635	0.00095509	1.59992	down	55.9913	34.2847	-0.407459	-1.08546	61.1151	51.2958	55.5629	31.9255	25.8217	45.1068	-0.339585	-0.539761	-0.34303	-1.01762	-1.07966	-1.1591	NM_001081411	chr3:41507323-41486251	Sclt1	Mus musculus sodium channel and clathrin linker 1 (Sclt1), mRNA [NM_001081411]	GO:0005886|GO:0017080|GO:0045162	NM_001081411	Mm.331001	67161	ENSMUST00000146125	TC1614739
A_51_P164787	0.0219548	1.59967	down	227.614	149.782	1.61766	0.939886	243.591	223.574	215.676	104.114	97.1083	248.123	1.65528	1.58408	1.61364	0.687767	0.831355	1.30054	AK006144	chr14:56270634-56270959	Tssk4	Mus musculus adult male testis cDNA, RIKEN full-length enriched library, clone:1700020B19 product:hypothetical Tyrosine protein kinase/Serine/Threonine protein kinase/Eukaryotic protein kinase containing protein, full insert sequence. [AK006144]	GO:0004672|GO:0000287|GO:0008150|GO:0005524|GO:0007275|GO:0030154|GO:0016740|GO:0000166|GO:0007283|GO:0046872|GO:0003674|GO:0004674|GO:0006468|GO:0016301|GO:0005575		Mm.171300	71099		TC1588218
A_52_P175242	0.0149715	1.59944	up	564.442	872.663	2.92858	3.60614	597.574	547.816	547.934	934.217	693.801	989.97	2.94993	2.87702	2.95878	3.85336	3.66821	3.29687	NM_010570	chr1:82229751-82229692	Irs1	Mus musculus insulin receptor substrate 1 (Irs1), mRNA [NM_010570]	GO:0005792|GO:0005159|GO:0004872|GO:0005515|GO:0043491|GO:0005886|GO:0030335|GO:0005010|GO:0019904|GO:0019901|GO:0007165|GO:0051291|GO:0005634|GO:0043548|GO:0005829|GO:0030073|GO:0005737|GO:0002053|GO:0004871|GO:0005158|GO:0030879	NM_010570	Mm.476433	16367	ENSMUST00000069799
A_52_P576854	0.00146807	1.59943	down	1341.85	821	4.17542	3.49787	1446.82	1216.19	1362.55	765.344	622.68	1074.98	4.22563	4.02762	4.27301	3.56571	3.51218	3.41571	NM_027950	chr8:121969872-121969931	Osgin1	Mus musculus oxidative stress induced growth inhibitor 1 (Osgin1), mRNA [NM_027950]	GO:0008150|GO:0003674|GO:0005575	NM_027950	Mm.272357	71839	ENSMUST00000152420	TC1636486
A_52_P1139792	0.0394686	1.59913	down	80.4287	48.216	0.114353	-0.562933	89.29	74.5894	77.4067	52.7133	41.2662	50.6685	0.207384	0.000369072	0.135305	-0.294164	-0.40328	-0.991356	AK042676	chr7:95431406-95431465		Mus musculus 7 days neonate cerebellum cDNA, RIKEN full-length enriched library, clone:A730014M21 product:unclassifiable, full insert sequence. [AK042676]			Mm.447121			TC1629471
A_51_P162891	0.000843067	1.59732	down	175.883	107.133	1.24387	0.568219	193.429	170.754	163.465	96.8675	86.8304	137.7	1.32262	1.19524	1.21376	0.583683	0.66996	0.451015	NM_201359	chr15:97797475-97797624	Tmem106c	Mus musculus transmembrane protein 106C (Tmem106c), mRNA [NM_201359]	GO:0016020|GO:0008150|GO:0003674|GO:0016021|GO:0005575|GO:0005783	NM_201359	Mm.196630	380967	ENSMUST00000064200	TC1774074
A_51_P343663	0.0239211	1.59668	down	308.131	185.274	2.05591	1.38083	320.787	303.157	300.449	192.432	161.649	201.741	2.05243	2.02339	2.0919	1.57395	1.56655	1.00199	NM_019472	chr15:25741877-25741936	Myo10	Mus musculus myosin X (Myo10), mRNA [NM_019472]	GO:0005524|GO:0016459|GO:0003774|GO:0000166	NM_019472	Mm.60590	17909	ENSMUST00000073021	TC1575700
A_51_P257675	0.0380265	1.59476	up	328.712	498.911	2.13213	2.80547	328.995	390.96	266.18	436.569	476.193	583.97	2.08888	2.39035	1.91718	2.75581	3.12523	2.53538	NM_030203	chr10:34020839-34020898	Tspyl4	Mus musculus TSPY-like 4 (Tspyl4), mRNA [NM_030203]	GO:0005634|GO:0008150|GO:0003674|GO:0006334|GO:0005575	NM_030203	Mm.478268	72480	ENSMUST00000047935	TC1574385
A_51_P291304	0.0351711	1.59445	up	310.583	472.018	2.05892	2.73198	350.293	266.502	314.956	461.89	432.14	522.024	2.17937	1.83747	2.15993	2.83715	2.98519	2.3736	AK008706	chr2:80474463-80474522	2210011G09Rik	Mus musculus adult male stomach cDNA, RIKEN full-length enriched library, clone:2210011G09 product:unclassifiable, full insert sequence. [AK008706]	GO:0008150|GO:0003674|GO:0005575		Mm.166813	72347
A_52_P11174	0.0323968	1.59356	up	199.81	303.341	1.4213	2.09355	194.507	231.558	173.363	295.258	277.009	337.756	1.33064	1.6347	1.29857	2.19158	2.34362	1.74546	NM_146001	chr5:135882712-135882653	Hip1	Mus musculus huntingtin interacting protein 1 (Hip1), mRNA [NM_146001]	GO:0030136|GO:0005515|GO:0006897|GO:0006350|GO:0030154|GO:0008219|GO:0005488|GO:0042981|GO:0045449|GO:0048268|GO:0031410|GO:0005634|GO:0048260|GO:0016020|GO:0006919|GO:0030276|GO:0005737|GO:0005543|GO:0003779|GO:0006915|GO:0005794	NM_146001	Mm.280805	215114	ENSMUST00000060311	TC1599229
A_51_P451275	6.97003e-05	1.59341	down	291.622	179.518	1.97508	1.30297	301.619	302.978	270.268	162.083	138.208	238.264	1.96354	2.02254	1.93917	1.32633	1.34053	1.24204	NM_178723	chr2:77249736-77249677	Zfp385b	Mus musculus zinc finger protein 385B (Zfp385b), transcript variant 1, mRNA [NM_178723]	GO:0003676|GO:0005634|GO:0046872|GO:0008150|GO:0003674|GO:0008270|GO:0005575|GO:0005622	NM_178723	Mm.126649	241494	ENSMUST00000111831	TC1578988
A_52_P12590	0.0292659	1.59181	down	344.267	207.933	2.21304	1.54237	378.388	329.172	325.242	226.718	172.301	224.781	2.29068	2.14217	2.20629	1.8105	1.65862	1.158	NM_033478	chr17:35208619-35208560	Ly6g6d	Mus musculus lymphocyte antigen 6 complex, locus G6D (Ly6g6d), mRNA [NM_033478]	GO:0016020|GO:0008150|GO:0003674|GO:0005886|GO:0005575|GO:0031225	NM_033478	Mm.246697	114654	ENSMUST00000007259	NP1218623
A_52_P536927	0.0291727	1.59179	down	2715.31	1638.62	5.19481	4.52416	2835.25	2568.72	2741.97	1740.74	1404.21	1770.9	5.19622	5.1063	5.28192	4.75122	4.68538	4.13589	NM_139146	chr1:56851657-56851598	Satb2	Mus musculus special AT-rich sequence binding protein 2 (Satb2), mRNA [NM_139146]	GO:0010468|GO:0000118|GO:0005515|GO:0051216|GO:0003700|GO:0006350|GO:0007275|GO:0060021|GO:0045944|GO:0006355|GO:0002076|GO:0045449|GO:0000790|GO:0005634|GO:0005667|GO:0048704|GO:0043565|GO:0016568|GO:0001764|GO:0003677|GO:0006338|GO:0009880|GO:0003682|GO:0000122	NM_139146	Mm.145599	212712	ENSMUST00000042857	TC1598205
A_52_P83363	0.00826582	1.58908	up	45.1593	69.4637	-0.714302	-0.0461082	44.068	44.8836	46.5262	69.8853	55.9732	82.5327	-0.811383	-0.732414	-0.59911	0.11266	0.0364962	-0.287481	AK015025	chr12:56922473-56922532	Ralgapa1	Mus musculus adult male testis cDNA, RIKEN full-length enriched library, clone:4930400K19 product:hypothetical Arginine-rich region containing protein, full insert sequence. [AK015025]	GO:0005634|GO:0005515|GO:0005098|GO:0005737|GO:0051056|GO:0005096|GO:0045449|GO:0005622			56784
A_51_P407213	0.0277383	1.58665	down	63.889	38.4933	-0.222282	-0.888268	73.7035	56.6557	61.3077	39.6454	32.9819	42.8527	-0.0693822	-0.39638	-0.201084	-0.705177	-0.726567	-1.23306	NM_032418	chr7:19677303-19677362	Dmpk	Mus musculus dystrophia myotonica-protein kinase (Dmpk), mRNA [NM_032418]	GO:0014853|GO:0004672|GO:0002028|GO:0046872|GO:0004674|GO:0005524|GO:0016740|GO:0016301|GO:0006468|GO:0008016|GO:0000166	NM_032418	Mm.6529	13400	ENSMUST00000108473	TC1643926
A_52_P257625	0.0483726	1.58454	up	208.183	315.257	1.48942	2.15348	208.429	219.32	196.802	313.544	304.67	327.558	1.43037	1.55636	1.48152	2.27827	2.48093	1.70123	NM_023612	chr13:114008204-114008263	Esm1	Mus musculus endothelial cell-specific molecule 1 (Esm1), mRNA [NM_023612]	GO:0005576|GO:0008150|GO:0005520|GO:0003674|GO:0005575|GO:0001558	NM_023612	Mm.38929	71690	ENSMUST00000038144	NP424788
A_52_P579517	0.0365588	1.58434	down	155.357	93.8046	1.06504	0.401159	166.325	158.928	140.819	98.3536	83.9321	99.128	1.10482	1.0917	0.998621	0.605648	0.620983	-0.0231538	NM_178379	chr11:63885128-63885069	Cox10	Mus musculus COX10 homolog, cytochrome c oxidase assembly protein, heme A: farnesyltransferase (yeast) (Cox10), nuclear gene encoding mitochondrial protein, mRNA [NM_178379]	GO:0000266|GO:0007005|GO:0006784|GO:0016740|GO:0018347|GO:0005739|GO:0017004|GO:0009060|GO:0004311	NM_178379	Mm.340211	70383	ENSMUST00000049091	TC1658267
A_51_P103179	0.00782917	1.58201	down	48.5458	30.5725	-0.618625	-1.28039	52.6705	41.1067	51.8602	25.3154	22.1127	44.2893	-0.55412	-0.859227	-0.442526	-1.35231	-1.30336	-1.18549	AK034126	chr2:65187639-65187580	Slc38a11	Mus musculus adult male diencephalon cDNA, RIKEN full-length enriched library, clone:9330158F14 product:hypothetical Permeases for amino acids and related compounds, family II containing protein, full insert sequence. [AK034126]	GO:0016020|GO:0008150|GO:0003674|GO:0006814|GO:0006811|GO:0006865|GO:0016021|GO:0005575|GO:0006810		Mm.227703	320106		TC1592049
A_52_P371237	0.012106	1.58162	down	53.0985	32.3019	-0.482947	-1.14435	56.7994	53.5215	48.9746	32.7501	27.1345	37.0212	-0.445239	-0.478484	-0.525119	-0.980833	-1.00811	-1.4441	NM_008737	chr8:130992273-130992332	Nrp1	Mus musculus neuropilin 1 (Nrp1), mRNA [NM_008737]	GO:0007399|GO:0004872|GO:0005515|GO:0016477|GO:0048843|GO:0005886|GO:0060666|GO:0007275|GO:0030154|GO:0005021|GO:0042802|GO:0016358|GO:0001569|GO:0030424|GO:0007413|GO:0001525|GO:0007507|GO:0017154|GO:0048010|GO:0030517|GO:0007155|GO:0016020|GO:0007411|GO:0016021	NM_008737	Mm.271745	18186	ENSMUST00000026917	TC1620789
A_52_P566718	0.0276542	1.58155	down	3833.01	2324.52	5.68726	5.02592	4254.22	3394.78	3850.04	2441.27	1946.97	2585.32	5.78164	5.50857	5.77158	5.23916	5.15685	4.68175	NM_019811	chr2:155387877-155387936	Acss2	Mus musculus acyl-CoA synthetase short-chain family member 2 (Acss2), mRNA [NM_019811]	GO:0006085|GO:0016208|GO:0008152|GO:0005524|GO:0005737|GO:0003987|GO:0000166|GO:0003824|GO:0016874	NM_019811	Mm.255026	60525	ENSMUST00000133654	TC1575108
A_52_P629151	0.00255442	1.58145	down	50.7978	31.5413	-0.548098	-1.20935	51.6296	54.858	45.9058	31.3297	22.471	40.8231	-0.582917	-0.442901	-0.618477	-1.0448	-1.28018	-1.30306	NM_031871	chr11:100631397-100631046	Ghdc	Mus musculus GH3 domain containing (Ghdc), mRNA [NM_031871]	GO:0005634|GO:0005783	NM_031871	Mm.37308	80860	ENSMUST00000139341	TC1677480
A_52_P583097	0.00205465	1.5797	down	834.197	515.651	3.4846	2.82495	966.145	755.519	780.926	466.6	395.784	684.569	3.64305	3.34079	3.46996	2.85178	2.8584	2.76468	NM_001163143	chr9:67678508-67678449	C2cd4a	Mus musculus C2 calcium-dependent domain containing 4A (C2cd4a), mRNA [NM_001163143]	GO:0008150|GO:0003674|GO:0005575	NM_001163143	Mm.325849	244911		TC1614626
A_52_P14526	0.0269384	1.57958	up	208.418	315.387	1.49121	2.15075	220.282	199.549	205.425	311.797	288.611	345.753	1.51016	1.42007	1.54339	2.2702	2.40282	1.77922	NM_001033634	chr4:107901280-107901221	Zyg11b	Mus musculus zyg-ll homolog B (C. elegans) (Zyg11b), mRNA [NM_001033634]	GO:0008150|GO:0003674|GO:0005488|GO:0005575	NM_001033634	Mm.426241	414872		TC1599399
A_51_P335916	0.018098	1.57863	down	1648.73	1004.7	4.47553	3.81686	1690.66	1576.03	1679.49	1023.25	857.611	1133.25	4.45033	4.40155	4.57473	3.98468	3.97401	3.49188	NM_023331	chr7:85926340-85925493	Mrpl46	Mus musculus mitochondrial ribosomal protein L46 (Mrpl46), nuclear gene encoding mitochondrial protein, mRNA [NM_023331]	GO:0005840|GO:0008150|GO:0003674|GO:0005739|GO:0030529	NM_023331	Mm.193181	67308	ENSMUST00000032841	TC1672011
A_51_P261087	0.0494131	1.5775	up	4275.48	6444.43	5.84806	6.5057	4645.57	3990.11	4190.75	6677.79	5986.48	6669.01	5.9086	5.74168	5.89391	6.6909	6.77732	6.04888	NM_027106	chr19:42197936-42197877	Avpi1	Mus musculus arginine vasopressin-induced 1 (Avpi1), mRNA [NM_027106]	GO:0000187|GO:0003674|GO:0007049|GO:0005575	NM_027106	Mm.30060	69534		TC1578788
A_51_P339934	0.00659787	1.57741	up	128.731	195.838	0.787807	1.44537	133.229	143.793	109.172	183.385	160.892	243.238	0.784726	0.947321	0.631374	1.50447	1.55978	1.27185	NM_010910	chr14:68705638-68705698	Nefl	Mus musculus neurofilament, light polypeptide (Nefl), mRNA [NM_010910]	GO:0005515|GO:0048812|GO:0005882|GO:0043524|GO:0045110|GO:0014012|GO:0000226|GO:0060052|GO:0031133|GO:0005198|GO:0030424|GO:0051258|GO:0019904|GO:0040011|GO:0043274|GO:0043005|GO:0005883|GO:0050772|GO:0045109|GO:0050885	NM_010910	Mm.1956	18039	ENSMUST00000022639	TC1577351
A_51_P248819	0.047003	1.57663	up	1048.41	1584.16	3.82043	4.47727	1134.21	979.358	1031.67	1720.02	1389.29	1643.16	3.87443	3.71516	3.87169	4.73396	4.66996	4.02788	NM_026505	chr18:3512455-3512514	Bambi	Mus musculus BMP and activin membrane-bound inhibitor, homolog (Xenopus laevis) (Bambi), mRNA [NM_026505]	GO:0007179|GO:0016020|GO:0016021	NM_026505	Mm.284863	68010	ENSMUST00000025075	TC1577865
A_51_P451338	0.00721821	1.57617	up	93.1661	141.773	0.329259	0.985685	98.0961	93.8948	87.5075	142.102	116.404	166.812	0.343081	0.332444	0.312254	1.13652	1.09283	0.727706	NM_010588	chr12:114146946-114146887	Jag2	Mus musculus jagged 2 (Jag2), mRNA [NM_010588]	GO:0005515|GO:0007275|GO:0042492|GO:0007605|GO:0008083|GO:0042981|GO:0007154|GO:0007283|GO:0030155|GO:0016331|GO:0005509|GO:0042127|GO:0001501|GO:0001709|GO:0005887|GO:0042475|GO:0016020|GO:0005624|GO:0048471|GO:0045061|GO:0009912|GO:0007219|GO:0016021	NM_010588	Mm.186146	16450	ENSMUST00000075827	TC1579775
A_52_P342880	0.0278643	1.57469	down	68.831	41.6492	-0.121226	-0.776295	82.7818	58.6307	65.0804	40.7185	36.0538	48.1754	0.0981994	-0.346946	-0.114931	-0.666647	-0.598088	-1.06415	NM_010587	chr16:91861446-91863522	Itsn1	Mus musculus intersectin 1 (SH3 domain protein 1A) (Itsn1), transcript variant 1, mRNA [NM_010587]	GO:0005515|GO:0006897|GO:0043524|GO:0007264|GO:0051897|GO:0019209|GO:0005509|GO:0030027|GO:0016020|GO:0042995|GO:0030054|GO:0030139|GO:0005089|GO:0045202|GO:0005085|GO:0035023|GO:0019717|GO:0005622	NM_010587	Mm.40546	16443	ENSMUST00000126374	TC1739285
A_52_P417694	0.0405664	1.57437	up	554.131	832.043	2.8926	3.54737	646.716	484.701	530.977	872.764	721.127	902.239	3.06395	2.70042	2.91343	3.75519	3.72394	3.16299	NM_027078	chr10:90565190-90565249	Ikbip	Mus musculus IKBKB interacting protein (Ikbip), transcript variant 2, mRNA [NM_027078]	GO:0010165|GO:0005515|GO:0016020|GO:0006917|GO:0016021|GO:0005783	NM_027078	Mm.252843	67454	ENSMUST00000020150	TC1584079
A_51_P352296	0.0298182	1.57	up	959.499	1444.91	3.69507	4.34584	976.483	962.167	939.847	1482.27	1289.81	1562.65	3.65841	3.68961	3.7372	4.51934	4.56278	3.95541	NM_013834	chr8:24558112-24558171	Sfrp1	Mus musculus secreted frizzled-related protein 1 (Sfrp1), mRNA [NM_013834]	GO:0001657|GO:0060071|GO:0005515|GO:0005576|GO:0090090|GO:0090175|GO:0007275|GO:0030154|GO:0030278|GO:0016055|GO:0060687|GO:0030178|GO:0043508|GO:0048547|GO:0017147|GO:0060527|GO:0001756|GO:0009952	NM_013834	Mm.281691	20377	ENSMUST00000033952	TC1576903
A_51_P408609	0.000489498	1.56896	down	190.344	118.382	1.36019	0.710377	201.897	187.05	182.084	111.096	92.3727	151.679	1.38443	1.32675	1.36938	0.781404	0.759227	0.5905	NM_011989	chr2:29672404-29672464	Slc27a4	Mus musculus solute carrier family 27 (fatty acid transporter), member 4 (Slc27a4), mRNA [NM_011989]	GO:0004467|GO:0005886|GO:0006869|GO:0000166|GO:0003824|GO:0006810|GO:0042760|GO:0001676|GO:0006629|GO:0031957|GO:0016020|GO:0015909|GO:0008152|GO:0006631|GO:0043588|GO:0001579|GO:0031526|GO:0000038|GO:0016021|GO:0005783|GO:0016874|GO:0005902	NM_011989	Mm.330113	26569	ENSMUST00000080065	TC1576419
A_52_P675395	0.0284627	1.56799	up	302.173	455.309	2.02574	2.67465	309.233	319.769	277.516	487.138	382.746	496.043	1.99951	2.10036	1.97735	2.91393	2.81008	2.29995	NM_007722	chr1:92111803-92111862	Cxcr7	Mus musculus chemokine (C-X-C motif) receptor 7 (Cxcr7), mRNA [NM_007722]	GO:0004872|GO:0016020|GO:0004930|GO:0005886|GO:0007186|GO:0004871|GO:0016021|GO:0007165	NM_007722	Mm.6522	12778	ENSMUST00000065587	TC1582433
A_51_P487518	0.0118467	1.56527	up	446.75	672.023	2.58789	3.2343	454.407	485.395	400.448	648.476	579.371	788.222	2.5548	2.70248	2.50639	3.32665	3.40818	2.96808	NM_009808	chr9:5372258-5372317	Casp12	Mus musculus caspase 12 (Casp12), mRNA [NM_009808]	GO:0030968|GO:0005792|GO:0005515|GO:0016540|GO:0008233|GO:0042981|GO:0006917|GO:0004175|GO:0004197|GO:0043065|GO:0006508|GO:0005634|GO:0016787|GO:0005829|GO:0043280|GO:0070059|GO:0006915|GO:0006926|GO:0008234|GO:0005783|GO:0005622	NM_009808	Mm.42163	12364	ENSMUST00000151788	TC1581373
A_51_P462708	0.00072219	1.56317	up	37.4175	58.3093	-0.988715	-0.344239	37.7028	40.4258	34.1238	52.1436	40.4595	82.3249	-1.03645	-0.883324	-1.04638	-0.309839	-0.431762	-0.291117	NM_138685	chr2:164040271-164040212	Wfdc15b	Mus musculus WAP four-disulfide core domain 15B (Wfdc15b), transcript variant 1, mRNA [NM_138685]	GO:0005576|GO:0008150|GO:0003674|GO:0042742|GO:0030414|GO:0005575	NM_138685	Mm.330764	192201	ENSMUST00000109376	TC1582635
A_52_P358093	0.025369	1.56304	up	247.303	370.17	1.73529	2.37964	272.955	229.655	239.299	370.743	328.246	411.521	1.81948	1.6228	1.76359	2.52002	2.58847	2.03045	NM_001024142	chr4:45047231-45047172	Fbxo10	Mus musculus F-box protein 10 (Fbxo10), mRNA [NM_001024142]	GO:0005515|GO:0008150|GO:0001726|GO:0005737	NM_001024142	Mm.389552	269529	ENSMUST00000140008	TC1581178
A_52_P512994	0.0166877	1.56296	down	207.756	127.874	1.48568	0.841406	223.328	195.93	204.01	130.441	107.755	145.427	1.52998	1.39366	1.53342	1.013	0.981446	0.529772	NM_010617	chr13:46847663-46847604	Kif13a	Mus musculus kinesin family member 13A (Kif13a), mRNA [NM_010617]	GO:0015031|GO:0005524|GO:0005874|GO:0007018|GO:0003774|GO:0000166|GO:0006810|GO:0003777	NM_010617	Mm.342703	16553	ENSMUST00000056978	TC1638207
A_51_P329928	0.0364557	1.56188	up	1777.71	2654.01	4.58104	5.22432	1938.74	1774.81	1619.58	2710.75	2411.55	2839.74	4.64786	4.57292	4.52233	5.39022	5.46558	4.81717	NM_013750	chr1:137665642-137665701	Phlda3	Mus musculus pleckstrin homology-like domain, family A, member 3 (Phlda3), mRNA [NM_013750]	GO:0016020|GO:0008150|GO:0003674|GO:0005737|GO:0006915|GO:0005575	NM_013750	Mm.34346	27280	ENSMUST00000038945	TC1576711
A_51_P404204	0.0204526	1.56019	up	5803.62	8701.7	6.2904	6.93212	6136.95	5498.85	5775.06	8864.19	7474.82	9766.08	6.31026	6.20438	6.35654	7.09952	7.09765	6.59919	NM_029780	chr6:115568737-115568678	Raf1	Mus musculus v-raf-leukemia viral oncogene 1 (Raf1), mRNA [NM_029780]	GO:0004672|GO:0005515|GO:0046982|GO:0007243|GO:0005886|GO:0031434|GO:0005524|GO:0005626|GO:0016740|GO:0005057|GO:0000166|GO:0007165|GO:0046872|GO:0004674|GO:0005829|GO:0007010|GO:0000165|GO:0001666|GO:0016301|GO:0006468|GO:0048011|GO:0006915|GO:0004709	NM_029780	Mm.184163	110157	ENSMUST00000000451	NP1296793
A_52_P625277	0.0329403	1.56016	up	547.273	818.986	2.88415	3.52584	563.629	560.605	517.583	857.84	719.988	879.131	2.86556	2.91031	2.87657	3.73031	3.72166	3.12556	NM_183220	chr2:93675676-93675617	Accs	Mus musculus 1-aminocyclopropane-1-carboxylate synthase homolog (Arabidopsis)(non-functional) (Accs), mRNA [NM_183220]	GO:0008150|GO:0003674|GO:0016769|GO:0009058|GO:0005575|GO:0003824|GO:0030170|GO:0016847	NM_183220	Mm.86901	329470	ENSMUST00000041593	TC1583675
A_52_P487007	0.0364007	1.55861	down	3960.21	2432.83	5.73755	5.09729	4320.92	3802.95	3756.75	2538.95	2158.26	2601.28	5.80408	5.67237	5.73619	5.29576	5.30548	4.69063	NM_025691	chr5:77423195-77423254	Srp72	Mus musculus signal recognition particle 72 (Srp72), mRNA [NM_025691]	GO:0003674|GO:0005786|GO:0006614|GO:0005730	NM_025691	Mm.296976	66661	ENSMUST00000120550	TC1713947
A_51_P133992	0.0222148	1.55848	down	10832.1	6679.78	7.19131	6.55117	11314.5	10424.7	10757	6851.57	5751.88	7435.88	7.19284	7.12719	7.25391	6.72796	6.71965	6.20591	NM_001099917	chr10:80857614-80857673	2210404O07Rik	Mus musculus RIKEN cDNA 2210404O07 gene (2210404O07Rik), mRNA [NM_001099917]	GO:0016020|GO:0008150|GO:0003674|GO:0016021|GO:0005575	NM_001099917	Mm.253147	72273	ENSMUST00000118206	TC1648876
[truncated: 159 more rows]
